# Supplementary material for: Identification of functionally distinct fibro-inflammatory and adipogenic stromal subpopulations in visceral adipose tissue of adult mice
Source: eLife. 2018 Sep 28;7:e39636. doi: 10.7554/eLife.39636 (PMC6167054; doi:10.7554/eLife.39636)
Supplement: Figure 1—source data 1. [file elife-39636-fig1-data1.xlsx]

## Sheet: k means = 4
Figure 1- Source Data: Complete list of differentially expressed genes (k-means = 4)
Gene ID	Gene Name	Cluster 1A (APCs) Mean UMI Counts	Cluster 1A (APCs) L2FC	Cluster 1A (APCs) Adjusted p value	Cluster 2 (FIPs) Mean UMI Counts	Cluster 2 (FIPs) L2FC	Cluster 2 (FIPs) Adjusted p value	Cluster 1B (Committed Preadipocytes) Mean UMI Counts	Cluster 1B (Committed Preadipocytes) L2FC	Cluster 1B (Committed Preadipocytes) Adjusted p value	Cluster 3 (MLCs) Mean UMI Counts	Cluster 3 (MLCs) L2FC	Cluster 3 (MLCs) Adjusted p value
ENSMUSG00000031489	Adrb3	0	-5.01109	0.0204776	0	-3.23848	0.848892	0.186981	7.53013	0.00056618	0	-0.248077	1
ENSMUSG00000048078	Tenm4	0	-4.53716	0.000941543	0	-2.76455	0.235048	0.132445	7.05619	2.8334e-07	0	0.225854	1
ENSMUSG00000054200	Ffar4	0	-5.4547	0.00020391	0	-3.68208	0.130909	0.249308	6.93066	7.27048e-07	0.02073	0.351385	1
ENSMUSG00000071265	1700086L19Rik	0	-4.06767	0.971414	0	-2.29506	1	0.0934906	6.58671	0.129556	0	0.69534	1
ENSMUSG00000030546	Plin1	0.0212906	-4.44252	1.22473e-06	0.0134881	-4.20933	0.00451422	1.78411	6.40983	8.94848e-12	0.0414599	-1.96763	1
ENSMUSG00000022878	Adipoq	0.00163774	-4.49652	0.0537013	0	-3.76455	1	0.257099	6.38877	0.00599754	0.02073	0.266496	0.955436
ENSMUSG00000012705	Retn	0.00163774	-5.41163	0.000410666	0.0134881	-2.24997	0.656021	0.475244	6.2555	1.99701e-05	0	-1.67031	1
ENSMUSG00000027559	Car3	2.04881	-3.6114	2.26558e-13	0.111277	-7.18234	8.15052e-19	92.1038	6.08019	1.09901e-12	0.14511	-6.28227	0.17818
ENSMUSG00000024972	Lgals12	0.00327548	-3.2417	0.000311582	0	-3.17958	0.0164045	0.163608	5.76074	1.34263e-11	0	-0.189183	1
ENSMUSG00000028347	Tmeff1	0	-3.17459	0.0634669	0	-1.40198	0.606871	0.0467453	5.69362	0.000427473	0	1.58842	1
ENSMUSG00000029878	Dbpht2	0	-2.9522	0.894525	0	-1.17958	1	0.0389544	5.47123	0.20472	0	1.81082	1
ENSMUSG00000033998	Kcnk1	0	-2.9522	0.256353	0	-1.17958	0.992818	0.0389544	5.47123	0.037121	0	1.81082	1
ENSMUSG00000029819	Npy	0	-2.9522	0.793168	0	-1.17958	1	0.0389544	5.47123	0.19502	0	1.81082	1
ENSMUSG00000031775	Pllp	0	-2.9522	0.139736	0	-1.17958	0.776259	0.0389544	5.47123	0.00491055	0	1.81082	1
ENSMUSG00000035686	Thrsp	0.00163774	-2.9522	0.0407485	0	-2.29506	0.396671	0.0856997	5.47123	0.000162832	0	0.69534	1
ENSMUSG00000044405	Adig	0.00163774	-2.68916	0.0673636	0	-2.05405	0.344714	0.0701179	5.2082	2.3442e-05	0	0.936348	1
ENSMUSG00000053647	Gper1	0	-2.68916	0.210765	0	-0.916549	0.929973	0.0311635	5.2082	0.00971934	0	2.07385	1
ENSMUSG00000046959	Slc26a1	0	-2.68916	0.210765	0	-0.916549	0.929973	0.0311635	5.2082	0.00971934	0	2.07385	1
ENSMUSG00000043122	A530016L24Rik	0.0180151	-2.48271	3.71085e-05	0	-4.5719	2.097e-05	0.397335	5.00175	6.50198e-16	0	-1.5815	0.900817
ENSMUSG00000026834	Acvr1c	0	-2.36723	0.35899	0	-0.594621	0.928116	0.0233726	4.88627	0.0432214	0	2.39578	1
ENSMUSG00000078521	Aunip	0	-2.36723	0.35899	0	-0.594621	0.928116	0.0233726	4.88627	0.0432214	0	2.39578	1
ENSMUSG00000021175	Cdca7l	0	-3.53716	0.0181885	0.00337202	-0.594621	0.992818	0.0545362	4.88627	0.000438039	0	1.22585	1
ENSMUSG00000008153	Clstn3	0	-2.36723	0.35899	0	-0.594621	0.928116	0.0233726	4.88627	0.0432214	0	2.39578	1
ENSMUSG00000034206	Polq	0	-2.36723	0.54114	0	-0.594621	1	0.0233726	4.88627	0.201292	0	2.39578	1
ENSMUSG00000021123	Rdh12	0	-2.36723	0.35899	0	-0.594621	0.928116	0.0233726	4.88627	0.0432214	0	2.39578	1
ENSMUSG00000036913	Trim67	0	-2.36723	0.35899	0	-0.594621	0.928116	0.0233726	4.88627	0.0432214	0	2.39578	1
ENSMUSG00000048834	Vstm2a	0	-2.36723	0.35899	0	-0.594621	0.928116	0.0233726	4.88627	0.0432214	0	2.39578	1
ENSMUSG00000020534	Shmt1	0.00491321	-2.27412	0.032819	0	-2.76455	0.0663013	0.109072	4.79316	3.679e-07	0	0.225854	1
ENSMUSG00000033849	B3galt2	0.00163774	-2.17459	0.267439	0	-1.59462	0.610591	0.0467453	4.69362	0.00189221	0	1.39578	1
ENSMUSG00000037725	Ckap2	0	-3.36723	0.0340826	0.00337202	-0.401976	0.990097	0.0467453	4.69362	0.00189221	0	1.39578	1
ENSMUSG00000021534	1700001L19Rik	0	-1.9522	0.643244	0	-0.179584	1	0.0155818	4.47123	0.287224	0	2.81082	1
ENSMUSG00000044320	1700001O22Rik	0	-1.9522	0.579129	0	-0.179584	1	0.0155818	4.47123	0.185532	0	2.81082	1
ENSMUSG00000042540	Acot5	0	-1.9522	0.575037	0	-0.179584	1	0.0155818	4.47123	0.176009	0	2.81082	1
ENSMUSG00000091996	BC049352	0	-1.9522	0.675532	0	-0.179584	1	0.0155818	4.47123	0.331357	0	2.81082	1
ENSMUSG00000087648	E130018N17Rik	0	-1.9522	0.575037	0	-0.179584	1	0.0155818	4.47123	0.176009	0	2.81082	1
ENSMUSG00000043068	Fam89a	0	-1.9522	0.575037	0	-0.179584	1	0.0155818	4.47123	0.176009	0	2.81082	1
ENSMUSG00000087080	Gm12199	0	-1.9522	0.575037	0	-0.179584	1	0.0155818	4.47123	0.176009	0	2.81082	1
ENSMUSG00000086416	Gm14002	0	-1.9522	0.575037	0	-0.179584	1	0.0155818	4.47123	0.176009	0	2.81082	1
ENSMUSG00000086050	Gm16045	0	-1.9522	0.590829	0	-0.179584	1	0.0155818	4.47123	0.205466	0	2.81082	1
ENSMUSG00000087429	Gm16235	0	-1.9522	0.668604	0	-0.179584	1	0.0155818	4.47123	0.325028	0	2.81082	1
ENSMUSG00000106223	Gm43733	0	-1.9522	0.575037	0	-0.179584	1	0.0155818	4.47123	0.176009	0	2.81082	1
ENSMUSG00000095332	Gm9821	0	-1.9522	0.575037	0	-0.179584	1	0.0155818	4.47123	0.176009	0	2.81082	1
ENSMUSG00000054945	Gm9958	0	-1.9522	0.575037	0	-0.179584	1	0.0155818	4.47123	0.176009	0	2.81082	1
ENSMUSG00000031910	Has3	0.00163774	-1.9522	0.393692	0	-1.40198	0.606871	0.0389544	4.47123	0.00785483	0	1.58842	1
ENSMUSG00000062184	Hs6st2	0	-1.9522	0.575037	0	-0.179584	1	0.0155818	4.47123	0.176009	0	2.81082	1
ENSMUSG00000034883	Lrr1	0	-1.9522	0.6037	0	-0.179584	1	0.0155818	4.47123	0.227267	0	2.81082	1
ENSMUSG00000039395	Mreg	0	-1.9522	0.575037	0	-0.179584	1	0.0155818	4.47123	0.176009	0	2.81082	1
ENSMUSG00000035829	Ppp1r26	0	-1.9522	0.575037	0	-0.179584	1	0.0155818	4.47123	0.176009	0	2.81082	1
ENSMUSG00000038151	Prdm1	0	-1.9522	0.575037	0	-0.179584	1	0.0155818	4.47123	0.176009	0	2.81082	1
ENSMUSG00000109277	RP23-316J6.4	0	-1.9522	0.575037	0	-0.179584	1	0.0155818	4.47123	0.176009	0	2.81082	1
ENSMUSG00000109508	RP23-366O14.9	0	-1.9522	0.575037	0	-0.179584	1	0.0155818	4.47123	0.176009	0	2.81082	1
ENSMUSG00000062542	Syt9	0	-1.9522	0.575037	0	-0.179584	1	0.0155818	4.47123	0.176009	0	2.81082	1
ENSMUSG00000025927	Tfap2b	0	-1.9522	0.575037	0	-0.179584	1	0.0155818	4.47123	0.176009	0	2.81082	1
ENSMUSG00000051748	Wfdc21	0	-1.9522	0.575037	0	-0.179584	1	0.0155818	4.47123	0.176009	0	2.81082	1
ENSMUSG00000064194	Zfp936	0	-1.9522	0.575037	0	-0.179584	1	0.0155818	4.47123	0.176009	0	2.81082	1
ENSMUSG00000040204	2810417H13Rik	0.0163774	-2.99526	0.077736	0.0303482	-1.38122	0.977747	0.451871	4.44698	0.00884822	0	-1.88962	1
ENSMUSG00000044303	Cdkn2a	0.00327548	-1.78227	0.267439	0	-1.91655	0.481705	0.0545362	4.30131	0.00134702	0	1.07385	1
ENSMUSG00000026622	Nek2	0.00163774	-1.68916	0.57286	0	-1.17958	0.74891	0.0311635	4.2082	0.0302065	0	1.81082	1
ENSMUSG00000025574	Tk1	0.00655095	-2.29323	0.0295399	0.00674405	-1.40198	0.53784	0.124654	4.16638	5.82146e-05	0	-0.127783	1
ENSMUSG00000046295	Ankle1	0.00327548	-1.58963	0.459669	0	-1.76455	0.545909	0.0467453	4.10866	0.0199076	0	1.22585	1
ENSMUSG00000026921	Egfl7	0.00327548	-1.58963	0.381106	0	-1.76455	0.463	0.0467453	4.10866	0.00509673	0	1.22585	1
ENSMUSG00000027533	Fabp5	0.51425	-2.4721	6.00208e-06	0.418131	-2.22223	0.00529712	8.9673	4.03939	2.32793e-11	1.63767	0.0828965	1
ENSMUSG00000001228	Uhrf1	0.00818869	-3.06767	0.000114692	0.0236042	-0.804075	0.722101	0.233726	4.03311	6.17704e-07	0.02073	-0.0304853	1
ENSMUSG00000037010	Apln	0.0933511	-1.83118	0.00315687	0.0370923	-2.69616	0.0020299	1.15305	3.99691	6.22937e-10	0	-3.36577	0.813325
ENSMUSG00000021136	Smoc1	0.068785	-1.48013	0.040387	0.00674405	-4.06494	8.27616e-05	0.701179	3.90221	2.65171e-08	0	-2.68104	1
ENSMUSG00000106586	1700013M08Rik	0	-1.36723	0.793168	0	0.405379	1	0.00779088	3.88627	0.545034	0	3.39578	1
ENSMUSG00000100969	1700030N03Rik	0	-1.36723	0.793168	0	0.405379	1	0.00779088	3.88627	0.545034	0	3.39578	1
ENSMUSG00000023737	1700082M22Rik	0	-1.36723	0.793168	0	0.405379	1	0.00779088	3.88627	0.545034	0	3.39578	1
ENSMUSG00000042041	2010003K11Rik	0	-1.36723	0.793168	0	0.405379	1	0.00779088	3.88627	0.545034	0	3.39578	1
ENSMUSG00000025528	2010106E10Rik	0	-1.36723	0.793168	0	0.405379	1	0.00779088	3.88627	0.545034	0	3.39578	1
ENSMUSG00000096001	2610528A11Rik	0	-1.36723	0.793168	0	0.405379	1	0.00779088	3.88627	0.545034	0	3.39578	1
ENSMUSG00000107481	4833403J16Rik	0	-1.36723	0.793168	0	0.405379	1	0.00779088	3.88627	0.545034	0	3.39578	1
ENSMUSG00000097007	4930432B10Rik	0	-1.36723	0.793168	0	0.405379	1	0.00779088	3.88627	0.545034	0	3.39578	1
ENSMUSG00000055555	4930502E18Rik	0	-1.36723	0.793168	0	0.405379	1	0.00779088	3.88627	0.545034	0	3.39578	1
ENSMUSG00000097129	4930507D05Rik	0	-1.36723	0.793168	0	0.405379	1	0.00779088	3.88627	0.545034	0	3.39578	1
ENSMUSG00000108187	4930511E03Rik	0	-1.36723	0.793168	0	0.405379	1	0.00779088	3.88627	0.545034	0	3.39578	1
ENSMUSG00000097519	4930558J18Rik	0	-1.36723	0.793168	0	0.405379	1	0.00779088	3.88627	0.545034	0	3.39578	1
ENSMUSG00000097725	4930593A02Rik	0	-1.36723	0.793168	0	0.405379	1	0.00779088	3.88627	0.545034	0	3.39578	1
ENSMUSG00000097637	4933417D19Rik	0	-1.36723	0.793168	0	0.405379	1	0.00779088	3.88627	0.545034	0	3.39578	1
ENSMUSG00000097191	5730422E09Rik	0	-1.36723	0.793168	0	0.405379	1	0.00779088	3.88627	0.545034	0	3.39578	1
ENSMUSG00000086124	A530076I17Rik	0	-1.36723	0.793168	0	0.405379	1	0.00779088	3.88627	0.545034	0	3.39578	1
ENSMUSG00000084890	A830036E02Rik	0	-1.36723	0.793168	0	0.405379	1	0.00779088	3.88627	0.545034	0	3.39578	1
ENSMUSG00000085900	A930041C12Rik	0	-1.36723	0.793168	0	0.405379	1	0.00779088	3.88627	0.545034	0	3.39578	1
ENSMUSG00000029299	Abcg3	0	-1.36723	0.793168	0	0.405379	1	0.00779088	3.88627	0.545034	0	3.39578	1
ENSMUSG00000021228	Acot3	0	-1.36723	0.793168	0	0.405379	1	0.00779088	3.88627	0.545034	0	3.39578	1
ENSMUSG00000078129	Actl10	0	-1.36723	0.793168	0	0.405379	1	0.00779088	3.88627	0.545034	0	3.39578	1
ENSMUSG00000022449	Adamts20	0	-1.36723	0.793168	0	0.405379	1	0.00779088	3.88627	0.545034	0	3.39578	1
ENSMUSG00000044811	AF251705	0	-1.36723	0.793168	0	0.405379	1	0.00779088	3.88627	0.545034	0	3.39578	1
ENSMUSG00000020891	Alox8	0	-1.36723	0.793168	0	0.405379	1	0.00779088	3.88627	0.545034	0	3.39578	1
ENSMUSG00000074780	Anapc15-ps	0	-1.36723	0.793168	0	0.405379	1	0.00779088	3.88627	0.545034	0	3.39578	1
ENSMUSG00000040963	Asgr2	0	-1.36723	0.793168	0	0.405379	1	0.00779088	3.88627	0.545034	0	3.39578	1
ENSMUSG00000038276	Asic3	0	-1.36723	0.793168	0	0.405379	1	0.00779088	3.88627	0.545034	0	3.39578	1
ENSMUSG00000005553	Atp4a	0	-1.36723	0.793168	0	0.405379	1	0.00779088	3.88627	0.545034	0	3.39578	1
ENSMUSG00000034773	BC030867	0	-1.36723	0.793168	0	0.405379	1	0.00779088	3.88627	0.545034	0	3.39578	1
ENSMUSG00000092131	BC050972	0	-1.36723	0.793168	0	0.405379	1	0.00779088	3.88627	0.545034	0	3.39578	1
ENSMUSG00000046598	Bdh1	0	-1.36723	0.793168	0	0.405379	1	0.00779088	3.88627	0.545034	0	3.39578	1
ENSMUSG00000047844	Bex4	0	-1.36723	0.793168	0	0.405379	1	0.00779088	3.88627	0.545034	0	3.39578	1
ENSMUSG00000079537	C030048H21Rik	0	-1.36723	0.793168	0	0.405379	1	0.00779088	3.88627	0.545034	0	3.39578	1
ENSMUSG00000091956	C2cd4b	0	-1.36723	0.793168	0	0.405379	1	0.00779088	3.88627	0.545034	0	3.39578	1
ENSMUSG00000027556	Car1	0	-1.36723	0.793168	0	0.405379	1	0.00779088	3.88627	0.545034	0	3.39578	1
ENSMUSG00000025983	Ccdc150	0	-1.36723	0.793168	0	0.405379	1	0.00779088	3.88627	0.545034	0	3.39578	1
ENSMUSG00000038292	Ccdc155	0	-1.36723	0.793168	0	0.405379	1	0.00779088	3.88627	0.545034	0	3.39578	1
ENSMUSG00000027793	Ccna1	0	-1.36723	0.793168	0	0.405379	1	0.00779088	3.88627	0.545034	0	3.39578	1
ENSMUSG00000030577	Cd22	0	-1.36723	0.793168	0	0.405379	1	0.00779088	3.88627	0.545034	0	3.39578	1
ENSMUSG00000023274	Cd4	0	-1.36723	0.793168	0	0.405379	1	0.00779088	3.88627	0.545034	0	3.39578	1
ENSMUSG00000000682	Cd52	0	-1.36723	0.793168	0	0.405379	1	0.00779088	3.88627	0.545034	0	3.39578	1
ENSMUSG00000000303	Cdh1	0	-1.36723	0.793168	0	0.405379	1	0.00779088	3.88627	0.545034	0	3.39578	1
ENSMUSG00000033966	Cdkl4	0	-1.36723	0.793168	0	0.405379	1	0.00779088	3.88627	0.545034	0	3.39578	1
ENSMUSG00000027350	Chgb	0	-1.36723	0.793168	0	0.405379	1	0.00779088	3.88627	0.545034	0	3.39578	1
ENSMUSG00000035200	Chrnb4	0	-1.36723	0.793168	0	0.405379	1	0.00779088	3.88627	0.545034	0	3.39578	1
ENSMUSG00000023349	Clec4n	0	-1.36723	0.793168	0	0.405379	1	0.00779088	3.88627	0.545034	0	3.39578	1
ENSMUSG00000042501	Cpa6	0	-1.36723	0.793168	0	0.405379	1	0.00779088	3.88627	0.545034	0	3.39578	1
ENSMUSG00000070702	Csn1s1	0	-1.36723	0.793168	0	0.405379	1	0.00779088	3.88627	0.545034	0	3.39578	1
ENSMUSG00000048521	Cxcr6	0	-1.36723	0.793168	0	0.405379	1	0.00779088	3.88627	0.545034	0	3.39578	1
ENSMUSG00000038060	Dlec1	0	-1.36723	0.793168	0	0.405379	1	0.00779088	3.88627	0.545034	0	3.39578	1
ENSMUSG00000025279	Dnase1l3	0	-1.36723	0.793168	0	0.405379	1	0.00779088	3.88627	0.545034	0	3.39578	1
ENSMUSG00000031383	Dusp9	0	-1.36723	0.793168	0	0.405379	1	0.00779088	3.88627	0.545034	0	3.39578	1
ENSMUSG00000097706	E030037K01Rik	0	-1.36723	0.793168	0	0.405379	1	0.00779088	3.88627	0.545034	0	3.39578	1
ENSMUSG00000069814	E130309D14Rik	0	-1.36723	0.793168	0	0.405379	1	0.00779088	3.88627	0.545034	0	3.39578	1
ENSMUSG00000046179	E2f8	0	-1.36723	0.793168	0	0.405379	1	0.00779088	3.88627	0.545034	0	3.39578	1
ENSMUSG00000023216	Epb42	0	-1.36723	0.793168	0	0.405379	1	0.00779088	3.88627	0.545034	0	3.39578	1
ENSMUSG00000039748	Exo1	0	-2.68916	0.221692	0.00337202	0.405379	1	0.0233726	3.88627	0.119095	0	2.07385	1
ENSMUSG00000055416	Fam136b-ps	0	-1.36723	0.793168	0	0.405379	1	0.00779088	3.88627	0.545034	0	3.39578	1
ENSMUSG00000089948	Far2os1	0	-1.36723	0.793168	0	0.405379	1	0.00779088	3.88627	0.545034	0	3.39578	1
ENSMUSG00000015947	Fcgr1	0	-1.36723	0.793168	0	0.405379	1	0.00779088	3.88627	0.545034	0	3.39578	1
ENSMUSG00000024965	Fermt3	0	-1.36723	0.793168	0	0.405379	1	0.00779088	3.88627	0.545034	0	3.39578	1
ENSMUSG00000006345	Ggt1	0	-1.36723	0.793168	0	0.405379	1	0.00779088	3.88627	0.545034	0	3.39578	1
ENSMUSG00000063611	Gm10134	0	-1.36723	0.793168	0	0.405379	1	0.00779088	3.88627	0.545034	0	3.39578	1
ENSMUSG00000073682	Gm10563	0	-1.36723	0.793168	0	0.405379	1	0.00779088	3.88627	0.545034	0	3.39578	1
ENSMUSG00000074252	Gm10654	0	-1.36723	0.793168	0	0.405379	1	0.00779088	3.88627	0.545034	0	3.39578	1
ENSMUSG00000086453	Gm11457	0	-1.36723	0.793168	0	0.405379	1	0.00779088	3.88627	0.545034	0	3.39578	1
ENSMUSG00000040978	Gm11992	0	-1.36723	0.793168	0	0.405379	1	0.00779088	3.88627	0.545034	0	3.39578	1
ENSMUSG00000085502	Gm12320	0	-1.36723	0.793168	0	0.405379	1	0.00779088	3.88627	0.545034	0	3.39578	1
ENSMUSG00000086049	Gm12735	0	-1.36723	0.793168	0	0.405379	1	0.00779088	3.88627	0.545034	0	3.39578	1
ENSMUSG00000085519	Gm13703	0	-1.36723	0.793168	0	0.405379	1	0.00779088	3.88627	0.545034	0	3.39578	1
ENSMUSG00000087356	Gm13856	0	-1.36723	0.793168	0	0.405379	1	0.00779088	3.88627	0.545034	0	3.39578	1
ENSMUSG00000085911	Gm14061	0	-1.36723	0.793168	0	0.405379	1	0.00779088	3.88627	0.545034	0	3.39578	1
ENSMUSG00000067352	Gm14149	0	-1.36723	0.793168	0	0.405379	1	0.00779088	3.88627	0.545034	0	3.39578	1
ENSMUSG00000087367	Gm15491	0.00327548	-1.36723	0.679428	0	-1.59462	0.610591	0.0389544	3.88627	0.0186068	0	1.39578	1
ENSMUSG00000086561	Gm15540	0	-1.36723	0.793168	0	0.405379	1	0.00779088	3.88627	0.545034	0	3.39578	1
ENSMUSG00000087384	Gm15558	0	-1.36723	0.793168	0	0.405379	1	0.00779088	3.88627	0.545034	0	3.39578	1
ENSMUSG00000089737	Gm15688	0	-1.36723	0.793168	0	0.405379	1	0.00779088	3.88627	0.545034	0	3.39578	1
ENSMUSG00000086557	Gm15999	0	-1.36723	0.793168	0	0.405379	1	0.00779088	3.88627	0.545034	0	3.39578	1
ENSMUSG00000099115	Gm17190	0	-1.36723	0.793168	0	0.405379	1	0.00779088	3.88627	0.545034	0	3.39578	1
ENSMUSG00000097057	Gm17638	0	-1.36723	0.793168	0	0.405379	1	0.00779088	3.88627	0.545034	0	3.39578	1
ENSMUSG00000097139	Gm26626	0	-1.36723	0.793168	0	0.405379	1	0.00779088	3.88627	0.545034	0	3.39578	1
ENSMUSG00000097019	Gm26663	0	-1.36723	0.793168	0	0.405379	1	0.00779088	3.88627	0.545034	0	3.39578	1
ENSMUSG00000097285	Gm26683	0	-1.36723	0.793168	0	0.405379	1	0.00779088	3.88627	0.545034	0	3.39578	1
ENSMUSG00000097518	Gm26694	0	-1.36723	0.793168	0	0.405379	1	0.00779088	3.88627	0.545034	0	3.39578	1
ENSMUSG00000097546	Gm26749	0	-1.36723	0.793168	0	0.405379	1	0.00779088	3.88627	0.545034	0	3.39578	1
ENSMUSG00000097008	Gm26860	0	-1.36723	0.793168	0	0.405379	1	0.00779088	3.88627	0.545034	0	3.39578	1
ENSMUSG00000097695	Gm26905	0	-1.36723	0.793168	0	0.405379	1	0.00779088	3.88627	0.545034	0	3.39578	1
ENSMUSG00000097998	Gm27019	0	-1.36723	0.793168	0	0.405379	1	0.00779088	3.88627	0.545034	0	3.39578	1
ENSMUSG00000098155	Gm27022	0	-1.36723	0.793168	0	0.405379	1	0.00779088	3.88627	0.545034	0	3.39578	1
ENSMUSG00000099041	Gm28035	0	-1.36723	0.793168	0	0.405379	1	0.00779088	3.88627	0.545034	0	3.39578	1
ENSMUSG00000099893	Gm29245	0	-1.36723	0.793168	0	0.405379	1	0.00779088	3.88627	0.545034	0	3.39578	1
ENSMUSG00000101995	Gm29480	0	-1.36723	0.793168	0	0.405379	1	0.00779088	3.88627	0.545034	0	3.39578	1
ENSMUSG00000104156	Gm38102	0	-1.36723	0.793168	0	0.405379	1	0.00779088	3.88627	0.545034	0	3.39578	1
ENSMUSG00000100426	Gm4208	0	-1.36723	0.793168	0	0.405379	1	0.00779088	3.88627	0.545034	0	3.39578	1
ENSMUSG00000106647	Gm42523	0	-1.36723	0.793168	0	0.405379	1	0.00779088	3.88627	0.545034	0	3.39578	1
ENSMUSG00000105439	Gm42806	0	-1.36723	0.793168	0	0.405379	1	0.00779088	3.88627	0.545034	0	3.39578	1
ENSMUSG00000106227	Gm43464	0	-1.36723	0.793168	0	0.405379	1	0.00779088	3.88627	0.545034	0	3.39578	1
ENSMUSG00000105516	Gm43536	0	-1.36723	0.793168	0	0.405379	1	0.00779088	3.88627	0.545034	0	3.39578	1
ENSMUSG00000107191	Gm43579	0	-1.36723	0.793168	0	0.405379	1	0.00779088	3.88627	0.545034	0	3.39578	1
ENSMUSG00000098549	Gm5269	0	-1.36723	0.793168	0	0.405379	1	0.00779088	3.88627	0.545034	0	3.39578	1
ENSMUSG00000044317	Gpr4	0	-1.36723	0.793168	0	0.405379	1	0.00779088	3.88627	0.545034	0	3.39578	1
ENSMUSG00000074934	Grem1	0	-1.36723	0.793168	0	0.405379	1	0.00779088	3.88627	0.545034	0	3.39578	1
ENSMUSG00000032017	Grik4	0.00163774	-1.36723	0.754656	0	-0.916549	0.929973	0.0233726	3.88627	0.1078	0	2.07385	1
ENSMUSG00000079507	H2-Q1	0	-1.36723	0.793168	0	0.405379	1	0.00779088	3.88627	0.545034	0	3.39578	1
ENSMUSG00000020399	Havcr2	0	-1.36723	0.793168	0	0.405379	1	0.00779088	3.88627	0.545034	0	3.39578	1
ENSMUSG00000069273	Hist1h3e	0	-1.36723	0.793168	0	0.405379	1	0.00779088	3.88627	0.545034	0	3.39578	1
ENSMUSG00000101972	Hist1h3i	0	-1.36723	0.793168	0	0.405379	1	0.00779088	3.88627	0.545034	0	3.39578	1
ENSMUSG00000028747	Htr6	0	-1.36723	0.793168	0	0.405379	1	0.00779088	3.88627	0.545034	0	3.39578	1
ENSMUSG00000003882	Il7r	0	-1.36723	0.793168	0	0.405379	1	0.00779088	3.88627	0.545034	0	3.39578	1
ENSMUSG00000046192	Iqub	0	-1.36723	0.793168	0	0.405379	1	0.00779088	3.88627	0.545034	0	3.39578	1
ENSMUSG00000058248	Kcnh1	0	-1.36723	0.793168	0	0.405379	1	0.00779088	3.88627	0.545034	0	3.39578	1
ENSMUSG00000016346	Kcnq2	0	-1.36723	0.793168	0	0.405379	1	0.00779088	3.88627	0.545034	0	3.39578	1
ENSMUSG00000041498	Kif14	0	-1.36723	0.793168	0	0.405379	1	0.00779088	3.88627	0.545034	0	3.39578	1
ENSMUSG00000063409	Lrrc43	0	-1.36723	0.793168	0	0.405379	1	0.00779088	3.88627	0.545034	0	3.39578	1
ENSMUSG00000043807	Ly6g5b	0.00163774	-1.36723	0.754656	0	-0.916549	0.929973	0.0233726	3.88627	0.1078	0	2.07385	1
ENSMUSG00000034041	Lyl1	0	-1.36723	0.793168	0	0.405379	1	0.00779088	3.88627	0.545034	0	3.39578	1
ENSMUSG00000018893	Mb	0	-1.36723	0.793168	0	0.405379	1	0.00779088	3.88627	0.545034	0	3.39578	1
ENSMUSG00000085702	Mecomos	0	-1.36723	0.793168	0	0.405379	1	0.00779088	3.88627	0.545034	0	3.39578	1
ENSMUSG00000030544	Mesp1	0	-1.36723	0.793168	0	0.405379	1	0.00779088	3.88627	0.545034	0	3.39578	1
ENSMUSG00000025347	Mettl7b	0	-1.36723	0.793168	0	0.405379	1	0.00779088	3.88627	0.545034	0	3.39578	1
ENSMUSG00000084796	Mir142hg	0	-1.36723	0.793168	0	0.405379	1	0.00779088	3.88627	0.545034	0	3.39578	1
ENSMUSG00000020682	Mmp28	0.00163774	-1.36723	0.754656	0	-0.916549	0.929973	0.0233726	3.88627	0.1078	0	2.07385	1
ENSMUSG00000026100	Mstn	0	-1.36723	0.793168	0	0.405379	1	0.00779088	3.88627	0.545034	0	3.39578	1
ENSMUSG00000048191	Muc6	0	-1.36723	0.793168	0	0.405379	1	0.00779088	3.88627	0.545034	0	3.39578	1
ENSMUSG00000030004	Nat8	0	-1.36723	0.793168	0	0.405379	1	0.00779088	3.88627	0.545034	0	3.39578	1
ENSMUSG00000043659	Npsr1	0	-1.36723	0.793168	0	0.405379	1	0.00779088	3.88627	0.545034	0	3.39578	1
ENSMUSG00000071230	Npw	0	-1.36723	0.793168	0	0.405379	1	0.00779088	3.88627	0.545034	0	3.39578	1
ENSMUSG00000020591	Ntsr2	0	-1.36723	0.793168	0	0.405379	1	0.00779088	3.88627	0.545034	0	3.39578	1
ENSMUSG00000032028	Nxpe2	0	-1.36723	0.793168	0	0.405379	1	0.00779088	3.88627	0.545034	0	3.39578	1
ENSMUSG00000054976	Nyap2	0	-1.36723	0.793168	0	0.405379	1	0.00779088	3.88627	0.545034	0	3.39578	1
ENSMUSG00000043385	Olfr267	0	-1.36723	0.793168	0	0.405379	1	0.00779088	3.88627	0.545034	0	3.39578	1
ENSMUSG00000028587	Orc1	0	-1.36723	0.793168	0	0.405379	1	0.00779088	3.88627	0.545034	0	3.39578	1
ENSMUSG00000034990	Otoa	0	-1.36723	0.793168	0	0.405379	1	0.00779088	3.88627	0.545034	0	3.39578	1
ENSMUSG00000035365	Parpbp	0	-1.36723	0.793168	0	0.405379	1	0.00779088	3.88627	0.545034	0	3.39578	1
ENSMUSG00000027513	Pck1	0	-1.36723	0.793168	0	0.405379	1	0.00779088	3.88627	0.545034	0	3.39578	1
ENSMUSG00000024867	Pip5k1b	0	-1.36723	0.793168	0	0.405379	1	0.00779088	3.88627	0.545034	0	3.39578	1
ENSMUSG00000052496	Pkdrej	0	-1.36723	0.793168	0	0.405379	1	0.00779088	3.88627	0.545034	0	3.39578	1
ENSMUSG00000086563	Platr15	0	-1.36723	0.793168	0	0.405379	1	0.00779088	3.88627	0.545034	0	3.39578	1
ENSMUSG00000031411	Prame	0	-1.36723	0.793168	0	0.405379	1	0.00779088	3.88627	0.545034	0	3.39578	1
ENSMUSG00000050558	Prokr2	0	-1.36723	0.793168	0	0.405379	1	0.00779088	3.88627	0.545034	0	3.39578	1
ENSMUSG00000064125	Prr36	0	-1.36723	0.793168	0	0.405379	1	0.00779088	3.88627	0.545034	0	3.39578	1
ENSMUSG00000045009	Prrt3	0	-1.36723	0.793168	0	0.405379	1	0.00779088	3.88627	0.545034	0	3.39578	1
ENSMUSG00000045027	Prss22	0	-1.36723	0.793168	0	0.405379	1	0.00779088	3.88627	0.545034	0	3.39578	1
ENSMUSG00000002104	Rapsn	0	-1.36723	0.793168	0	0.405379	1	0.00779088	3.88627	0.545034	0	3.39578	1
ENSMUSG00000069456	Rdh16	0	-1.36723	0.793168	0	0.405379	1	0.00779088	3.88627	0.545034	0	3.39578	1
ENSMUSG00000056043	Rgs9bp	0	-1.36723	0.793168	0	0.405379	1	0.00779088	3.88627	0.545034	0	3.39578	1
ENSMUSG00000031438	Rnf128	0	-1.36723	0.793168	0	0.405379	1	0.00779088	3.88627	0.545034	0	3.39578	1
ENSMUSG00000044628	Rnf208	0	-1.36723	0.793168	0	0.405379	1	0.00779088	3.88627	0.545034	0	3.39578	1
ENSMUSG00000108976	RP23-138J20.8	0	-1.36723	0.793168	0	0.405379	1	0.00779088	3.88627	0.545034	0	3.39578	1
ENSMUSG00000109482	RP23-300E17.1	0	-1.36723	0.793168	0	0.405379	1	0.00779088	3.88627	0.545034	0	3.39578	1
ENSMUSG00000086993	Rsf1os2	0	-1.36723	0.793168	0	0.405379	1	0.00779088	3.88627	0.545034	0	3.39578	1
ENSMUSG00000040866	Rsph6a	0	-1.36723	0.793168	0	0.405379	1	0.00779088	3.88627	0.545034	0	3.39578	1
ENSMUSG00000019913	Sim1	0	-1.36723	0.793168	0	0.405379	1	0.00779088	3.88627	0.545034	0	3.39578	1
ENSMUSG00000038496	Slc19a3	0	-1.36723	0.793168	0	0.405379	1	0.00779088	3.88627	0.545034	0	3.39578	1
ENSMUSG00000000792	Slc5a5	0	-1.36723	0.793168	0	0.405379	1	0.00779088	3.88627	0.545034	0	3.39578	1
ENSMUSG00000022432	Smc1b	0	-1.36723	0.793168	0	0.405379	1	0.00779088	3.88627	0.545034	0	3.39578	1
ENSMUSG00000023064	Sncg	0	-1.36723	0.793168	0	0.405379	1	0.00779088	3.88627	0.545034	0	3.39578	1
ENSMUSG00000096014	Sox1	0	-1.36723	0.793168	0	0.405379	1	0.00779088	3.88627	0.545034	0	3.39578	1
ENSMUSG00000040489	Sox30	0	-1.36723	0.793168	0	0.405379	1	0.00779088	3.88627	0.545034	0	3.39578	1
ENSMUSG00000024743	Syt7	0.00163774	-1.36723	0.795737	0	-0.916549	1	0.0233726	3.88627	0.249046	0	2.07385	1
ENSMUSG00000027868	Tbx15	0	-1.36723	0.793168	0	0.405379	1	0.00779088	3.88627	0.545034	0	3.39578	1
ENSMUSG00000079707	Tcte3	0	-1.36723	0.793168	0	0.405379	1	0.00779088	3.88627	0.545034	0	3.39578	1
ENSMUSG00000025081	Tdrd1	0	-1.36723	0.793168	0	0.405379	1	0.00779088	3.88627	0.545034	0	3.39578	1
ENSMUSG00000047819	Tigd4	0	-1.36723	0.793168	0	0.405379	1	0.00779088	3.88627	0.545034	0	3.39578	1
ENSMUSG00000055546	Timd4	0	-1.36723	0.793168	0	0.405379	1	0.00779088	3.88627	0.545034	0	3.39578	1
ENSMUSG00000032357	Tinag	0	-1.36723	0.793168	0	0.405379	1	0.00779088	3.88627	0.545034	0	3.39578	1
ENSMUSG00000072571	Tmem253	0	-1.36723	0.793168	0	0.405379	1	0.00779088	3.88627	0.545034	0	3.39578	1
ENSMUSG00000015401	Tmem27	0	-1.36723	0.793168	0	0.405379	1	0.00779088	3.88627	0.545034	0	3.39578	1
ENSMUSG00000020914	Top2a	0.00491321	-2.4547	0.0498842	0.0101161	-0.682084	0.916528	0.101281	3.88627	0.00125496	0	0.0738514	1
ENSMUSG00000085715	Tsix	0	-1.36723	0.793168	0	0.405379	1	0.00779088	3.88627	0.545034	0	3.39578	1
ENSMUSG00000031028	Tub	0	-1.36723	0.793168	0	0.405379	1	0.00779088	3.88627	0.545034	0	3.39578	1
ENSMUSG00000029546	Uncx	0	-1.36723	0.793168	0	0.405379	1	0.00779088	3.88627	0.545034	0	3.39578	1
ENSMUSG00000091794	Vmn2r18	0	-1.36723	0.793168	0	0.405379	1	0.00779088	3.88627	0.545034	0	3.39578	1
ENSMUSG00000050919	Zfp366	0	-1.36723	0.793168	0	0.405379	1	0.00779088	3.88627	0.545034	0	3.39578	1
ENSMUSG00000051499	Zfp786	0	-1.36723	0.793168	0	0.405379	1	0.00779088	3.88627	0.545034	0	3.39578	1
ENSMUSG00000048355	Arxes1	0.0294793	-2.42309	9.12631e-06	0	-5.19453	3.22052e-07	0.498616	3.86424	2.01471e-11	0.290219	1.92763	0.0966939
ENSMUSG00000068101	Cenpm	0.00818869	-2.48271	0.00832552	0.0168601	-0.710099	0.831229	0.155818	3.81915	4.39698e-05	0	-0.558417	1
ENSMUSG00000022490	Ppp1r1a	0.0949888	-1.35496	0.00955387	0.00674405	-4.44429	4.17255e-08	0.88816	3.80102	1.09901e-12	0	-3.05543	0.491777
ENSMUSG00000023019	Gpd1	0.00163774	-2.9522	0.286423	0	-2.29506	1	0.062327	3.73427	0.229598	0.0621899	3.07385	0.434201
ENSMUSG00000030346	Rad51ap1	0.00327548	-2.2417	0.0797324	0.00674405	-0.46909	0.927258	0.062327	3.73427	0.00268841	0	0.69534	1
ENSMUSG00000055612	Cdca7	0.00655095	-3.21523	1.63231e-05	0.0269762	-0.424696	0.927701	0.194772	3.67982	8.77591e-07	0.0414599	0.732814	1
ENSMUSG00000031790	Mmp15	0.00327548	-1.1042	0.821058	0	-1.40198	0.816339	0.0311635	3.62323	0.111262	0	1.58842	1
ENSMUSG00000021313	Ryr2	0.00327548	-1.1042	0.793168	0	-1.40198	0.606871	0.0311635	3.62323	0.0607897	0	1.58842	1
ENSMUSG00000031530	Dusp4	0.00655095	-1.04531	0.685161	0	-2.17958	0.294477	0.0545362	3.56434	0.0134523	0	0.810817	1
ENSMUSG00000033763	Mtss1l	0.0196529	-1.19036	0.195425	0.00337202	-2.68208	0.0181978	0.163608	3.53835	2.93604e-06	0	-0.733504	1
ENSMUSG00000097690	4930505N22Rik	0.00163774	-0.952196	0.90884	0	-0.594621	1	0.0155818	3.47123	0.362049	0	2.39578	1
ENSMUSG00000000320	Alox12	0.00163774	-0.952196	0.894525	0	-0.594621	0.928116	0.0155818	3.47123	0.322783	0	2.39578	1
ENSMUSG00000070385	Ampd1	0.00163774	-0.952196	0.894525	0	-0.594621	0.928116	0.0155818	3.47123	0.322783	0	2.39578	1
ENSMUSG00000089929	Bcl2a1b	0	-2.36723	0.35899	0.00337202	0.820416	1	0.0155818	3.47123	0.322783	0	2.39578	1
ENSMUSG00000043782	Ccdc64b	0	-2.36723	0.35899	0.00337202	0.820416	1	0.0155818	3.47123	0.322783	0	2.39578	1
ENSMUSG00000034652	Cd300a	0	-2.36723	0.35899	0.00337202	0.820416	1	0.0155818	3.47123	0.322783	0	2.39578	1
ENSMUSG00000031736	Crnde	0	-2.36723	0.35899	0.00337202	0.820416	1	0.0155818	3.47123	0.322783	0	2.39578	1
ENSMUSG00000085310	Gm11491	0.00163774	-0.952196	0.894525	0	-0.594621	0.928116	0.0155818	3.47123	0.322783	0	2.39578	1
ENSMUSG00000097372	Gm26876	0.00163774	-0.952196	0.793168	0	-0.594621	1	0.0155818	3.47123	0.469666	0	2.39578	1
ENSMUSG00000098129	Gm27040	0.00163774	-0.952196	0.894525	0	-0.594621	0.928116	0.0155818	3.47123	0.322783	0	2.39578	1
ENSMUSG00000104850	Gm42901	0	-2.36723	0.35899	0	-0.594621	0.928116	0.0155818	3.47123	0.322783	0.02073	3.81082	0.587957
ENSMUSG00000104970	Gm43137	0.00163774	-0.952196	0.894525	0	-0.594621	0.928116	0.0155818	3.47123	0.322783	0	2.39578	1
ENSMUSG00000107096	Gm43597	0.00163774	-0.952196	0.894525	0	-0.594621	0.928116	0.0155818	3.47123	0.322783	0	2.39578	1
ENSMUSG00000089901	Gm8113	0	-2.36723	0.35899	0	-0.594621	0.928116	0.0155818	3.47123	0.322783	0.02073	3.81082	0.587957
ENSMUSG00000050107	Gsg2	0.00163774	-0.952196	0.894525	0	-0.594621	0.928116	0.0155818	3.47123	0.322783	0	2.39578	1
ENSMUSG00000086392	Mccc1os	0.00163774	-0.952196	0.90148	0	-0.594621	0.929973	0.0155818	3.47123	0.339801	0	2.39578	1
ENSMUSG00000074480	Mex3a	0.00982643	-2.36723	0.00422746	0.00674405	-2.00966	0.142438	0.155818	3.47123	5.82146e-05	0.10365	2.12276	0.302725
ENSMUSG00000021485	Mxd3	0.00163774	-0.952196	0.894525	0	-0.594621	0.928116	0.0155818	3.47123	0.322783	0	2.39578	1
ENSMUSG00000026274	Pask	0.00163774	-0.952196	0.894525	0	-0.594621	0.928116	0.0155818	3.47123	0.322783	0	2.39578	1
ENSMUSG00000073460	Pnldc1	0.00163774	-0.952196	0.902704	0	-0.594621	0.932877	0.0155818	3.47123	0.345638	0	2.39578	1
ENSMUSG00000108888	RP23-316J6.5	0.00163774	-0.952196	0.894525	0	-0.594621	0.928116	0.0155818	3.47123	0.322783	0	2.39578	1
ENSMUSG00000030683	Sez6l2	0.00163774	-0.952196	0.894525	0	-0.594621	0.928116	0.0155818	3.47123	0.322783	0	2.39578	1
ENSMUSG00000096883	Shisa8	0	-3.53716	0.0181885	0.00337202	-0.594621	0.992818	0.0389544	3.47123	0.0344027	0.0414599	3.17339	0.329027
ENSMUSG00000020805	Slc13a5	0.00163774	-0.952196	0.894525	0	-0.594621	0.928116	0.0155818	3.47123	0.322783	0	2.39578	1
ENSMUSG00000036083	Slc17a3	0.00163774	-0.952196	0.894525	0	-0.594621	0.928116	0.0155818	3.47123	0.322783	0	2.39578	1
ENSMUSG00000024979	Tectb	0.00163774	-0.952196	0.894525	0	-0.594621	0.928116	0.0155818	3.47123	0.322783	0	2.39578	1
ENSMUSG00000010342	Tex14	0	-2.36723	0.390271	0	-0.594621	0.936617	0.0155818	3.47123	0.354547	0.02073	3.81082	0.583739
ENSMUSG00000032783	Troap	0	-2.36723	0.35899	0.00337202	0.820416	1	0.0155818	3.47123	0.322783	0	2.39578	1
ENSMUSG00000041774	Ydjc	0.00655095	-1.9522	0.0523635	0.0101161	-0.594621	0.859232	0.0856997	3.47123	0.000432236	0	0.147852	1
ENSMUSG00000030747	Dgat2	0.0704227	-1.44696	0.00231836	0.0370923	-1.97544	0.00184922	0.631061	3.46246	3.32481e-12	0	-2.69168	0.428016
ENSMUSG00000028885	Smpdl3b	0.00163774	-3.68916	0.000129379	0.00674405	-1.25759	0.510611	0.0934906	3.41678	0.000260193	0.10365	2.98074	0.0431452
ENSMUSG00000031562	Dctd	0.0458567	-1.53162	0.00166706	0.0303482	-1.66501	0.0155437	0.420708	3.38223	1.34263e-11	0.02073	-1.12778	1
ENSMUSG00000005470	Asf1b	0.00491321	-1.36723	0.464564	0.00337202	-0.916549	0.728421	0.0467453	3.3717	0.0198544	0	0.936348	1
ENSMUSG00000085532	B430319H21Rik	0.00327548	-1.9522	0.177324	0.00337202	-0.916549	0.728421	0.0467453	3.3717	0.0198544	0.02073	2.07385	0.963267
ENSMUSG00000036875	Dna2	0.00327548	-1.9522	0.177324	0.00674405	-0.179584	1	0.0467453	3.3717	0.0198544	0	0.936348	1
ENSMUSG00000097152	Gm26515	0.00655095	-0.85266	0.793168	0	-2.05405	0.425987	0.0467453	3.3717	0.0465951	0	0.936348	1
ENSMUSG00000100627	A830008E24Rik	0.00327548	-0.782271	0.937833	0	-1.17958	0.74891	0.0233726	3.30131	0.180524	0	1.81082	1
ENSMUSG00000053297	AI854703	0.00163774	-1.68916	0.57286	0.00337202	0.0834506	1	0.0233726	3.30131	0.180524	0	1.81082	1
ENSMUSG00000078487	Ankrd65	0.00327548	-0.782271	0.937833	0	-1.17958	0.74891	0.0233726	3.30131	0.180524	0	1.81082	1
ENSMUSG00000051159	Cited1	0.00491321	-2.4547	0.0417037	0.0168601	0.0834506	1	0.0856997	3.30131	0.00819103	0	0.0738514	1
ENSMUSG00000053063	Clec12a	0.00163774	-1.68916	0.57286	0.00337202	0.0834506	1	0.0233726	3.30131	0.180524	0	1.81082	1
ENSMUSG00000027368	Dusp2	0	-2.9522	0.118031	0	-1.17958	0.74891	0.0233726	3.30131	0.180524	0.0414599	3.98074	0.17818
ENSMUSG00000059498	Fcgr3	0.00327548	-0.782271	0.954534	0	-1.17958	0.794852	0.0233726	3.30131	0.240835	0	1.81082	1
ENSMUSG00000085143	Gm11520	0.00163774	-1.68916	0.574503	0.00337202	0.0834506	1	0.0233726	3.30131	0.18237	0	1.81082	1
ENSMUSG00000097068	Gm26760	0.00327548	-0.782271	0.943082	0	-1.17958	0.765491	0.0233726	3.30131	0.202068	0	1.81082	1
ENSMUSG00000083649	Rasl2-9	0	-2.9522	0.118031	0.00674405	0.990341	0.951281	0.0233726	3.30131	0.180524	0	1.81082	1
ENSMUSG00000024968	Rcor2	0.0114642	-1.06767	0.478112	0.00337202	-1.84255	0.258437	0.0856997	3.30131	0.00108926	0	0.0738514	1
ENSMUSG00000021904	Sema3g	0.00163774	-1.68916	0.57286	0.00337202	0.0834506	1	0.0233726	3.30131	0.180524	0	1.81082	1
ENSMUSG00000033214	Slitrk5	0.00327548	-0.782271	0.960067	0	-1.17958	0.808884	0.0233726	3.30131	0.259536	0	1.81082	1
ENSMUSG00000044400	Sowahd	0	-2.9522	0.118031	0	-1.17958	0.74891	0.0233726	3.30131	0.180524	0.0414599	3.98074	0.17818
ENSMUSG00000027326	Casc5	0.00163774	-2.17459	0.267439	0.00674405	0.405379	1	0.0311635	3.2082	0.101585	0	1.39578	1
ENSMUSG00000085035	Gm12031	0	-3.36723	0.0766395	0.0101161	1.08345	0.859232	0.0311635	3.2082	0.20032	0	1.39578	1
ENSMUSG00000022033	Pbk	0	-3.36723	0.0340826	0.0101161	1.08345	0.81651	0.0311635	3.2082	0.101585	0	1.39578	1
ENSMUSG00000046591	Ticrr	0.00491321	-0.689162	0.83889	0	-1.59462	0.610591	0.0311635	3.2082	0.101585	0	1.39578	1
ENSMUSG00000078779	Zfp59	0.00327548	-1.36723	0.679428	0.00337202	-0.401976	0.990097	0.0311635	3.2082	0.101585	0	1.39578	1
ENSMUSG00000035504	Reep6	0.574846	-0.753292	0.0791129	0.0269762	-5.07395	5.25967e-20	3.5059	3.2074	6.50198e-16	0.02073	-4.266	0.0209648
ENSMUSG00000027111	Itga6	0.00491321	-2.36723	0.0212773	0	-2.84255	0.0700689	0.0779088	3.17578	0.00215805	0.10365	3.17339	0.0301522
ENSMUSG00000051727	Kctd14	0.0114642	-0.952196	0.570558	0.00337202	-1.76455	0.239018	0.0779088	3.17578	0.00215805	0	0.147852	1
ENSMUSG00000020808	Fam64a	0.00163774	-2.53716	0.18433	0.0101161	0.598024	1	0.0389544	3.1493	0.123455	0	1.07385	1
ENSMUSG00000043155	Hpdl	0.00491321	-1.17459	0.590829	0.00337202	-0.764546	0.859232	0.0389544	3.1493	0.0562064	0	1.07385	1
ENSMUSG00000030664	Sox6os	0.00327548	-1.78227	0.267439	0.00674405	-0.00965878	1	0.0389544	3.1493	0.0562064	0	1.07385	1
ENSMUSG00000073680	Tmem88b	0.0294793	-0.874193	0.44642	0.00674405	-2.43592	0.0235952	0.186981	3.13781	5.58372e-05	0	-1.09607	1
ENSMUSG00000007080	Pole	0.00163774	-2.82667	0.0232345	0.0134881	0.727307	0.900212	0.0467453	3.10866	0.0317483	0	0.810817	1
ENSMUSG00000035834	Polr3g	0.0163774	-0.995265	0.395061	0.00674405	-1.65351	0.210221	0.109072	3.09272	0.00028624	0	-0.359108	1
ENSMUSG00000100084	2310068J16Rik	0.00818869	-0.952196	0.72425	0.00337202	-1.29506	0.656057	0.0545362	3.07891	0.0255814	0	0.588425	1
ENSMUSG00000027715	Ccna2	0.00491321	-1.82667	0.357651	0.0101161	-0.0540529	1	0.0545362	3.07891	0.11207	0	0.588425	1
ENSMUSG00000087475	4933406I18Rik	0.0114642	-0.537159	0.823592	0	-2.59462	0.136745	0.062327	3.05619	0.0102039	0	0.395779	1
ENSMUSG00000021750	Fam107a	0.149034	-0.774409	0.338925	0.0303482	-2.94512	0.000128312	0.872579	3.04824	7.44289e-07	0	-3.33893	0.612899
ENSMUSG00000037466	4930427A07Rik	0.00818869	-1.86973	0.0957868	0.0101161	-0.842549	0.81651	0.0856997	3.0118	0.0105713	0.0414599	1.65881	0.811182
ENSMUSG00000024039	Cbs	0.031117	-0.745745	0.491515	0	-4.08647	0.000160784	0.17919	3.0118	6.09411e-06	0.0414599	0.554477	1
ENSMUSG00000000686	Abhd15	0.0147396	-0.952196	0.547032	0.00674405	-1.46909	0.333965	0.0934906	3.00175	0.00125694	0	-0.189183	1
ENSMUSG00000032218	Ccnb2	0.0114642	-2.82667	0.0151024	0.0539524	0.363559	0.909691	0.202563	2.9973	0.0327853	0.02073	-0.248077	1
ENSMUSG00000049241	Hcar1	0.0245661	-0.615161	0.682093	0	-3.68208	0.00239077	0.132445	2.96873	0.000115624	0.02073	0.351385	1
ENSMUSG00000029591	Ung	0.0245661	-2.22521	0.00859446	0.0505804	-0.452602	0.980822	0.288263	2.96427	0.0025981	0.10365	0.893279	0.848484
ENSMUSG00000018796	Acsl1	0.0540454	-2.25705	9.33269e-07	0.138253	-0.0849469	1	0.631061	2.95842	1.84712e-08	0.0621899	-0.889623	1
ENSMUSG00000022269	2018-03-11	0.00163774	-0.367234	1	0	-0.179584	1	0.00779088	2.88627	0.726236	0	2.81082	1
ENSMUSG00000033688	1300017J02Rik	0.00327548	-0.367234	1	0	-0.916549	0.929973	0.0155818	2.88627	0.44731	0	2.07385	1
ENSMUSG00000100010	1700010I02Rik	0	-1.9522	0.575037	0.00337202	1.40538	0.859232	0.00779088	2.88627	0.726236	0	2.81082	1
ENSMUSG00000100625	1700016G22Rik	0	-1.9522	0.575037	0.00337202	1.40538	0.859232	0.00779088	2.88627	0.726236	0	2.81082	1
ENSMUSG00000035085	1700020L24Rik	0.00491321	-0.367234	1	0	-1.40198	0.606871	0.0233726	2.88627	0.259536	0	1.58842	1
ENSMUSG00000089798	1700028K03Rik	0	-1.9522	0.575037	0	-0.179584	1	0.00779088	2.88627	0.726236	0.02073	4.39578	0.466282
ENSMUSG00000087148	1700030C14Rik	0.00163774	-0.367234	1	0	-0.179584	1	0.00779088	2.88627	0.726236	0	2.81082	1
ENSMUSG00000055833	1700034H15Rik	0.00163774	-0.367234	1	0	-0.179584	1	0.00779088	2.88627	0.726236	0	2.81082	1
ENSMUSG00000097717	1700066J03Rik	0	-1.9522	0.575037	0.00337202	1.40538	0.859232	0.00779088	2.88627	0.726236	0	2.81082	1
ENSMUSG00000097221	1810049J17Rik	0	-1.9522	0.575037	0.00337202	1.40538	0.859232	0.00779088	2.88627	0.726236	0	2.81082	1
ENSMUSG00000097457	2310031A07Rik	0.00163774	-0.367234	1	0	-0.179584	1	0.00779088	2.88627	0.726236	0	2.81082	1
ENSMUSG00000101655	2310040G24Rik	0.00491321	-0.952196	0.748086	0.00337202	-0.594621	0.992818	0.0311635	2.88627	0.150015	0	1.22585	1
ENSMUSG00000097004	4731419I09Rik	0.00163774	-0.367234	1	0	-0.179584	1	0.00779088	2.88627	0.726236	0	2.81082	1
ENSMUSG00000090336	4932443I19Rik	0.00163774	-0.367234	1	0	-0.179584	1	0.00779088	2.88627	0.726236	0	2.81082	1
ENSMUSG00000102416	4933424G06Rik	0.00163774	-0.367234	1	0	-0.179584	1	0.00779088	2.88627	0.726236	0	2.81082	1
ENSMUSG00000097194	9330175E14Rik	0.00491321	-0.367234	1	0	-1.40198	0.802242	0.0233726	2.88627	0.305037	0	1.58842	1
ENSMUSG00000104093	A330015K06Rik	0.00163774	-0.367234	1	0	-0.179584	1	0.00779088	2.88627	0.726236	0	2.81082	1
ENSMUSG00000097591	A330032B11Rik	0	-2.68916	0.210765	0.00337202	0.405379	1	0.0155818	2.88627	0.44731	0.02073	3.39578	0.675316
ENSMUSG00000087466	A330041J22Rik	0	-1.9522	0.580848	0.00337202	1.40538	0.859232	0.00779088	2.88627	0.726236	0	2.81082	1
ENSMUSG00000028794	A3galt2	0.00163774	-0.367234	1	0	-0.179584	1	0.00779088	2.88627	0.726236	0	2.81082	1
ENSMUSG00000052760	A630001G21Rik	0.00163774	-1.36723	0.754656	0.00337202	0.405379	1	0.0155818	2.88627	0.44731	0	2.07385	1
ENSMUSG00000057715	A830018L16Rik	0.00163774	-0.367234	1	0	-0.179584	1	0.00779088	2.88627	0.726236	0	2.81082	1
ENSMUSG00000096988	A930029G22Rik	0.00818869	-1.1042	0.578193	0.00337202	-1.40198	0.504247	0.0545362	2.88627	0.0273572	0.02073	1.58842	1
ENSMUSG00000087107	AI662270	0.00327548	-0.367234	1	0	-0.916549	0.929973	0.0155818	2.88627	0.44731	0	2.07385	1
ENSMUSG00000036551	Akap14	0	-1.9522	0.575037	0.00337202	1.40538	0.859232	0.00779088	2.88627	0.726236	0	2.81082	1
ENSMUSG00000005681	Apoa2	0	-3.53716	0.0181885	0.0134881	1.40538	0.649881	0.0311635	2.88627	0.150015	0	1.22585	1
ENSMUSG00000047631	Apof	0	-1.9522	0.575037	0.00337202	1.40538	0.859232	0.00779088	2.88627	0.726236	0	2.81082	1
ENSMUSG00000033576	Apol6	0.00163774	-1.36723	0.754656	0.00337202	0.405379	1	0.0155818	2.88627	0.44731	0	2.07385	1
ENSMUSG00000034384	Barhl2	0.00163774	-0.367234	1	0	-0.179584	1	0.00779088	2.88627	0.726236	0	2.81082	1
ENSMUSG00000038528	BC021785	0	-1.9522	0.575037	0.00337202	1.40538	0.859232	0.00779088	2.88627	0.726236	0	2.81082	1
ENSMUSG00000086662	BC046251	0.00163774	-0.367234	1	0	-0.179584	1	0.00779088	2.88627	0.726236	0	2.81082	1
ENSMUSG00000017146	Brca1	0.00491321	-0.952196	0.748086	0.00337202	-0.594621	0.992818	0.0311635	2.88627	0.150015	0	1.22585	1
ENSMUSG00000024842	Cabp4	0	-1.9522	0.575037	0	-0.179584	1	0.00779088	2.88627	0.726236	0.02073	4.39578	0.466282
ENSMUSG00000020722	Cacng1	0.00163774	-0.367234	1	0	-0.179584	1	0.00779088	2.88627	0.726236	0	2.81082	1
ENSMUSG00000022768	Ccdc116	0.00163774	-0.367234	0.902268	0	-0.179584	1	0.00779088	2.88627	0.689658	0	2.81082	1
ENSMUSG00000050050	Ccdc158	0.00327548	-0.367234	1	0	-0.916549	0.936948	0.0155818	2.88627	0.460823	0	2.07385	1
ENSMUSG00000044707	Ccnjl	0.00163774	-1.9522	0.437275	0.00337202	-0.179584	1	0.0233726	2.88627	0.296283	0.02073	2.81082	0.788985
ENSMUSG00000022667	Cd200r1	0.00163774	-0.367234	1	0	-0.179584	1	0.00779088	2.88627	0.726236	0	2.81082	1
ENSMUSG00000040747	Cd53	0	-1.9522	0.575037	0.00337202	1.40538	0.859232	0.00779088	2.88627	0.726236	0	2.81082	1
ENSMUSG00000003379	Cd79a	0.00327548	-1.1042	0.793168	0.00337202	-0.179584	1	0.0233726	2.88627	0.259536	0	1.58842	1
ENSMUSG00000026818	Cel	0.00163774	-1.36723	0.754656	0.00337202	0.405379	1	0.0155818	2.88627	0.44731	0	2.07385	1
ENSMUSG00000030510	Cers3	0.00163774	-0.367234	1	0	-0.179584	1	0.00779088	2.88627	0.726236	0	2.81082	1
ENSMUSG00000022219	Cideb	0.00491321	-0.367234	1	0	-1.40198	0.79437	0.0233726	2.88627	0.291269	0	1.58842	1
ENSMUSG00000030278	Cidec	0.00327548	-0.367234	1	0	-0.916549	0.929973	0.0155818	2.88627	0.44731	0	2.07385	1
ENSMUSG00000030075	Cntn3	0.00163774	-0.367234	1	0	-0.179584	1	0.00779088	2.88627	0.726236	0	2.81082	1
ENSMUSG00000079022	Col22a1	0.00163774	-1.36723	0.754656	0.00337202	0.405379	1	0.0155818	2.88627	0.44731	0	2.07385	1
ENSMUSG00000004415	Col26a1	0.00163774	-0.367234	1	0	-0.179584	1	0.00779088	2.88627	0.726236	0	2.81082	1
ENSMUSG00000039714	Cplx3	0.00163774	-0.367234	1	0	-0.179584	1	0.00779088	2.88627	0.726236	0	2.81082	1
ENSMUSG00000023968	Crip3	0.00163774	-0.367234	1	0	-0.179584	1	0.00779088	2.88627	0.726236	0	2.81082	1
ENSMUSG00000042589	Cux2	0.00163774	-1.36723	0.754656	0.00337202	0.405379	1	0.0155818	2.88627	0.44731	0	2.07385	1
ENSMUSG00000040205	Cuzd1	0.00491321	-0.367234	1	0	-1.40198	0.606871	0.0233726	2.88627	0.259536	0	1.58842	1
ENSMUSG00000034445	Cyb561a3	0.00327548	-0.367234	1	0	-0.916549	0.930236	0.0155818	2.88627	0.448577	0	2.07385	1
ENSMUSG00000094806	Cyp2d10	0.00163774	-0.367234	1	0	-0.179584	1	0.00779088	2.88627	0.726236	0	2.81082	1
ENSMUSG00000097744	D030040B21Rik	0.00163774	-0.367234	1	0	-0.179584	1	0.00779088	2.88627	0.726236	0	2.81082	1
ENSMUSG00000042096	Dao	0	-1.9522	0.575037	0.00337202	1.40538	0.859232	0.00779088	2.88627	0.726236	0	2.81082	1
ENSMUSG00000028175	Depdc1a	0	-1.9522	0.575037	0.00337202	1.40538	0.859232	0.00779088	2.88627	0.726236	0	2.81082	1
ENSMUSG00000063109	Dgkeos	0.00163774	-0.367234	1	0	-0.179584	1	0.00779088	2.88627	0.726236	0	2.81082	1
ENSMUSG00000078789	Dph1	0.00163774	-0.367234	1	0	-0.179584	1	0.00779088	2.88627	0.726236	0	2.81082	1
ENSMUSG00000041986	Elmod1	0.00163774	-0.367234	1	0	-0.179584	1	0.00779088	2.88627	0.726236	0	2.81082	1
ENSMUSG00000038754	Elovl3	0.00327548	-0.367234	1	0	-0.916549	0.929973	0.0155818	2.88627	0.44731	0	2.07385	1
ENSMUSG00000035020	Epgn	0.00163774	-0.367234	1	0	-0.179584	1	0.00779088	2.88627	0.726236	0	2.81082	1
ENSMUSG00000026610	Esrrg	0.00163774	-0.367234	1	0	-0.179584	1	0.00779088	2.88627	0.726236	0	2.81082	1
ENSMUSG00000079652	Fam71f2	0.00327548	-0.367234	1	0	-0.916549	0.929973	0.0155818	2.88627	0.44731	0	2.07385	1
ENSMUSG00000074647	Fam83c	0.00163774	-0.367234	0.919451	0	-0.179584	1	0.00779088	2.88627	0.708067	0	2.81082	1
ENSMUSG00000022871	Fetub	0.00163774	-0.367234	1	0	-0.179584	1	0.00779088	2.88627	0.726236	0	2.81082	1
ENSMUSG00000022101	Fgf17	0.00163774	-0.367234	1	0	-0.179584	1	0.00779088	2.88627	0.726236	0	2.81082	1
ENSMUSG00000096946	Fmr1os	0.00163774	-0.367234	1	0	-0.179584	1	0.00779088	2.88627	0.726236	0	2.81082	1
ENSMUSG00000049122	Frmd3	0.00163774	-0.367234	1	0	-0.179584	1	0.00779088	2.88627	0.726236	0	2.81082	1
ENSMUSG00000074802	Gas2l3	0.00163774	-0.367234	1	0	-0.179584	1	0.00779088	2.88627	0.726236	0	2.81082	1
ENSMUSG00000074178	Gm10638	0.00491321	-0.367234	1	0	-1.40198	0.606871	0.0233726	2.88627	0.259536	0	1.58842	1
ENSMUSG00000086917	Gm11630	0.00163774	-0.367234	1	0	-0.179584	1	0.00779088	2.88627	0.726236	0	2.81082	1
ENSMUSG00000085486	Gm11634	0.00163774	-0.367234	1	0	-0.179584	1	0.00779088	2.88627	0.726236	0	2.81082	1
ENSMUSG00000087500	Gm12426	0.00327548	-0.367234	1	0	-0.916549	0.94289	0.0155818	2.88627	0.471944	0	2.07385	1
ENSMUSG00000085023	Gm12744	0.00163774	-0.367234	1	0	-0.179584	1	0.00779088	2.88627	0.726236	0	2.81082	1
ENSMUSG00000085923	Gm12781	0	-1.9522	0.57951	0.00337202	1.40538	0.859232	0.00779088	2.88627	0.726236	0	2.81082	1
ENSMUSG00000087011	Gm12930	0.00163774	-0.367234	1	0	-0.179584	1	0.00779088	2.88627	0.726236	0	2.81082	1
ENSMUSG00000086342	Gm12932	0.00163774	-0.367234	1	0	-0.179584	1	0.00779088	2.88627	0.726236	0	2.81082	1
ENSMUSG00000087515	Gm13554	0	-1.9522	0.580938	0.00337202	1.40538	0.859232	0.00779088	2.88627	0.726236	0	2.81082	1
ENSMUSG00000085767	Gm13563	0	-1.9522	0.575037	0	-0.179584	1	0.00779088	2.88627	0.726236	0.02073	4.39578	0.466282
ENSMUSG00000086216	Gm13610	0.00327548	-1.1042	0.793168	0.00337202	-0.179584	1	0.0233726	2.88627	0.276482	0	1.58842	1
ENSMUSG00000086907	Gm15298	0	-1.9522	0.575037	0.00337202	1.40538	0.859232	0.00779088	2.88627	0.726236	0	2.81082	1
ENSMUSG00000087639	Gm15512	0	-1.9522	0.575037	0.00337202	1.40538	0.859232	0.00779088	2.88627	0.726236	0	2.81082	1
ENSMUSG00000085095	Gm15635	0.00163774	-1.36723	0.754656	0	-0.916549	0.929973	0.0155818	2.88627	0.44731	0.02073	3.39578	0.675316
ENSMUSG00000086754	Gm16098	0.00163774	-0.367234	1	0	-0.179584	1	0.00779088	2.88627	0.726236	0	2.81082	1
ENSMUSG00000085731	Gm16229	0.00163774	-0.367234	1	0	-0.179584	1	0.00779088	2.88627	0.726236	0	2.81082	1
ENSMUSG00000091775	Gm16494	0.00163774	-1.36723	0.754656	0.00337202	0.405379	1	0.0155818	2.88627	0.44731	0	2.07385	1
ENSMUSG00000091968	Gm17115	0.00163774	-0.367234	1	0	-0.179584	1	0.00779088	2.88627	0.726236	0	2.81082	1
ENSMUSG00000091021	Gm17300	0.00163774	-0.367234	1	0	-0.179584	1	0.00779088	2.88627	0.726236	0	2.81082	1
ENSMUSG00000096922	Gm17308	0	-1.9522	0.584311	0.00337202	1.40538	0.859232	0.00779088	2.88627	0.726236	0	2.81082	1
ENSMUSG00000078838	Gm17382	0.00655095	-0.85266	0.790124	0.00337202	-0.916549	0.728421	0.0389544	2.88627	0.0838605	0	0.936348	1
ENSMUSG00000100199	Gm20324	0	-1.9522	0.575037	0.00337202	1.40538	0.859232	0.00779088	2.88627	0.726236	0	2.81082	1
ENSMUSG00000100622	Gm20379	0.00327548	-0.367234	1	0	-0.916549	1	0.0155818	2.88627	0.544727	0	2.07385	1
ENSMUSG00000097288	Gm2155	0	-1.9522	0.580634	0.00337202	1.40538	0.859232	0.00779088	2.88627	0.726236	0	2.81082	1
ENSMUSG00000070354	Gm21975	0	-1.9522	0.575037	0.00337202	1.40538	0.859232	0.00779088	2.88627	0.726236	0	2.81082	1
ENSMUSG00000097582	Gm26527	0.00163774	-1.36723	0.768299	0.00337202	0.405379	1	0.0155818	2.88627	0.459562	0	2.07385	1
ENSMUSG00000096993	Gm26787	0.00163774	-0.367234	1	0	-0.179584	1	0.00779088	2.88627	0.726236	0	2.81082	1
ENSMUSG00000097724	Gm26850	0.00163774	-0.367234	1	0	-0.179584	1	0.00779088	2.88627	0.726236	0	2.81082	1
ENSMUSG00000097797	Gm26901	0.00491321	-0.367234	1	0	-1.40198	0.61631	0.0233726	2.88627	0.27143	0	1.58842	1
ENSMUSG00000099703	Gm28285	0	-1.9522	0.575037	0.00337202	1.40538	0.859232	0.00779088	2.88627	0.726236	0	2.81082	1
ENSMUSG00000101840	Gm28294	0	-1.9522	0.575037	0	-0.179584	1	0.00779088	2.88627	0.726236	0.02073	4.39578	0.466282
ENSMUSG00000100583	Gm29443	0.00163774	-0.367234	1	0	-0.179584	1	0.00779088	2.88627	0.726236	0	2.81082	1
ENSMUSG00000091754	Gm3636	0	-1.9522	0.575037	0.00337202	1.40538	0.859232	0.00779088	2.88627	0.726236	0	2.81082	1
ENSMUSG00000103164	Gm38150	0.00491321	-0.367234	1	0	-1.40198	0.794305	0.0233726	2.88627	0.290338	0	1.58842	1
ENSMUSG00000103668	Gm38186	0.00163774	-1.9522	0.403496	0.00674405	0.668413	0.981922	0.0233726	2.88627	0.267731	0	1.58842	1
ENSMUSG00000103587	Gm38326	0.00163774	-0.367234	1	0	-0.179584	1	0.00779088	2.88627	0.726236	0	2.81082	1
ENSMUSG00000104674	Gm42756	0	-1.9522	0.575037	0.00337202	1.40538	0.859232	0.00779088	2.88627	0.726236	0	2.81082	1
ENSMUSG00000107961	Gm44036	0.00327548	-0.367234	1	0	-0.916549	0.929973	0.0155818	2.88627	0.44731	0	2.07385	1
ENSMUSG00000086108	Gm5602	0	-1.9522	0.575037	0.00337202	1.40538	0.859232	0.00779088	2.88627	0.726236	0	2.81082	1
ENSMUSG00000045455	Gm9797	0.00163774	-1.36723	0.754656	0.00337202	0.405379	1	0.0155818	2.88627	0.44731	0	2.07385	1
ENSMUSG00000044724	Gpr152	0.00163774	-0.367234	1	0	-0.179584	1	0.00779088	2.88627	0.726236	0	2.81082	1
ENSMUSG00000056073	Grik2	0.00327548	-0.367234	1	0	-0.916549	0.929973	0.0155818	2.88627	0.44731	0	2.07385	1
ENSMUSG00000023979	Guca1b	0.00163774	-1.36723	0.754656	0	-0.916549	0.929973	0.0155818	2.88627	0.44731	0.02073	3.39578	0.675316
ENSMUSG00000045502	Hcar2	0.00327548	-0.367234	1	0	-0.916549	0.939181	0.0155818	2.88627	0.465113	0	2.07385	1
ENSMUSG00000032523	Hhatl	0.00163774	-1.36723	0.793168	0.00337202	0.405379	1	0.0155818	2.88627	0.49055	0	2.07385	1
ENSMUSG00000053461	Hhipl2	0.00163774	-0.367234	1	0	-0.179584	1	0.00779088	2.88627	0.726236	0	2.81082	1
ENSMUSG00000061615	Hist1h2ab	0.00163774	-0.367234	1	0	-0.179584	1	0.00779088	2.88627	0.726236	0	2.81082	1
ENSMUSG00000069300	Hist1h2bj	0.00163774	-0.367234	1	0	-0.179584	1	0.00779088	2.88627	0.726236	0	2.81082	1
ENSMUSG00000020330	Hmmr	0	-4.61516	0.0717615	0.0303482	1.40538	0.59718	0.0701179	2.88627	0.368896	0	0.147852	1
ENSMUSG00000030895	Hpx	0.00163774	-0.367234	1	0	-0.179584	1	0.00779088	2.88627	0.726236	0	2.81082	1
ENSMUSG00000070407	Hs3st3b1	0	-1.9522	0.575037	0.00337202	1.40538	0.859232	0.00779088	2.88627	0.726236	0	2.81082	1
ENSMUSG00000074342	I830077J02Rik	0.00163774	-0.367234	1	0	-0.179584	1	0.00779088	2.88627	0.726236	0	2.81082	1
ENSMUSG00000018654	Ikzf1	0.00163774	-0.367234	1	0	-0.179584	1	0.00779088	2.88627	0.711876	0	2.81082	1
ENSMUSG00000027398	Il1b	0.00327548	-0.367234	1	0	-0.916549	0.929973	0.0155818	2.88627	0.44731	0	2.07385	1
ENSMUSG00000026981	Il1rn	0	-1.9522	0.575037	0.00337202	1.40538	0.859232	0.00779088	2.88627	0.726236	0	2.81082	1
ENSMUSG00000072294	Klf12	0.00163774	-0.367234	1	0	-0.179584	1	0.00779088	2.88627	0.726236	0	2.81082	1
ENSMUSG00000061397	Krt79	0	-3.17459	0.0634669	0.00674405	0.668413	0.980822	0.0233726	2.88627	0.259536	0.02073	2.81082	0.800334
ENSMUSG00000050587	Lrrc4c	0.00491321	-0.367234	1	0	-1.40198	0.606871	0.0233726	2.88627	0.259536	0	1.58842	1
ENSMUSG00000021423	Ly86	0.00163774	-1.9522	0.482155	0.00674405	0.668413	0.990097	0.0233726	2.88627	0.328929	0	1.58842	1
ENSMUSG00000042763	Maneal	0.00163774	-0.367234	1	0	-0.179584	1	0.00779088	2.88627	0.726236	0	2.81082	1
ENSMUSG00000030739	Myh14	0	-1.9522	0.575037	0	-0.179584	1	0.00779088	2.88627	0.726236	0.02073	4.39578	0.466282
ENSMUSG00000020437	Myo1g	0	-1.9522	0.575037	0.00337202	1.40538	0.859232	0.00779088	2.88627	0.726236	0	2.81082	1
ENSMUSG00000086537	Nespas	0.00163774	-0.367234	1	0	-0.179584	1	0.00779088	2.88627	0.726236	0	2.81082	1
ENSMUSG00000100512	Ovol3	0.00163774	-0.367234	1	0	-0.179584	1	0.00779088	2.88627	0.726236	0	2.81082	1
ENSMUSG00000103677	Pcdhga4	0.00163774	-0.367234	1	0	-0.179584	1	0.00779088	2.88627	0.726236	0	2.81082	1
ENSMUSG00000020131	Pcsk4	0.0327548	-0.618772	0.62709	0.00337202	-3.05405	0.00156539	0.171399	2.88627	2.0395e-05	0.02073	-0.0636522	1
ENSMUSG00000044254	Pcsk9	0.00491321	-0.952196	0.793168	0.00337202	-0.594621	1	0.0311635	2.88627	0.258125	0	1.22585	1
ENSMUSG00000026785	Pkn3	0.00163774	-0.367234	1	0	-0.179584	1	0.00779088	2.88627	0.726236	0	2.81082	1
ENSMUSG00000092349	Platr17	0.00163774	-1.36723	0.754656	0	-0.916549	0.929973	0.0155818	2.88627	0.44731	0.02073	3.39578	0.675316
ENSMUSG00000004842	Pou1f1	0.00163774	-0.367234	1	0	-0.179584	1	0.00779088	2.88627	0.726236	0	2.81082	1
ENSMUSG00000029410	Ppef2	0.00163774	-1.36723	0.754656	0.00337202	0.405379	1	0.0155818	2.88627	0.44731	0	2.07385	1
ENSMUSG00000068744	Psrc1	0.00163774	-1.9522	0.393692	0.00674405	0.668413	0.980822	0.0233726	2.88627	0.259536	0	1.58842	1
ENSMUSG00000027843	Ptpn22	0	-1.9522	0.575037	0.00337202	1.40538	0.859232	0.00779088	2.88627	0.726236	0	2.81082	1
ENSMUSG00000109128	RP23-106P7.5	0.00327548	-1.1042	0.823531	0	-1.40198	0.816711	0.0233726	2.88627	0.32683	0.02073	2.81082	0.774389
ENSMUSG00000108660	RP23-361O12.3	0.00163774	-0.367234	1	0	-0.179584	1	0.00779088	2.88627	0.726236	0	2.81082	1
ENSMUSG00000109323	RP23-84B11.2	0.00163774	-0.367234	1	0	-0.179584	1	0.00779088	2.88627	0.726236	0	2.81082	1
ENSMUSG00000052133	Sema5b	0	-1.9522	0.575037	0.00337202	1.40538	0.859232	0.00779088	2.88627	0.726236	0	2.81082	1
ENSMUSG00000032908	Sgpp2	0.00163774	-0.367234	1	0	-0.179584	1	0.00779088	2.88627	0.726236	0	2.81082	1
ENSMUSG00000023073	Slc10a2	0	-1.9522	0.575037	0.00337202	1.40538	0.859232	0.00779088	2.88627	0.726236	0	2.81082	1
ENSMUSG00000017740	Slc12a5	0.00163774	-0.367234	1	0	-0.179584	1	0.00779088	2.88627	0.726236	0	2.81082	1
ENSMUSG00000022899	Slc15a2	0.00327548	-0.367234	1	0	-0.916549	0.962806	0.0155818	2.88627	0.510308	0	2.07385	1
ENSMUSG00000045775	Slc16a5	0.00163774	-0.367234	1	0	-0.179584	1	0.00779088	2.88627	0.726236	0	2.81082	1
ENSMUSG00000023032	Slc4a8	0.00163774	-2.36723	0.17264	0	-1.76455	0.463	0.0311635	2.88627	0.150015	0.0621899	3.81082	0.0654992
ENSMUSG00000074445	Sprr2a3	0	-1.9522	0.575037	0.00337202	1.40538	0.859232	0.00779088	2.88627	0.726236	0	2.81082	1
ENSMUSG00000038453	Srcin1	0.00163774	-0.367234	1	0	-0.179584	1	0.00779088	2.88627	0.726236	0	2.81082	1
ENSMUSG00000009394	Syn2	0	-1.9522	0.575037	0	-0.179584	1	0.00779088	2.88627	0.726236	0.02073	4.39578	0.466282
ENSMUSG00000007021	Syngr3	0	-1.9522	0.575037	0.00337202	1.40538	0.859232	0.00779088	2.88627	0.726236	0	2.81082	1
ENSMUSG00000028417	Tal2	0.00327548	-0.367234	1	0	-0.916549	0.929973	0.0155818	2.88627	0.44731	0	2.07385	1
ENSMUSG00000035033	Tbr1	0	-1.9522	0.65407	0.00337202	1.40538	0.839549	0.00779088	2.88627	0.710501	0	2.81082	1
ENSMUSG00000038347	Tcte2	0	-2.68916	0.210765	0	-0.916549	0.929973	0.0155818	2.88627	0.44731	0.0414599	4.39578	0.124102
ENSMUSG00000049109	Themis	0.00327548	-0.367234	1	0	-0.916549	0.929973	0.0155818	2.88627	0.44731	0	2.07385	1
ENSMUSG00000044827	Tlr1	0	-1.9522	0.575037	0.00337202	1.40538	0.859232	0.00779088	2.88627	0.726236	0	2.81082	1
ENSMUSG00000044364	Tmem74b	0.00163774	-0.367234	1	0	-0.179584	1	0.00779088	2.88627	0.726236	0	2.81082	1
ENSMUSG00000005628	Tmod4	0.00163774	-0.367234	1	0	-0.179584	1	0.00779088	2.88627	0.726236	0	2.81082	1
ENSMUSG00000000385	Tmprss2	0.00163774	-0.367234	1	0	-0.179584	1	0.00779088	2.88627	0.726236	0	2.81082	1
ENSMUSG00000038379	Ttk	0.00163774	-0.367234	1	0	-0.179584	1	0.00779088	2.88627	0.726236	0	2.81082	1
ENSMUSG00000026885	Ttll11	0.00491321	-0.367234	1	0	-1.40198	0.609893	0.0233726	2.88627	0.261547	0	1.58842	1
ENSMUSG00000020407	Upp1	0.00163774	-0.367234	1	0	-0.179584	1	0.00779088	2.88627	0.726236	0	2.81082	1
ENSMUSG00000057697	Vmn1r53	0.00163774	-0.367234	1	0	-0.179584	1	0.00779088	2.88627	0.726236	0	2.81082	1
ENSMUSG00000100586	Vmn1r90	0	-1.9522	0.575037	0.00337202	1.40538	0.859232	0.00779088	2.88627	0.726236	0	2.81082	1
ENSMUSG00000057836	Xlr3a	0	-1.9522	0.575037	0	-0.179584	1	0.00779088	2.88627	0.726236	0.02073	4.39578	0.466282
ENSMUSG00000039470	Zdhhc2	0.00163774	-0.367234	1	0	-0.179584	1	0.00779088	2.88627	0.726236	0	2.81082	1
ENSMUSG00000055341	Zfp457	0.00163774	-0.367234	1	0	-0.179584	1	0.00779088	2.88627	0.726236	0	2.81082	1
ENSMUSG00000055102	Zfp819	0.00163774	-0.367234	1	0	-0.179584	1	0.00779088	2.88627	0.726236	0	2.81082	1
ENSMUSG00000010044	Zmynd10	0.00163774	-0.367234	1	0	-0.179584	1	0.00779088	2.88627	0.726236	0	2.81082	1
ENSMUSG00000026922	Agpat2	0.309532	-1.031	0.00979268	0.155113	-1.83445	0.000120703	1.88539	2.85689	1.34263e-11	0.248759	-0.804648	1
ENSMUSG00000030671	Pde3b	0.127744	-0.870808	0.083779	0.0438363	-2.25487	7.26485e-05	0.724552	2.84095	1.79404e-09	0.10365	-0.55064	1
ENSMUSG00000075012	Fjx1	0.0982643	-0.811536	0.137361	0.0438363	-1.80963	0.0020204	0.537571	2.8061	4.6947e-09	0	-2.76409	0.292014
ENSMUSG00000074183	Gsta1	0.0196529	-0.474149	0.851736	0.00337202	-2.23848	0.129263	0.0934906	2.77935	0.0113543	0	-0.30466	1
ENSMUSG00000024990	Rbp4	0.302982	-1.1944	0.00254164	0.239414	-1.21911	0.0210868	1.91656	2.76317	2.6909e-10	0.248759	-0.878195	1
ENSMUSG00000041653	Pnpla3	0.0147396	-0.745745	0.776304	0.00674405	-1.33159	0.489572	0.0779088	2.76074	0.0230461	0	-0.0636522	1
ENSMUSG00000017716	Birc5	0.0163774	-1.9522	0.102467	0.0404643	0.151622	1	0.155818	2.75502	0.0394487	0	-1.03049	1
ENSMUSG00000039985	Fam60a	0.031117	-0.630268	0.661866	0.00674405	-2.36721	0.0293009	0.155818	2.75502	0.00053011	0.02073	0.00346203	1
ENSMUSG00000037936	Scarb1	0.0540454	-1.21051	0.0157041	0.0370923	-1.3847	0.0441279	0.342799	2.73427	1.21177e-07	0.10365	0.505009	1
ENSMUSG00000021391	Cenpp	0.00818869	-1.2417	0.478112	0.00674405	-0.817014	0.814295	0.0545362	2.71634	0.0386245	0.02073	1.48889	1
ENSMUSG00000046607	Hrk	0.0131019	-0.197309	1	0	-2.59462	0.214702	0.0545362	2.71634	0.0881705	0	0.395779	1
ENSMUSG00000005373	Mlxipl	0.0360302	-0.303103	0.910499	0.00337202	-3.02089	0.00430378	0.155818	2.69362	0.000552482	0	-1.06365	1
ENSMUSG00000030214	Plbd1	0.00982643	-0.559879	0.898576	0.00337202	-1.29506	0.634258	0.0467453	2.69362	0.0678031	0	0.588425	1
ENSMUSG00000022941	Ripply3	0.031117	-0.689162	0.56737	0.0101161	-1.95217	0.0484831	0.155818	2.69362	0.000191835	0.02073	-0.0304853	1
ENSMUSG00000042097	Zfp239	0.00491321	-1.82667	0.168644	0.0101161	-0.0540529	1	0.0467453	2.69362	0.0678031	0.02073	1.69534	1
ENSMUSG00000039137	Whrn	0.0196529	-0.573684	0.790124	0.00337202	-2.29506	0.0571424	0.0934906	2.67982	0.00400074	0.02073	0.69534	1
ENSMUSG00000041020	Map7d2	0.142483	-0.580227	0.374758	0.0472083	-2.13894	0.000142705	0.677807	2.67328	1.84712e-08	0	-3.16646	0.226224
ENSMUSG00000073433	Arhgdig	0.00163774	-2.82667	0.0232345	0.0168601	1.18299	0.593093	0.0389544	2.66388	0.117022	0	0.810817	1
ENSMUSG00000040658	Dnph1	0.0131019	-1.28477	0.264381	0.00674405	-1.53322	0.265569	0.0856997	2.66388	0.00676058	0.0621899	1.93635	0.517844
ENSMUSG00000018566	Slc2a4	0.00982643	-0.144841	1	0	-2.17958	0.327549	0.0389544	2.66388	0.178997	0	0.810817	1
ENSMUSG00000027469	Tpx2	0.00491321	-1.53716	0.490056	0.0101161	0.235454	1	0.0389544	2.66388	0.235984	0	0.810817	1
ENSMUSG00000002944	Cd36	0.817231	-0.2375	0.804011	0.0472083	-4.56731	7.21717e-16	3.42799	2.65968	5.51211e-09	0.0414599	-3.9171	0.077775
ENSMUSG00000026558	Uck2	0.0343925	-1.66269	0.0011633	0.0438363	-0.741463	0.470895	0.26489	2.658	2.49823e-06	0.12438	1.09461	0.762024
ENSMUSG00000002997	Prkar2b	0.178513	-0.300119	0.787563	0.0168601	-3.71702	7.79412e-10	0.763506	2.65764	5.81968e-09	0.02073	-2.33893	0.413947
ENSMUSG00000022018	Rgcc	1.83427	-0.203889	0.816881	0.0876726	-4.87247	1.85096e-24	7.57274	2.6464	2.01471e-11	0.0414599	-5.06843	0.00160301
ENSMUSG00000086864	A630077J23Rik	0.0196529	-0.126225	1	0	-3.11818	0.0516743	0.0779088	2.64526	0.0344027	0	-0.127783	1
ENSMUSG00000025478	Dpysl4	0.00818869	-0.104199	1	0	-1.91655	0.481705	0.0311635	2.62323	0.200017	0	1.07385	1
ENSMUSG00000085501	Gm11772	0.00491321	-1.17459	0.590829	0.00674405	-0.00965878	1	0.0311635	2.62323	0.200017	0	1.07385	1
ENSMUSG00000091623	Gm17092	0.00163774	-2.53716	0.109837	0.00674405	-0.00965878	1	0.0311635	2.62323	0.200017	0.0414599	2.98074	0.382733
ENSMUSG00000067786	Nnat	0.0458567	-0.209692	0.998332	0.00337202	-3.32254	0.205281	0.186981	2.62323	0.134707	0	-1.35911	1
ENSMUSG00000020051	Pah	0.00818869	-0.104199	1	0	-1.91655	0.527578	0.0311635	2.62323	0.242208	0	1.07385	1
ENSMUSG00000033871	Ppargc1b	0.0262038	-1.03466	0.242521	0.0168601	-1.25759	0.267687	0.148027	2.62323	0.000754903	0.0414599	0.62319	1
ENSMUSG00000022537	Tmem44	0.00655095	-0.630268	0.861201	0.00337202	-0.764546	0.859232	0.0311635	2.62323	0.200017	0	1.07385	1
ENSMUSG00000047221	Fam185a	0.0278415	-0.782271	0.446695	0.0168601	-1.17958	0.276949	0.140236	2.61063	0.000471995	0	-0.961773	1
ENSMUSG00000026605	Cenpf	0.00818869	-2.42613	0.0651908	0.0168601	-0.653515	0.992818	0.101281	2.60616	0.107612	0.12438	2.61817	0.277944
ENSMUSG00000027323	Rad51	0.00818869	-1.58963	0.234763	0.0101161	-0.594621	0.897291	0.062327	2.59676	0.080783	0.0414599	1.89328	0.747566
ENSMUSG00000068606	Gm4841	0.00818869	-2.30583	0.245036	0.0134881	-0.857656	1	0.0934906	2.58671	0.283723	0.12438	2.7437	0.356204
ENSMUSG00000028690	Mmachc	0.0262038	-0.672088	0.626243	0.0101161	-1.68208	0.112936	0.124654	2.58141	0.00116017	0.02073	0.225854	1
ENSMUSG00000089774	Slc5a3	0.430725	-0.345207	0.653162	0.0741845	-3.03973	2.15478e-10	1.81527	2.57672	6.22937e-10	0.0829198	-2.30188	0.302725
ENSMUSG00000100075	1700018L02Rik	0.00655095	-0.0453054	1	0	-1.59462	0.610591	0.0233726	2.56434	0.33534	0	1.39578	1
ENSMUSG00000053353	2310001K24Rik	0.00655095	-0.0453054	1	0	-1.59462	0.656459	0.0233726	2.56434	0.379858	0	1.39578	1
ENSMUSG00000004110	Cacna1e	0.00655095	-0.0453054	1	0	-1.59462	0.610591	0.0233726	2.56434	0.33534	0	1.39578	1
ENSMUSG00000021499	Catsper3	0.00655095	-0.0453054	1	0	-1.59462	0.610591	0.0233726	2.56434	0.33534	0	1.39578	1
ENSMUSG00000087578	Ccdc142os	0.00655095	-0.0453054	1	0	-1.59462	0.610591	0.0233726	2.56434	0.33534	0	1.39578	1
ENSMUSG00000028212	Ccne2	0.00491321	-2.17459	0.134937	0.0202321	0.753302	0.789829	0.0545362	2.56434	0.152854	0	0.308317	1
ENSMUSG00000087644	Gm14703	0.00655095	-0.0453054	1	0	-1.59462	0.610591	0.0233726	2.56434	0.33534	0	1.39578	1
ENSMUSG00000019301	Hsd17b1	0	-3.36723	0.0340826	0.0101161	1.08345	0.81651	0.0233726	2.56434	0.33534	0.02073	2.58842	0.853062
ENSMUSG00000020916	Krt36	0.00163774	-2.17459	0.267439	0.0101161	1.08345	0.81651	0.0233726	2.56434	0.33534	0	1.39578	1
ENSMUSG00000030037	Mrpl53	0.00491321	-0.689162	0.842003	0.00337202	-0.401976	0.992004	0.0233726	2.56434	0.343305	0	1.39578	1
ENSMUSG00000025227	Tmem180	0	-3.36723	0.0340826	0.00337202	-0.401976	0.990097	0.0233726	2.56434	0.33534	0.0621899	4.07385	0.0463985
ENSMUSG00000063430	Wscd2	0.0114642	-1.61516	0.176034	0.0236042	0.157451	1	0.0856997	2.56434	0.0372704	0	-0.30466	1
ENSMUSG00000032400	Zwilch	0.00491321	-0.689162	0.83889	0.00337202	-0.401976	0.990097	0.0233726	2.56434	0.33534	0	1.39578	1
ENSMUSG00000029314	Agpat9	0.0343925	-0.814692	0.352651	0.0101161	-2.17958	0.0120523	0.171399	2.55185	0.000170112	0.0829198	1.16312	0.747624
ENSMUSG00000048040	Arxes2	0.176876	-1.05848	0.00917406	0.0640685	-2.32254	3.09844e-06	0.97386	2.55067	5.51211e-09	0.642629	1.41279	0.118051
ENSMUSG00000020268	Lyrm7	0.0196529	-0.251756	0.96408	0.00337202	-2.11818	0.122557	0.0779088	2.53835	0.0230093	0	-0.189183	1
ENSMUSG00000001403	Ube2c	0.0131019	-1.19731	0.422724	0.0101161	-0.986939	0.656459	0.0779088	2.53835	0.0419129	0.0414599	1.52131	0.855687
ENSMUSG00000089665	Fcor	0.263676	-0.964021	0.0157594	0.0168601	-4.65712	8.90563e-16	1.38678	2.53719	2.1755e-09	1.26453	1.91952	0.0050654
ENSMUSG00000025001	Hells	0.0229283	-1.85266	0.0180108	0.0539524	0.170913	1	0.186981	2.53013	0.00509673	0.02073	-0.38558	1
ENSMUSG00000057541	Pus7	0.0917133	-1.11931	0.0108309	0.0741845	-1.09343	0.0765053	0.514198	2.52609	8.86624e-08	0.14511	0.21587	1
ENSMUSG00000043687	1190005I06Rik	0.0196529	-0.914721	0.466447	0.0134881	-1.02758	0.476206	0.101281	2.5237	0.00476326	0.02073	0.488889	1
ENSMUSG00000033967	Rnf225	0.00982643	-1.55988	0.134261	0.0202321	0.212734	1	0.0701179	2.50776	0.0255253	0	-0.0636522	1
ENSMUSG00000032892	Rangrf	0.153947	-0.85266	0.061615	0.0910446	-1.43112	0.00641134	0.763506	2.5044	2.13161e-08	0.14511	-0.38558	1
ENSMUSG00000001436	Slc19a1	0.0835246	-0.499684	0.581959	0.00674405	-3.73758	5.5162e-07	0.35838	2.48666	4.96037e-06	0.16584	0.921848	0.736634
ENSMUSG00000025792	Slc25a10	0.10154	-0.816218	0.0989241	0.0674405	-1.2023	0.0418817	0.490825	2.47688	1.03145e-07	0.0414599	-1.20908	0.885941
ENSMUSG00000099923	1700105P06Rik	0.00491321	0.047804	1	0	-1.17958	0.74891	0.0155818	2.47123	0.545034	0	1.81082	1
ENSMUSG00000039563	2210406O10Rik	0.00491321	0.047804	1	0	-1.17958	0.786358	0.0155818	2.47123	0.556002	0	1.81082	1
ENSMUSG00000052392	Acot4	0.00491321	0.047804	1	0	-1.17958	0.74891	0.0155818	2.47123	0.545034	0	1.81082	1
ENSMUSG00000067653	Ankrd23	0.00327548	-0.782271	0.937833	0	-1.17958	0.74891	0.0155818	2.47123	0.545034	0.02073	3.07385	0.747566
ENSMUSG00000058589	Anks1b	0.0114642	0.047804	1	0	-2.29506	0.282543	0.0389544	2.47123	0.171147	0	0.69534	1
ENSMUSG00000087119	Atg4a-ps	0.00327548	-0.782271	0.937833	0	-1.17958	0.74891	0.0155818	2.47123	0.545034	0.02073	3.07385	0.747566
ENSMUSG00000027496	Aurka	0.00491321	0.047804	1	0	-1.17958	0.74891	0.0155818	2.47123	0.545034	0	1.81082	1
ENSMUSG00000036907	C1ql2	0.00163774	-1.68916	0.575037	0.00674405	0.990341	0.952757	0.0155818	2.47123	0.545034	0	1.81082	1
ENSMUSG00000030798	Cd37	0.00327548	-0.782271	0.894525	0.00337202	0.0834506	0.966245	0.0155818	2.47123	0.628222	0	1.81082	1
ENSMUSG00000032224	Fam81a	0.00327548	-0.782271	0.937833	0.00337202	0.0834506	1	0.0155818	2.47123	0.545034	0	1.81082	1
ENSMUSG00000049551	Fzd9	0.0114642	0.047804	1	0	-2.29506	0.30139	0.0389544	2.47123	0.185561	0	0.69534	1
ENSMUSG00000039809	Gabbr2	0.00491321	0.047804	1	0	-1.17958	0.988965	0.0155818	2.47123	0.597586	0	1.81082	1
ENSMUSG00000067724	Gbx1	0.00327548	-0.782271	0.945662	0.00337202	0.0834506	1	0.0155818	2.47123	0.546526	0	1.81082	1
ENSMUSG00000073184	Gm10479	0.00163774	-1.68916	0.696077	0.00337202	0.0834506	1	0.0155818	2.47123	0.596301	0.02073	3.07385	0.68863
ENSMUSG00000085748	Gm12280	0.00327548	-0.782271	0.937833	0.00337202	0.0834506	1	0.0155818	2.47123	0.545034	0	1.81082	1
ENSMUSG00000086710	Gm13465	0.00327548	-0.782271	0.94571	0.00337202	0.0834506	1	0.0155818	2.47123	0.546575	0	1.81082	1
ENSMUSG00000085048	Gm15537	0.00327548	-0.782271	0.937833	0	-1.17958	0.74891	0.0155818	2.47123	0.545034	0.02073	3.07385	0.747566
ENSMUSG00000102785	Gm2447	0.00491321	0.047804	1	0	-1.17958	0.74891	0.0155818	2.47123	0.545034	0	1.81082	1
ENSMUSG00000097154	Gm26510	0	-2.9522	0.118031	0.0101161	1.82042	0.476583	0.0155818	2.47123	0.545034	0	1.81082	1
ENSMUSG00000097507	Gm26538	0.00327548	-0.782271	0.937833	0.00337202	0.0834506	1	0.0155818	2.47123	0.545034	0	1.81082	1
ENSMUSG00000096991	Gm26789	0.00491321	0.047804	1	0	-1.17958	0.74891	0.0155818	2.47123	0.545034	0	1.81082	1
ENSMUSG00000099465	Gm3830	0.00491321	0.047804	1	0	-1.17958	0.74891	0.0155818	2.47123	0.545034	0	1.81082	1
ENSMUSG00000105636	Gm43625	0.00818869	-0.782271	0.793168	0.00674405	-0.46909	0.921516	0.0389544	2.47123	0.153837	0	0.69534	1
ENSMUSG00000060791	Gmfg	0.00327548	-0.782271	0.937833	0.00337202	0.0834506	1	0.0155818	2.47123	0.545034	0	1.81082	1
ENSMUSG00000036768	Kif15	0.00163774	-1.68916	0.57286	0.00674405	0.990341	0.951281	0.0155818	2.47123	0.545034	0	1.81082	1
ENSMUSG00000027331	Knstrn	0.00327548	-2.9522	0.0844386	0.0269762	0.990341	0.670237	0.062327	2.47123	0.291127	0.02073	1.14785	0.999459
ENSMUSG00000021798	Ldb3	0.00655095	-1.21523	0.533002	0.00337202	-1.17958	0.618336	0.0389544	2.47123	0.153837	0.0414599	2.52131	0.52147
ENSMUSG00000039396	Neil3	0.00327548	-0.782271	0.937833	0.00337202	0.0834506	1	0.0155818	2.47123	0.545034	0	1.81082	1
ENSMUSG00000045381	Olfr433	0.00491321	0.047804	1	0	-1.17958	0.816324	0.0155818	2.47123	0.574406	0	1.81082	1
ENSMUSG00000027525	Phactr3	0.00327548	-0.782271	0.941638	0.00337202	0.0834506	1	0.0155818	2.47123	0.545034	0	1.81082	1
ENSMUSG00000024347	Psd2	0.00327548	-0.782271	0.937833	0.00337202	0.0834506	1	0.0155818	2.47123	0.545034	0	1.81082	1
ENSMUSG00000072423	Psmb11	0.00327548	-0.782271	0.940937	0	-1.17958	0.755116	0.0155818	2.47123	0.545034	0.02073	3.07385	0.747566
ENSMUSG00000026358	Rgs1	0.00163774	-1.68916	0.57286	0.00674405	0.990341	0.951281	0.0155818	2.47123	0.545034	0	1.81082	1
ENSMUSG00000015843	Rxrg	0.00491321	0.047804	1	0	-1.17958	0.74891	0.0155818	2.47123	0.545034	0	1.81082	1
ENSMUSG00000053559	Smagp	0.00327548	-0.782271	0.970389	0.00337202	0.0834506	1	0.0155818	2.47123	0.592951	0	1.81082	1
ENSMUSG00000055027	Smyd1	0	-2.9522	0.118031	0	-1.17958	0.74891	0.0155818	2.47123	0.545034	0.0621899	4.81082	0.0181113
ENSMUSG00000049303	Syt12	0.00163774	-1.68916	0.57286	0.00337202	0.0834506	1	0.0155818	2.47123	0.545034	0.02073	3.07385	0.747566
ENSMUSG00000031481	Tpte	0.00327548	-0.782271	0.962927	0.00337202	0.0834506	1	0.0155818	2.47123	0.579486	0	1.81082	1
ENSMUSG00000015217	Hmgb3	0.0786114	-0.981342	0.0835115	0.0708125	-0.807615	0.376814	0.405126	2.46444	7.61625e-06	0.02073	-1.53496	0.83589
ENSMUSG00000024892	Pcx	0.0540454	-0.367234	0.793168	0.0134881	-2.24997	0.00311206	0.218145	2.45885	6.43719e-05	0.02073	-0.648615	1
ENSMUSG00000021418	Rpp40	0.0278415	-1.36723	0.030095	0.0337202	-0.561454	0.751527	0.171399	2.45563	0.00030182	0.0621899	0.751923	1
ENSMUSG00000078234	Klhdc7a	0.0360302	0.0688656	1	0	-3.88002	0.000878306	0.124654	2.45017	0.00342896	0	-0.889623	1
ENSMUSG00000004748	Mtfp1	0.0212906	-0.807806	0.575037	0.00674405	-1.91655	0.110187	0.101281	2.4457	0.00806744	0.0621899	1.5378	0.692727
ENSMUSG00000026344	Lypd1	0.150672	-0.271018	0.795737	0.0370923	-2.40198	7.63678e-05	0.584316	2.43376	3.1344e-06	0	-3.08804	0.275734
ENSMUSG00000070780	Rbm47	0.00818869	-1.48271	0.252398	0.00337202	-1.68208	0.359859	0.0545362	2.42684	0.102641	0.0829198	2.91035	0.137498
ENSMUSG00000025980	Hspd1	1.14642	-1.05735	0.000660571	1.09591	-0.802399	0.0767771	5.95223	2.40624	2.72493e-11	0.849928	-1.01765	0.909919
ENSMUSG00000098318	Lockd	0.0638718	-1.48825	0.0299883	0.0910446	-0.416623	0.928116	0.405126	2.40474	0.00257113	0.14511	0.500962	1
ENSMUSG00000097785	B230217O12Rik	0.00491321	-1.36723	0.547518	0.00337202	-0.916549	0.91355	0.0311635	2.40084	0.331464	0.0414599	2.81082	0.477077
ENSMUSG00000036902	Neto2	0.0180151	-0.367234	0.962374	0.00674405	-1.40198	0.371454	0.0701179	2.40084	0.0502945	0	-0.127783	1
ENSMUSG00000097039	Pvt1	0.0425812	-0.860274	0.269567	0.0370923	-0.737579	0.517711	0.202563	2.39323	0.000192818	0	-1.60422	0.855687
ENSMUSG00000020741	Cluh	0.121193	-0.866335	0.0690183	0.0876726	-1.10652	0.0646616	0.576525	2.38717	5.46275e-07	0.10365	-0.470469	1
ENSMUSG00000097397	Gm16861	0.0114642	-0.537159	0.870093	0.00674405	-0.817014	0.870999	0.0467453	2.3717	0.229239	0	0.395779	1
ENSMUSG00000017713	Tha1	0.00982643	-0.881807	0.748995	0.0101161	-0.295061	1	0.0467453	2.3717	0.117829	0	0.395779	1
ENSMUSG00000025732	Fam195a	0.20308	-0.478265	0.441368	0.0876726	-1.70392	0.000412623	0.825833	2.37035	4.02826e-08	0.0414599	-2.02488	0.422698
ENSMUSG00000030849	Fgfr2	0.15231	-0.513084	0.426991	0.0505804	-2.10242	4.45567e-05	0.62327	2.35575	2.22265e-07	0.16584	0.00346203	1
ENSMUSG00000023505	Cdca3	0.00491321	-3.41163	0.139432	0.0573244	1.32738	0.574695	0.109072	2.33373	0.451559	0.02073	0.266496	0.957596
ENSMUSG00000036557	1700011E24Rik	0.00327548	0.217729	1	0	-0.594621	0.928116	0.00779088	2.30131	0.838141	0	2.39578	1
ENSMUSG00000040340	1700019B03Rik	0	-2.36723	0.422081	0	-0.594621	1	0.00779088	2.30131	0.825858	0.0414599	4.98074	0.13482
ENSMUSG00000096655	1700065D16Rik	0.00163774	-0.952196	0.894525	0.00337202	0.820416	1	0.00779088	2.30131	0.838141	0	2.39578	1
ENSMUSG00000097115	1810019N24Rik	0.00327548	0.217729	1	0	-0.594621	0.928116	0.00779088	2.30131	0.838141	0	2.39578	1
ENSMUSG00000021098	4930447C04Rik	0.00982643	-0.559879	0.927902	0.00674405	-0.594621	0.940331	0.0389544	2.30131	0.280526	0	0.588425	1
ENSMUSG00000040919	4930505A04Rik	0.00163774	-0.952196	0.894525	0.00337202	0.820416	1	0.00779088	2.30131	0.838141	0	2.39578	1
ENSMUSG00000031559	4930555F03Rik	0.00327548	0.217729	1	0	-0.594621	0.928116	0.00779088	2.30131	0.838141	0	2.39578	1
ENSMUSG00000022518	4930562C15Rik	0.00327548	0.217729	1	0	-0.594621	0.928116	0.00779088	2.30131	0.838141	0	2.39578	1
ENSMUSG00000068957	4930589L23Rik	0.00163774	-0.952196	0.894525	0.00337202	0.820416	1	0.00779088	2.30131	0.838141	0	2.39578	1
ENSMUSG00000078157	4931440F15Rik	0.00163774	-0.952196	0.898572	0.00337202	0.820416	1	0.00779088	2.30131	0.838141	0	2.39578	1
ENSMUSG00000045877	4933415A04Rik	0.00327548	0.217729	1	0	-0.594621	0.929973	0.00779088	2.30131	0.838141	0	2.39578	1
ENSMUSG00000032985	5730522E02Rik	0.00163774	-0.952196	0.894525	0.00337202	0.820416	1	0.00779088	2.30131	0.838141	0	2.39578	1
ENSMUSG00000074646	6430550D23Rik	0.00327548	0.217729	1	0	-0.594621	1	0.00779088	2.30131	0.837452	0	2.39578	1
ENSMUSG00000107879	9330102E08Rik	0.00327548	0.217729	1	0	-0.594621	1	0.00779088	2.30131	0.826494	0	2.39578	1
ENSMUSG00000101799	9330175M20Rik	0.00327548	0.217729	1	0	-0.594621	0.928116	0.00779088	2.30131	0.838141	0	2.39578	1
ENSMUSG00000097605	9430098F02Rik	0.00163774	-0.952196	0.894525	0.00337202	0.820416	1	0.00779088	2.30131	0.838141	0	2.39578	1
ENSMUSG00000096938	9530052E02Rik	0.00327548	0.217729	1	0	-0.594621	0.928116	0.00779088	2.30131	0.838141	0	2.39578	1
ENSMUSG00000085589	A430078I02Rik	0.00327548	0.217729	1	0	-0.594621	0.928116	0.00779088	2.30131	0.838141	0	2.39578	1
ENSMUSG00000033213	AA467197	0.00163774	-0.952196	0.894525	0.00337202	0.820416	1	0.00779088	2.30131	0.838141	0	2.39578	1
ENSMUSG00000097345	AA543186	0.00327548	0.217729	1	0	-0.594621	1	0.00779088	2.30131	0.836304	0	2.39578	1
ENSMUSG00000057191	AB124611	0.00163774	-0.952196	0.927902	0.00337202	0.820416	0.928116	0.00779088	2.30131	0.81943	0	2.39578	1
ENSMUSG00000005705	Agrp	0.00163774	-0.952196	0.904441	0.00337202	0.820416	1	0.00779088	2.30131	0.838141	0	2.39578	1
ENSMUSG00000020892	Aloxe3	0	-2.36723	0.35899	0.00337202	0.820416	1	0.00779088	2.30131	0.838141	0.02073	3.81082	0.587957
ENSMUSG00000071847	Apcdd1	0.00327548	0.217729	1	0	-0.594621	0.928116	0.00779088	2.30131	0.838141	0	2.39578	1
ENSMUSG00000073705	Apitd1	0.00818869	-0.952196	0.70319	0.0101161	-0.0540529	1	0.0389544	2.30131	0.193136	0	0.588425	1
ENSMUSG00000040345	Arhgap9	0.00163774	-0.952196	0.894525	0.00337202	0.820416	1	0.00779088	2.30131	0.838141	0	2.39578	1
ENSMUSG00000045994	B3gat1	0.00327548	0.217729	1	0	-0.594621	1	0.00779088	2.30131	0.837434	0	2.39578	1
ENSMUSG00000020490	Btnl10	0.00163774	-0.952196	0.894525	0.00337202	0.820416	1	0.00779088	2.30131	0.838141	0	2.39578	1
ENSMUSG00000045532	C1ql1	0.00163774	-0.952196	0.894525	0	-0.594621	0.928116	0.00779088	2.30131	0.838141	0.02073	3.81082	0.587957
ENSMUSG00000035228	Ccdc106	0	-2.36723	0.35899	0.00674405	1.99034	0.572959	0.00779088	2.30131	0.838141	0	2.39578	1
ENSMUSG00000047696	Ccdc144b	0.00818869	0.217729	1	0	-1.76455	0.463	0.0233726	2.30131	0.413801	0	1.22585	1
ENSMUSG00000039632	Ccdc151	0.00163774	-0.952196	0.894525	0.00337202	0.820416	1	0.00779088	2.30131	0.838141	0	2.39578	1
ENSMUSG00000041431	Ccnb1	0.00163774	-0.952196	0.894525	0.00337202	0.820416	1	0.00779088	2.30131	0.838141	0	2.39578	1
ENSMUSG00000044201	Cdc25c	0	-2.36723	0.37752	0.00674405	1.99034	0.581385	0.00779088	2.30131	0.838141	0	2.39578	1
ENSMUSG00000024791	Cdca5	0.00327548	0.217729	1	0	-0.594621	0.928116	0.00779088	2.30131	0.838141	0	2.39578	1
ENSMUSG00000042200	Cdrt4	0	-2.36723	0.35899	0.00674405	1.99034	0.572959	0.00779088	2.30131	0.838141	0	2.39578	1
ENSMUSG00000045328	Cenpe	0.00491321	-1.82667	0.384123	0.0134881	0.405379	0.971198	0.0389544	2.30131	0.380536	0.02073	1.69534	0.954526
ENSMUSG00000031629	Cenpu	0.00655095	-0.367234	0.998506	0.00337202	-0.594621	1	0.0233726	2.30131	0.500651	0	1.22585	1
ENSMUSG00000058152	Chsy3	0.00327548	0.217729	1	0	-0.594621	0.928116	0.00779088	2.30131	0.838141	0	2.39578	1
ENSMUSG00000024526	Cidea	0.00327548	0.217729	1	0	-0.594621	0.936949	0.00779088	2.30131	0.838141	0	2.39578	1
ENSMUSG00000030147	Clec4b1	0.00327548	0.217729	0.959903	0	-0.594621	1	0.00779088	2.30131	0.757643	0	2.39578	1
ENSMUSG00000024330	Col11a2	0.00163774	-0.952196	0.894525	0.00337202	0.820416	1	0.00779088	2.30131	0.838141	0	2.39578	1
ENSMUSG00000033501	Crygs	0.00327548	0.217729	1	0	-0.594621	0.928116	0.00779088	2.30131	0.838141	0	2.39578	1
ENSMUSG00000020143	Dock2	0.00327548	0.217729	1	0	-0.594621	1	0.00779088	2.30131	0.82276	0	2.39578	1
ENSMUSG00000092286	Dtnbos	0.00327548	0.217729	1	0	-0.594621	0.928116	0.00779088	2.30131	0.838141	0	2.39578	1
ENSMUSG00000063821	Dupd1	0.00163774	-0.952196	0.894525	0.00337202	0.820416	1	0.00779088	2.30131	0.838141	0	2.39578	1
ENSMUSG00000043439	E130012A19Rik	0.00163774	-2.36723	0.17264	0.00337202	-0.594621	0.992818	0.0233726	2.30131	0.413801	0.0621899	3.81082	0.0654992
ENSMUSG00000072575	Eddm3b	0.00163774	-0.952196	0.894525	0.00337202	0.820416	1	0.00779088	2.30131	0.838141	0	2.39578	1
ENSMUSG00000044726	Erich5	0.00163774	-0.952196	0.894525	0.00337202	0.820416	1	0.00779088	2.30131	0.838141	0	2.39578	1
ENSMUSG00000026579	F5	0.00327548	0.217729	1	0	-0.594621	0.928116	0.00779088	2.30131	0.838141	0	2.39578	1
ENSMUSG00000100658	F730311O21Rik	0.00163774	-0.952196	0.894525	0.00337202	0.820416	1	0.00779088	2.30131	0.838141	0	2.39578	1
ENSMUSG00000045350	Fam186a	0.00327548	0.217729	1	0	-0.594621	0.928116	0.00779088	2.30131	0.838141	0	2.39578	1
ENSMUSG00000073805	Fam196a	0.00163774	-0.952196	0.894525	0.00337202	0.820416	1	0.00779088	2.30131	0.838141	0	2.39578	1
ENSMUSG00000039187	Fanci	0.00163774	-0.952196	0.894525	0.00337202	0.820416	1	0.00779088	2.30131	0.838141	0	2.39578	1
ENSMUSG00000032507	Fbxl2	0	-2.36723	0.35899	0.00674405	1.99034	0.572959	0.00779088	2.30131	0.838141	0	2.39578	1
ENSMUSG00000046167	Gldn	0.00327548	0.217729	1	0	-0.594621	1	0.00779088	2.30131	0.782344	0	2.39578	1
ENSMUSG00000056771	Gm10010	0.0131019	0.217729	1	0	-2.40198	0.182466	0.0389544	2.30131	0.193136	0	0.588425	1
ENSMUSG00000072693	Gm10401	0.00163774	-0.952196	0.894525	0.00337202	0.820416	1	0.00779088	2.30131	0.838141	0	2.39578	1
ENSMUSG00000099137	Gm10603	0.00163774	-0.952196	0.894525	0	-0.594621	0.928116	0.00779088	2.30131	0.838141	0.02073	3.81082	0.587957
ENSMUSG00000078091	Gm10912	0.00327548	0.217729	1	0	-0.594621	0.928116	0.00779088	2.30131	0.838141	0	2.39578	1
ENSMUSG00000087540	Gm11412	0.00163774	-0.952196	0.90217	0.00337202	0.820416	1	0.00779088	2.30131	0.838141	0	2.39578	1
ENSMUSG00000085152	Gm11496	0.00327548	0.217729	1	0	-0.594621	0.928116	0.00779088	2.30131	0.838141	0	2.39578	1
ENSMUSG00000085297	Gm11651	0.00163774	-0.952196	0.894525	0	-0.594621	0.928116	0.00779088	2.30131	0.838141	0.02073	3.81082	0.587957
ENSMUSG00000101716	Gm12057	0.00163774	-0.952196	0.90148	0.00337202	0.820416	1	0.00779088	2.30131	0.838141	0	2.39578	1
ENSMUSG00000073877	Gm13306	0.00163774	-0.952196	0.894525	0.00337202	0.820416	1	0.00779088	2.30131	0.838141	0	2.39578	1
ENSMUSG00000085376	Gm14508	0.00163774	-0.952196	0.894525	0.00337202	0.820416	1	0.00779088	2.30131	0.838141	0	2.39578	1
ENSMUSG00000086695	Gm15247	0.0131019	-0.65674	0.793168	0.0101161	-0.594621	0.865162	0.0545362	2.30131	0.118438	0	0.147852	1
ENSMUSG00000086288	Gm15265	0.00327548	0.217729	1	0	-0.594621	0.928116	0.00779088	2.30131	0.838141	0	2.39578	1
ENSMUSG00000087691	Gm15674	0	-2.36723	0.35899	0.00674405	1.99034	0.572959	0.00779088	2.30131	0.838141	0	2.39578	1
ENSMUSG00000089719	Gm15758	0.00327548	0.217729	1	0	-0.594621	0.928116	0.00779088	2.30131	0.838141	0	2.39578	1
ENSMUSG00000086741	Gm15816	0.00163774	-0.952196	0.894525	0.00337202	0.820416	1	0.00779088	2.30131	0.838141	0	2.39578	1
ENSMUSG00000085054	Gm15834	0.00327548	0.217729	1	0	-0.594621	0.928116	0.00779088	2.30131	0.838141	0	2.39578	1
ENSMUSG00000086944	Gm15859	0.00327548	0.217729	1	0	-0.594621	0.928116	0.00779088	2.30131	0.838141	0	2.39578	1
ENSMUSG00000086868	Gm15883	0.00327548	0.217729	1	0	-0.594621	0.929973	0.00779088	2.30131	0.838141	0	2.39578	1
ENSMUSG00000084981	Gm15962	0.00163774	-0.952196	0.894525	0.00337202	0.820416	1	0.00779088	2.30131	0.838141	0	2.39578	1
ENSMUSG00000067285	Gm16223	0.00163774	-0.952196	0.894525	0.00337202	0.820416	1	0.00779088	2.30131	0.838141	0	2.39578	1
ENSMUSG00000084998	Gm16279	0.00163774	-0.952196	0.894525	0.00337202	0.820416	1	0.00779088	2.30131	0.838141	0	2.39578	1
ENSMUSG00000097077	Gm16712	0.00327548	0.217729	1	0	-0.594621	0.928116	0.00779088	2.30131	0.838141	0	2.39578	1
ENSMUSG00000097658	Gm16755	0	-2.36723	0.35899	0.00674405	1.99034	0.572959	0.00779088	2.30131	0.838141	0	2.39578	1
ENSMUSG00000097309	Gm17249	0.00163774	-0.952196	0.894525	0.00337202	0.820416	1	0.00779088	2.30131	0.838141	0	2.39578	1
ENSMUSG00000097171	Gm17644	0.00163774	-0.952196	0.92175	0.00337202	0.820416	0.929973	0.00779088	2.30131	0.824064	0	2.39578	1
ENSMUSG00000029720	Gm20605	0.00327548	0.217729	1	0	-0.594621	0.928116	0.00779088	2.30131	0.838141	0	2.39578	1
ENSMUSG00000097079	Gm26604	0.00327548	0.217729	1	0	-0.594621	0.928116	0.00779088	2.30131	0.838141	0	2.39578	1
ENSMUSG00000097567	Gm26637	0.00163774	-0.952196	0.912772	0.00337202	0.820416	0.933915	0.00779088	2.30131	0.833925	0	2.39578	1
ENSMUSG00000097231	Gm26852	0.00327548	0.217729	1	0	-0.594621	0.928116	0.00779088	2.30131	0.838141	0	2.39578	1
ENSMUSG00000100130	Gm28379	0.00327548	0.217729	1	0	-0.594621	0.928116	0.00779088	2.30131	0.838141	0	2.39578	1
ENSMUSG00000099760	Gm28800	0	-2.36723	0.35899	0.00674405	1.99034	0.572959	0.00779088	2.30131	0.838141	0	2.39578	1
ENSMUSG00000100480	Gm29156	0	-2.36723	0.35899	0.00337202	0.820416	1	0.00779088	2.30131	0.838141	0.02073	3.81082	0.587957
ENSMUSG00000100779	Gm29292	0.00327548	0.217729	1	0	-0.594621	0.928116	0.00779088	2.30131	0.838141	0	2.39578	1
ENSMUSG00000100101	Gm29591	0.00163774	-0.952196	0.894525	0	-0.594621	0.928116	0.00779088	2.30131	0.838141	0.02073	3.81082	0.587957
ENSMUSG00000103170	Gm37170	0.00163774	-0.952196	0.925132	0.00337202	0.820416	0.929973	0.00779088	2.30131	0.82276	0	2.39578	1
ENSMUSG00000105834	Gm43159	0.00163774	-0.952196	0.894525	0	-0.594621	0.928116	0.00779088	2.30131	0.838141	0.02073	3.81082	0.587957
ENSMUSG00000109510	Gm43543	0.00163774	-0.952196	0.894525	0.00337202	0.820416	1	0.00779088	2.30131	0.838141	0	2.39578	1
ENSMUSG00000105512	Gm43714	0.00327548	0.217729	1	0	-0.594621	0.928116	0.00779088	2.30131	0.838141	0	2.39578	1
ENSMUSG00000032889	Gm6685	0.00163774	-0.952196	0.894525	0	-0.594621	0.928116	0.00779088	2.30131	0.838141	0.02073	3.81082	0.587957
ENSMUSG00000055424	Gm9970	0.00163774	-0.952196	0.894525	0.00337202	0.820416	1	0.00779088	2.30131	0.838141	0	2.39578	1
ENSMUSG00000063234	Gpr84	0.00163774	-0.952196	0.894525	0	-0.594621	0.928116	0.00779088	2.30131	0.838141	0.02073	3.81082	0.587957
ENSMUSG00000015437	Gzmb	0.00163774	-0.952196	0.906904	0.00337202	0.820416	1	0.00779088	2.30131	0.838141	0	2.39578	1
ENSMUSG00000024986	Hhex	0.00163774	-0.952196	0.927902	0.00337202	0.820416	0.928116	0.00779088	2.30131	0.820087	0	2.39578	1
ENSMUSG00000063689	Hist2h2ab	0.00163774	-0.952196	0.894525	0.00337202	0.820416	1	0.00779088	2.30131	0.838141	0	2.39578	1
ENSMUSG00000025877	Hk3	0.00163774	-0.952196	0.894525	0.00337202	0.820416	1	0.00779088	2.30131	0.838141	0	2.39578	1
ENSMUSG00000007908	Hmgcll1	0.00327548	0.217729	1	0	-0.594621	0.928116	0.00779088	2.30131	0.838141	0	2.39578	1
ENSMUSG00000070345	Hsf5	0.00163774	-0.952196	0.935694	0.00337202	0.820416	0.928116	0.00779088	2.30131	0.809263	0	2.39578	1
ENSMUSG00000062995	Ica1	0	-2.36723	0.35899	0	-0.594621	0.928116	0.00779088	2.30131	0.838141	0.0414599	4.98074	0.0729772
ENSMUSG00000031289	Il13ra2	0.00163774	-0.952196	0.894525	0.00337202	0.820416	1	0.00779088	2.30131	0.838141	0	2.39578	1
ENSMUSG00000006522	Itih3	0.00327548	0.217729	1	0	-0.594621	0.928116	0.00779088	2.30131	0.838141	0	2.39578	1
ENSMUSG00000085178	Kdm6bos	0.00327548	0.217729	1	0	-0.594621	0.928116	0.00779088	2.30131	0.838141	0	2.39578	1
ENSMUSG00000028678	Kif2c	0	-2.36723	0.35899	0.00337202	0.820416	1	0.00779088	2.30131	0.838141	0.02073	3.81082	0.587957
ENSMUSG00000035773	Kiss1r	0.00327548	0.217729	1	0	-0.594621	1	0.00779088	2.30131	0.805303	0	2.39578	1
ENSMUSG00000075307	Klhl41	0.00163774	-0.952196	0.894525	0	-0.594621	0.928116	0.00779088	2.30131	0.838141	0.02073	3.81082	0.587957
ENSMUSG00000035606	Ky	0.00327548	0.217729	1	0	-0.594621	0.928116	0.00779088	2.30131	0.838141	0	2.39578	1
ENSMUSG00000055541	Lair1	0.00327548	0.217729	1	0	-0.594621	1	0.00779088	2.30131	0.837434	0	2.39578	1
ENSMUSG00000000409	Lck	0.00327548	0.217729	1	0	-0.594621	0.929973	0.00779088	2.30131	0.838141	0	2.39578	1
ENSMUSG00000037095	Lrg1	0.00327548	0.217729	1	0	-0.594621	0.929973	0.00779088	2.30131	0.838141	0	2.39578	1
ENSMUSG00000023084	Lrrc71	0.00327548	0.217729	1	0	-0.594621	0.928116	0.00779088	2.30131	0.838141	0	2.39578	1
ENSMUSG00000031224	Magee2	0	-2.36723	0.35899	0.00337202	0.820416	1	0.00779088	2.30131	0.838141	0.02073	3.81082	0.587957
ENSMUSG00000005410	Mcm5	0.0229283	-1.36723	0.0526402	0.0337202	-0.222653	1	0.132445	2.30131	0.00359045	0.0414599	0.588425	1
ENSMUSG00000031004	Mki67	0.00327548	-2.86973	0.209798	0.0303482	1.40538	0.539001	0.0545362	2.30131	0.44731	0	0.147852	1
ENSMUSG00000072437	Nanos1	0.00327548	-1.58963	0.381106	0.00674405	0.182986	1	0.0233726	2.30131	0.413801	0.02073	2.39578	0.900817
ENSMUSG00000002341	Ncan	0.00163774	-0.952196	0.903781	0.00337202	0.820416	1	0.00779088	2.30131	0.838141	0	2.39578	1
ENSMUSG00000034906	Ncaph	0.00163774	-0.952196	0.894525	0.00337202	0.820416	1	0.00779088	2.30131	0.838141	0	2.39578	1
ENSMUSG00000020411	Nipal4	0.00327548	0.217729	1	0	-0.594621	0.928116	0.00779088	2.30131	0.838141	0	2.39578	1
ENSMUSG00000109483	Pcdhgb8	0.00163774	-0.952196	0.894525	0.00337202	0.820416	1	0.00779088	2.30131	0.838141	0	2.39578	1
ENSMUSG00000025271	Pfkfb1	0.00818869	-0.952196	0.70319	0.0101161	-0.0540529	1	0.0389544	2.30131	0.193136	0	0.588425	1
ENSMUSG00000091154	Proscos	0.00327548	-1.58963	0.381106	0.0101161	0.820416	0.859232	0.0233726	2.30131	0.413801	0	1.22585	1
ENSMUSG00000090273	Prr22	0.00163774	-0.952196	0.894525	0.00337202	0.820416	1	0.00779088	2.30131	0.838141	0	2.39578	1
ENSMUSG00000031104	Rab33a	0.00491321	-0.952196	0.749423	0.00337202	-0.594621	0.993445	0.0233726	2.30131	0.41658	0.02073	2.39578	0.900817
ENSMUSG00000028996	Rbp7	0	-2.36723	0.35899	0.00674405	1.99034	0.572959	0.00779088	2.30131	0.838141	0	2.39578	1
ENSMUSG00000108854	RP23-85B15.7	0.00163774	-0.952196	0.894525	0.00337202	0.820416	1	0.00779088	2.30131	0.838141	0	2.39578	1
ENSMUSG00000108513	RP24-136L4.6	0.00163774	-0.952196	0.894525	0	-0.594621	0.928116	0.00779088	2.30131	0.838141	0.02073	3.81082	0.587957
ENSMUSG00000108949	RP24-445D7.2	0.00163774	-0.952196	0.894525	0.00337202	0.820416	1	0.00779088	2.30131	0.838141	0	2.39578	1
ENSMUSG00000039209	Rpl39l	0.0114642	-0.174588	1	0	-2.40198	0.299126	0.0389544	2.30131	0.301645	0.02073	1.69534	0.993026
ENSMUSG00000010122	Slc47a1	0.00163774	-2.36723	0.17264	0.0134881	1.40538	0.649881	0.0233726	2.30131	0.413801	0	1.22585	1
ENSMUSG00000074796	Slc4a11	0.00163774	-0.952196	0.904441	0.00337202	0.820416	1	0.00779088	2.30131	0.838141	0	2.39578	1
ENSMUSG00000024530	Slmo1	0.00163774	-0.952196	0.905472	0.00337202	0.820416	1	0.00779088	2.30131	0.838141	0	2.39578	1
ENSMUSG00000046345	Smco1	0.00327548	0.217729	1	0	-0.594621	0.930671	0.00779088	2.30131	0.838141	0	2.39578	1
ENSMUSG00000075420	Smim6	0.00163774	-0.952196	0.894525	0	-0.594621	0.928116	0.00779088	2.30131	0.838141	0.02073	3.81082	0.587957
ENSMUSG00000069910	Spdl1	0.00163774	-0.952196	0.894525	0	-0.594621	0.928116	0.00779088	2.30131	0.838141	0.02073	3.81082	0.587957
ENSMUSG00000002111	Spi1	0.00327548	-1.58963	0.430928	0.00337202	-0.594621	1	0.0233726	2.30131	0.452273	0.0414599	3.17339	0.370655
ENSMUSG00000028718	Stil	0.00163774	-0.952196	0.894525	0.00337202	0.820416	1	0.00779088	2.30131	0.838141	0	2.39578	1
ENSMUSG00000038578	Susd1	0	-2.36723	0.35899	0.00337202	0.820416	1	0.00779088	2.30131	0.838141	0.02073	3.81082	0.587957
ENSMUSG00000087516	Tbx3os1	0.00491321	-0.952196	0.788024	0.00674405	0.182986	1	0.0233726	2.30131	0.467981	0	1.22585	1
ENSMUSG00000054013	Tmem179	0.00327548	0.217729	1	0	-0.594621	0.929973	0.00779088	2.30131	0.838141	0	2.39578	1
ENSMUSG00000013707	Tnfaip8l2	0.00327548	0.217729	1	0	-0.594621	0.928116	0.00779088	2.30131	0.838141	0	2.39578	1
ENSMUSG00000026418	Tnni1	0.00163774	-0.952196	0.894525	0.00337202	0.820416	1	0.00779088	2.30131	0.838141	0	2.39578	1
ENSMUSG00000070332	Trim80	0.00163774	-0.952196	0.894525	0.00337202	0.820416	1	0.00779088	2.30131	0.838141	0	2.39578	1
ENSMUSG00000039021	Ttc16	0.00327548	0.217729	1	0	-0.594621	0.928116	0.00779088	2.30131	0.838141	0	2.39578	1
ENSMUSG00000002058	Unc119	0.037668	-0.736467	0.489343	0.0134881	-1.91655	0.0379804	0.163608	2.30131	0.0023049	0.10365	1.36603	0.583437
ENSMUSG00000021198	Unc79	0.00163774	-0.952196	0.906927	0.00337202	0.820416	1	0.00779088	2.30131	0.838141	0	2.39578	1
ENSMUSG00000043020	Wdr63	0.00327548	0.217729	1	0	-0.594621	0.928116	0.00779088	2.30131	0.838141	0	2.39578	1
ENSMUSG00000050855	Zfp940	0.00163774	-0.952196	0.894525	0	-0.594621	0.928116	0.00779088	2.30131	0.838141	0.02073	3.81082	0.587957
ENSMUSG00000040010	Slc7a5	0.0491321	-1.1944	0.0279289	0.0674405	-0.224672	0.958269	0.257099	2.27329	0.00015315	0.02073	-0.996538	1
ENSMUSG00000097042	Gm17491	0.0229283	-0.630268	0.664941	0.0168601	-0.764546	0.670237	0.0934906	2.26478	0.0172279	0	-0.604221	1
ENSMUSG00000025068	Gsto1	0.180151	-0.606241	0.250833	0.0708125	-1.91655	9.86066e-05	0.732343	2.25645	5.11931e-07	0.310949	0.5756	0.855687
ENSMUSG00000033307	Mif	1.56568	-0.600568	0.118938	0.701381	-1.7584	1.63845e-06	6.35736	2.25554	6.22937e-10	2.073	0.101978	1
ENSMUSG00000041920	Slc16a6	0.00491321	-2.61516	0.00346093	0.0337202	1.27985	0.295533	0.062327	2.24884	0.0702594	0	-0.0636522	1
ENSMUSG00000010048	Ifrd2	0.124468	-0.881807	0.0472514	0.114649	-0.713266	0.301586	0.560943	2.2432	7.86252e-07	0.0621899	-1.11992	0.914332
ENSMUSG00000029036	Atad3a	0.247298	-0.867499	0.0225478	0.202321	-0.921272	0.0662454	1.1063	2.23879	4.14458e-08	0.248759	-0.371386	1
ENSMUSG00000021714	Cenpk	0.0229283	-0.85266	0.500497	0.0202321	-0.645247	0.743994	0.101281	2.23419	0.0279511	0.02073	0.308317	1
ENSMUSG00000074340	Ovgp1	0.0131019	-0.367234	0.927902	0.00674405	-0.916549	0.689757	0.0467453	2.23419	0.148644	0	0.308317	1
ENSMUSG00000017756	Slc12a7	0.0114642	-0.689162	0.77548	0.00337202	-1.59462	0.406369	0.0467453	2.23419	0.148644	0.0414599	2.07385	0.675316
ENSMUSG00000037572	Wdhd1	0.00655095	-1.74575	0.163261	0.0168601	0.405379	1	0.0467453	2.23419	0.148644	0.02073	1.39578	1
ENSMUSG00000048007	Timm8a1	0.0229283	-0.460343	0.853524	0.0101161	-1.34951	0.390308	0.0856997	2.2233	0.0414722	0.02073	0.537798	1
ENSMUSG00000071547	Nt5dc2	0.104815	-1.00308	0.034197	0.0977887	-0.775194	0.293402	0.490825	2.21384	1.128e-05	0.16584	0.271084	1
ENSMUSG00000097587	4930578M01Rik	0.00818869	-0.589626	0.886255	0.00337202	-1.05405	0.735297	0.0311635	2.2082	0.313378	0.02073	1.93635	0.990793
ENSMUSG00000002068	Ccne1	0.00491321	-1.53716	0.340804	0.0101161	0.235454	1	0.0311635	2.2082	0.313378	0.02073	1.93635	0.990793
ENSMUSG00000034220	Gpc1	0.0114642	0.310838	0.99746	0	-2.17958	0.252993	0.0311635	2.2082	0.313378	0	0.810817	1
ENSMUSG00000057963	Itpk1	0.135932	-0.769332	0.113593	0.0708125	-1.56982	0.00319001	0.576525	2.2082	3.1344e-06	0.310949	0.911964	0.577256
ENSMUSG00000038943	Prc1	0.00491321	-1.53716	0.575037	0.00337202	-1.05405	0.951281	0.0311635	2.2082	0.48581	0.0621899	3.22585	0.308777
ENSMUSG00000026039	Sgol2a	0.00818869	-0.589626	0.894525	0.00337202	-1.05405	0.74891	0.0311635	2.2082	0.328929	0.02073	1.93635	0.986137
ENSMUSG00000005057	Sh2b2	0.0409434	-0.367234	0.811772	0.0168601	-1.53322	0.0867928	0.148027	2.2082	0.00277304	0.02073	-0.248077	1
ENSMUSG00000037994	Slc9b2	0.00982643	-0.144841	1	0	-2.17958	0.252993	0.0311635	2.2082	0.313378	0.02073	1.93635	0.990793
ENSMUSG00000029575	Mmab	0.0671473	-0.434348	0.70699	0.0303482	-1.52062	0.0324085	0.249308	2.20274	0.000166859	0.0414599	-0.394297	1
ENSMUSG00000020527	Myo19	0.0262038	-0.367234	0.861201	0.0134881	-1.13067	0.418901	0.0934906	2.19439	0.0259257	0	-0.648615	1
ENSMUSG00000004100	Ppan	0.18834	-0.509253	0.397351	0.107905	-1.27133	0.0136564	0.716761	2.18702	1.26363e-06	0.0621899	-1.51111	0.675316
ENSMUSG00000038214	Bend3	0.0114642	-1.06767	0.672484	0.0168601	0.0834506	1	0.0545362	2.18583	0.305037	0	0.0738514	1
ENSMUSG00000010751	Tnfrsf22	0.00818869	-1.68916	0.10549	0.0236042	0.704939	0.749526	0.0545362	2.18583	0.113079	0	0.0738514	1
ENSMUSG00000039680	Mrps6	0.681299	-0.114541	0.937833	0.144997	-2.63304	1.56932e-10	2.25936	2.17633	3.26096e-08	0.331679	-1.0675	0.89277
ENSMUSG00000102918	Pcdhgc3	0.0262038	0.135267	1	0.00337202	-2.34951	0.0673857	0.0779088	2.17578	0.0490621	0	-0.411575	1
ENSMUSG00000026621	2018-03-01	0.00491321	-0.367234	1	0	-1.40198	0.606871	0.0155818	2.1493	0.628222	0.02073	2.81082	0.800334
ENSMUSG00000084846	A730011C13Rik	0.00655095	0.369732	0.96408	0	-1.40198	0.784175	0.0155818	2.1493	0.633773	0	1.58842	1
ENSMUSG00000045730	Adrb2	0.0196529	-0.126225	1	0	-3.11818	0.0348951	0.062327	2.1493	0.116556	0.0414599	1.58842	0.838403
ENSMUSG00000063820	Arl9	0.00491321	-0.367234	0.980264	0.00337202	-0.179584	1	0.0155818	2.1493	0.663134	0	1.58842	1
ENSMUSG00000008845	Cd163	0.00163774	-1.9522	0.466447	0.0101161	1.40538	0.634258	0.0155818	2.1493	0.652172	0	1.58842	1
ENSMUSG00000048327	Ckap2l	0.00327548	-1.1042	0.793168	0.00674405	0.668413	0.980822	0.0155818	2.1493	0.628222	0	1.58842	1
ENSMUSG00000020836	Coro6	0.00491321	-0.367234	1	0.00337202	-0.179584	1	0.0155818	2.1493	0.628222	0	1.58842	1
ENSMUSG00000028179	Cth	0.00163774	-1.9522	0.393692	0	-1.40198	0.606871	0.0155818	2.1493	0.628222	0.0621899	4.39578	0.03095
ENSMUSG00000035842	Ddx11	0.00327548	-2.48271	0.0277931	0.0168601	0.668413	0.928116	0.0389544	2.1493	0.234621	0.0414599	2.2803	0.604028
ENSMUSG00000029307	Dmp1	0.0147396	0.369732	0.935694	0	-2.50151	0.199798	0.0389544	2.1493	0.318024	0	0.488889	1
ENSMUSG00000074179	Gm10639	0.0147396	0.369732	0.914786	0	-2.50151	0.129715	0.0389544	2.1493	0.234621	0	0.488889	1
ENSMUSG00000068860	Gm128	0.00655095	0.369732	0.962374	0	-1.40198	0.606871	0.0155818	2.1493	0.628222	0	1.58842	1
ENSMUSG00000097142	Gm26778	0.00491321	-0.367234	0.982723	0.00337202	-0.179584	1	0.0155818	2.1493	0.667545	0	1.58842	1
ENSMUSG00000097532	Gm4349	0.00818869	-1.1042	0.613443	0.0134881	0.267875	1	0.0389544	2.1493	0.269924	0	0.488889	1
ENSMUSG00000049230	Gm9833	0.00327548	-1.1042	0.793168	0.00674405	0.668413	0.980822	0.0155818	2.1493	0.628222	0	1.58842	1
ENSMUSG00000022385	Gtse1	0.00655095	0.369732	1	0	-1.40198	1	0.0155818	2.1493	0.680747	0	1.58842	1
ENSMUSG00000025813	Homer2	0.00982643	-0.729804	0.811375	0.00674405	-0.710099	0.822285	0.0389544	2.1493	0.260423	0.02073	1.58842	1
ENSMUSG00000063730	Hsd3b2	0.00327548	-1.1042	0.793168	0.00337202	-0.179584	1	0.0155818	2.1493	0.628222	0.02073	2.81082	0.800334
ENSMUSG00000059108	Ifitm6	0.00491321	-0.367234	1	0.00337202	-0.179584	1	0.0155818	2.1493	0.628222	0	1.58842	1
ENSMUSG00000030830	Itgal	0.0131019	-0.00466343	1	0	-2.50151	0.129715	0.0389544	2.1493	0.234621	0.02073	1.58842	1
ENSMUSG00000020216	Jsrp1	0.00491321	-0.367234	1	0.00337202	-0.179584	1	0.0155818	2.1493	0.654823	0	1.58842	1
ENSMUSG00000030031	Kbtbd8	0.00491321	-0.367234	1	0.00337202	-0.179584	1	0.0155818	2.1493	0.628222	0	1.58842	1
ENSMUSG00000030677	Kif22	0.00327548	-2.48271	0.0277931	0.00337202	-1.40198	0.504247	0.0389544	2.1493	0.234621	0.12438	4.03321	0.00157324
ENSMUSG00000019230	Lhx9	0.00491321	-0.367234	1	0.00337202	-0.179584	1	0.0155818	2.1493	0.632408	0	1.58842	1
ENSMUSG00000062593	Lilrb4a	0.00491321	-0.367234	1	0.00337202	-0.179584	1	0.0155818	2.1493	0.650576	0	1.58842	1
ENSMUSG00000046908	Ltb4r1	0.00655095	0.369732	0.976746	0	-1.40198	0.81807	0.0155818	2.1493	0.656128	0	1.58842	1
ENSMUSG00000027353	Mcm8	0.00491321	-0.367234	1	0.00337202	-0.179584	1	0.0155818	2.1493	0.628222	0	1.58842	1
ENSMUSG00000026694	Mettl13	0.0491321	-0.457431	0.699685	0.0269762	-1.20606	0.165634	0.17919	2.1493	0.00150235	0.02073	-0.558417	1
ENSMUSG00000015721	Nlrp5	0.00491321	-0.367234	1	0.00337202	-0.179584	1	0.0155818	2.1493	0.628222	0	1.58842	1
ENSMUSG00000033220	Rac2	0.00327548	-1.1042	0.793168	0.00674405	0.668413	0.980822	0.0155818	2.1493	0.628222	0	1.58842	1
ENSMUSG00000031709	Tbc1d9	0.00163774	-1.9522	0.393692	0.0101161	1.40538	0.77477	0.0155818	2.1493	0.628222	0	1.58842	1
ENSMUSG00000074344	Tmigd3	0.00655095	0.369732	0.962374	0	-1.40198	0.606871	0.0155818	2.1493	0.628222	0	1.58842	1
ENSMUSG00000036106	Prr5	0.131019	-0.642093	0.287271	0.0674405	-1.50608	0.00965825	0.514198	2.145	3.12682e-05	0.228029	0.597038	0.926827
ENSMUSG00000001056	Nhp2	0.704227	-0.863617	0.00918718	0.60022	-0.858998	0.0538298	2.99949	2.12779	1.84712e-08	0.912118	-0.0694695	1
ENSMUSG00000085360	Arhgap27os2	0.0245661	0.173335	1	0.00337202	-2.23848	0.0835308	0.0701179	2.12073	0.0735156	0	-0.30466	1
ENSMUSG00000021287	Xrcc3	0.0229283	-0.0453054	1	0.00337202	-2.23848	0.0856161	0.0701179	2.12073	0.0756363	0.02073	0.751923	1
ENSMUSG00000026019	Wdr12	0.194891	-0.640252	0.171095	0.151741	-0.845846	0.130785	0.755715	2.11727	9.65905e-07	0.0414599	-2.05268	0.361372
ENSMUSG00000028792	Ak2	0.414348	-0.749236	0.0444549	0.343946	-0.82101	0.0928352	1.67504	2.11368	1.01397e-07	0.269489	-0.954213	0.951195
ENSMUSG00000030317	Timp4	0.0163774	0.0921981	1	0.00337202	-1.68208	0.388726	0.0467453	2.10866	0.242931	0	0.225854	1
ENSMUSG00000022554	Hgh1	0.037668	-0.426127	0.793168	0.0168601	-1.43592	0.139084	0.132445	2.102	0.00948268	0.0414599	0.45718	1
ENSMUSG00000100594	2810414N06Rik	0.00491321	-1.17459	0.590829	0.0101161	0.598024	1	0.0233726	2.07891	0.483593	0	1.07385	1
ENSMUSG00000085355	3010003L21Rik	0.00655095	-0.630268	0.862299	0.00337202	-0.764546	0.862134	0.0233726	2.07891	0.486598	0.02073	2.22585	0.936414
ENSMUSG00000092183	4930515G01Rik	0.00818869	-0.104199	1	0	-1.91655	0.481705	0.0233726	2.07891	0.483593	0.02073	2.22585	0.936414
ENSMUSG00000055194	Actbl2	0.00818869	-0.104199	1	0.00337202	-0.764546	0.870122	0.0233726	2.07891	0.497272	0	1.07385	1
ENSMUSG00000022070	Bora	0.00655095	-0.630268	0.894525	0.00337202	-0.764546	0.920216	0.0233726	2.07891	0.545034	0.02073	2.22585	0.890668
ENSMUSG00000075266	Cenpw	0.0736982	-0.571592	0.54724	0.0472083	-1.08005	0.22181	0.272681	2.07891	0.00172157	0.0621899	-0.174076	1
ENSMUSG00000047419	Cmya5	0.00818869	-0.104199	1	0	-1.91655	0.481705	0.0233726	2.07891	0.483593	0.02073	2.22585	0.936414
ENSMUSG00000097576	D930030I03Rik	0.00655095	-0.630268	0.86433	0.00674405	-0.00965878	1	0.0233726	2.07891	0.490708	0	1.07385	1
ENSMUSG00000031594	Fgl1	0.0163774	-0.367234	0.942941	0.00674405	-1.25759	0.510611	0.0545362	2.07891	0.140779	0.02073	1.07385	1
ENSMUSG00000069785	Gm11444	0.00818869	-0.104199	1	0.00337202	-0.764546	0.859232	0.0233726	2.07891	0.483593	0	1.07385	1
ENSMUSG00000003779	Kif20a	0.00163774	-2.53716	0.282254	0.0168601	1.66841	0.530125	0.0233726	2.07891	0.613768	0	1.07385	1
ENSMUSG00000047854	Stx19	0.00818869	-0.104199	1	0.00337202	-0.764546	0.859232	0.0233726	2.07891	0.483593	0	1.07385	1
ENSMUSG00000033669	Zfp7	0.00163774	-2.53716	0.122925	0.0134881	1.14234	0.692462	0.0233726	2.07891	0.499987	0.02073	2.22585	0.931498
ENSMUSG00000006585	Cdt1	0.0163774	-0.715157	0.704233	0.0101161	-0.986939	0.636662	0.062327	2.05619	0.154674	0.0414599	1.52131	0.85639
ENSMUSG00000024732	Ccdc86	0.147396	-0.801953	0.0739047	0.111277	-0.999012	0.0739379	0.592107	2.05502	9.59851e-06	0.269489	0.559278	0.914535
ENSMUSG00000034957	Cebpa	0.77465	-0.0559191	1	0.246158	-1.99619	6.63808e-07	2.3918	2.05502	3.30718e-07	0.02073	-4.34231	0.00535023
ENSMUSG00000027405	Nop56	0.424174	-0.966918	0.00473867	0.458595	-0.51061	0.458194	1.82307	2.05198	3.36608e-07	0.476789	-0.318466	1
ENSMUSG00000025869	Nop16	0.1736	-0.765318	0.0733294	0.161857	-0.616536	0.364605	0.685597	2.04912	2.84017e-06	0.0829198	-1.2071	0.781453
ENSMUSG00000035960	Apex1	0.273502	-0.863659	0.0170314	0.279878	-0.528733	0.424649	1.12189	2.04381	5.42942e-07	0.18657	-0.908001	0.990793
ENSMUSG00000044916	1700029I15Rik	0.00818869	-0.782271	0.793168	0.0101161	0.0834506	1	0.0311635	2.03827	0.388476	0	0.69534	1
ENSMUSG00000027296	Itpka	0.0131019	0.480763	0.894525	0	-2.29506	0.265569	0.0311635	2.03827	0.36638	0	0.69534	1
ENSMUSG00000039824	Myl6b	0.00982643	-0.367234	1	0.00674405	-0.46909	0.921516	0.0311635	2.03827	0.36638	0	0.69534	1
ENSMUSG00000030545	Pex11a	0.062234	-0.291285	0.851736	0.00674405	-3.19948	7.43729e-05	0.202563	2.02645	0.00262182	0.16584	1.49962	0.30764
ENSMUSG00000097180	2700038G22Rik	0.175238	-0.340266	0.684182	0.0809286	-1.51301	0.00274631	0.584316	2.02567	1.50173e-05	0.12438	-0.490353	1
ENSMUSG00000022797	Tfrc	0.0360302	-0.487528	0.787609	0.0202321	-1.14482	0.27668	0.124654	2.01954	0.0140531	0.0414599	0.488889	1
ENSMUSG00000005360	Slc1a3	1.15952	0.429983	0.446695	0.0404643	-5.00271	1.24894e-24	3.06961	2.01612	5.46275e-07	0.02073	-4.72705	0.0022183
ENSMUSG00000030725	Lipt2	0.0294793	-0.0261966	1	0.0101161	-1.50151	0.229654	0.0856997	2.0118	0.0497002	0	-0.648615	1
ENSMUSG00000035364	4930524J08Rik	0.0163774	0.507236	0.932463	0	-2.59462	0.190139	0.0389544	2.0118	0.33534	0	0.395779	1
ENSMUSG00000086554	9530034E10Rik	0.00818869	-1.2417	0.478112	0.0134881	0.142344	1	0.0389544	2.0118	0.278288	0.02073	1.48889	1
ENSMUSG00000094910	D430019H16Rik	0.0163774	0.507236	0.924084	0	-2.59462	0.151617	0.0389544	2.0118	0.29958	0	0.395779	1
ENSMUSG00000001707	Eef1e1	0.165412	-1.03466	0.00612142	0.188833	-0.455218	0.606871	0.716761	2.00758	6.20734e-06	0.269489	0.23735	1
ENSMUSG00000097416	Gm26670	0.0163774	-0.0777269	1	0.00337202	-1.76455	0.239018	0.0467453	1.99318	0.211423	0.02073	1.22585	1
ENSMUSG00000105161	Gm42595	0.00982643	-1.26032	0.355272	0.0168601	0.182986	1	0.0467453	1.99318	0.238459	0.02073	1.22585	1
ENSMUSG00000054708	Ankrd24	0.0638718	-0.47157	0.644579	0.0236042	-1.82344	0.0100323	0.218145	1.98936	0.00154047	0.14511	1.16696	0.541951
ENSMUSG00000020846	Fam101b	0.0180151	-1.73647	0.0104952	0.0337202	-0.13519	1	0.109072	1.9858	0.0257288	0.12438	2.03321	0.175178
ENSMUSG00000062515	Fabp4	14.2238	0.388007	0.557781	1.09928	-3.96268	4.40935e-20	37.443	1.97748	6.09411e-06	0.269489	-5.55113	0.000333804
ENSMUSG00000006442	Srm	0.992469	-0.533192	0.195313	0.748589	-0.850359	0.0513247	3.47473	1.97444	2.13909e-07	0.248759	-2.22006	0.155456
ENSMUSG00000020692	Nle1	0.0851624	-0.848766	0.102625	0.0910446	-0.416623	0.738529	0.335008	1.97066	0.000222896	0.0621899	-0.546735	1
ENSMUSG00000032279	Idh3a	0.424174	-0.706809	0.0634669	0.357435	-0.766044	0.124398	1.58155	1.96998	8.81675e-07	0.393869	-0.434577	1
ENSMUSG00000050549	5730508B09Rik	0.0180151	-0.869734	0.515616	0.0101161	-1.23848	0.415586	0.0701179	1.96027	0.0985676	0.0829198	2.13275	0.302725
ENSMUSG00000028133	Rwdd3	0.0229283	-0.547806	0.793168	0.0134881	-1.02758	0.476206	0.0779088	1.95338	0.077004	0.0414599	1.12276	0.988106
ENSMUSG00000031373	Car5b	0.0343925	-1.49276	0.0112128	0.0472083	-0.46909	0.795115	0.17919	1.94767	0.00849209	0.2073	1.97257	0.0894272
ENSMUSG00000045751	Mms22l	0.0196529	-1.31065	0.115544	0.0303482	-0.0800481	1	0.0934906	1.94285	0.0576028	0.0621899	1.30832	0.788931
ENSMUSG00000020264	Slc36a2	0.0147396	-1.85266	0.0548963	0.0505804	0.945947	0.530097	0.0934906	1.94285	0.14718	0	-0.813674	1
ENSMUSG00000021773	Comtd1	0.0720605	-1.04531	0.0345735	0.101161	-0.0666897	1	0.303844	1.94141	0.000454806	0.0414599	-0.852148	1
ENSMUSG00000031403	Dkc1	0.250574	-0.568053	0.233291	0.192205	-0.829397	0.114131	0.872579	1.93826	6.5774e-06	0.14511	-0.939611	0.989443
ENSMUSG00000018446	C1qbp	0.656733	-0.81947	0.0143486	0.647429	-0.57012	0.309009	2.51645	1.9315	5.57408e-07	0.704818	-0.315715	1
ENSMUSG00000020899	Pfas	0.0671473	-0.756276	0.27684	0.0741845	-0.280513	0.915921	0.249308	1.93066	0.00208213	0	-2.18918	0.532045
ENSMUSG00000026475	Rgs16	0.124468	0.440121	0.921968	0.00674405	-3.8923	0.0191306	0.311635	1.92189	0.20472	0.02073	-1.49904	1
ENSMUSG00000000730	Dnmt3l	0.0671473	0.0250839	1	0.0236042	-1.63902	0.0347131	0.186981	1.91542	0.00784417	0	-1.79405	0.775278
ENSMUSG00000000440	Pparg	0.528989	0.472771	0.383739	0.0269762	-4.37889	6.32187e-18	1.31666	1.90764	5.62311e-06	0.0621899	-2.57289	0.139137
ENSMUSG00000020812	1810032O08Rik	0.0786114	-0.533883	0.509387	0.0505804	-1.05405	0.156131	0.26489	1.90703	0.00160792	0.10365	0.366032	1
ENSMUSG00000005268	Prlr	0.207993	-0.989285	0.0234078	0.0606964	-2.60408	8.03197e-07	0.841415	1.89957	0.000241	1.4511	2.55684	7.56402e-05
ENSMUSG00000034203	Chchd4	0.232559	-0.520245	0.320115	0.138253	-1.22467	0.00821509	0.779088	1.89343	1.58022e-05	0.352409	0.415957	0.993009
ENSMUSG00000078627	2018-03-10	0	-1.36723	0.793168	0.00337202	2.40538	0.670237	0	1.88627	1	0	3.39578	1
ENSMUSG00000089755	0610012D04Rik	0	-1.36723	0.793168	0.00337202	2.40538	0.670237	0	1.88627	1	0	3.39578	1
ENSMUSG00000060512	0610040J01Rik	0.00163774	0.632766	1	0	0.405379	1	0	1.88627	1	0	3.39578	1
ENSMUSG00000028441	1110017D15Rik	0.00327548	-0.367234	1	0.00337202	0.405379	1	0.00779088	1.88627	0.916772	0	2.07385	1
ENSMUSG00000099139	1110028F18Rik	0	-1.36723	0.793168	0	0.405379	1	0	1.88627	1	0.02073	5.39578	0.302725
ENSMUSG00000068099	1500009C09Rik	0	-1.36723	0.793168	0.00337202	2.40538	0.670237	0	1.88627	1	0	3.39578	1
ENSMUSG00000043747	1520401A03Rik	0.00163774	0.632766	1	0	0.405379	1	0	1.88627	1	0	3.39578	1
ENSMUSG00000047150	1700001C19Rik	0	-1.36723	0.793168	0	0.405379	1	0	1.88627	1	0.02073	5.39578	0.302725
ENSMUSG00000018543	1700001P01Rik	0.00163774	0.632766	1	0	0.405379	1	0	1.88627	1	0	3.39578	1
ENSMUSG00000102000	1700006H21Rik	0.00163774	0.632766	1	0	0.405379	1	0	1.88627	1	0	3.39578	1
ENSMUSG00000026831	1700007K13Rik	0.00163774	0.632766	1	0	0.405379	1	0	1.88627	1	0	3.39578	1
ENSMUSG00000097318	1700007L15Rik	0.0163774	-0.22973	1	0.0101161	-0.682084	0.929973	0.0467453	1.88627	0.422444	0	0.0738514	1
ENSMUSG00000063971	1700011A15Rik	0	-1.36723	0.793168	0	0.405379	1	0	1.88627	1	0.02073	5.39578	0.302725
ENSMUSG00000079666	1700015F17Rik	0.00163774	0.632766	1	0	0.405379	1	0	1.88627	1	0	3.39578	1
ENSMUSG00000015962	1700016C15Rik	0	-1.36723	0.793168	0	0.405379	1	0	1.88627	1	0.02073	5.39578	0.302725
ENSMUSG00000031509	1700016D06Rik	0	-1.36723	0.793168	0.00337202	2.40538	0.670237	0	1.88627	1	0	3.39578	1
ENSMUSG00000104955	1700016F12Rik	0	-1.36723	0.793168	0	0.405379	1	0	1.88627	1	0.02073	5.39578	0.302725
ENSMUSG00000053783	1700016K19Rik	0.00163774	0.632766	1	0	0.405379	1	0	1.88627	1	0	3.39578	1
ENSMUSG00000086890	1700021J08Rik	0.00163774	0.632766	1	0	0.405379	1	0	1.88627	1	0	3.39578	1
ENSMUSG00000099994	1700024B18Rik	0.00163774	0.632766	1	0	0.405379	1	0	1.88627	1	0	3.39578	1
ENSMUSG00000026809	1700026L06Rik	0.00163774	0.632766	1	0	0.405379	1	0	1.88627	1	0	3.39578	1
ENSMUSG00000101334	1700028M03Rik	0	-1.36723	0.793168	0.00337202	2.40538	0.670237	0	1.88627	1	0	3.39578	1
ENSMUSG00000074619	1700034I23Rik	0.00163774	0.632766	1	0	0.405379	1	0	1.88627	1	0	3.39578	1
ENSMUSG00000097893	1700034P13Rik	0.00327548	-0.367234	1	0.00337202	0.405379	1	0.00779088	1.88627	0.897578	0	2.07385	1
ENSMUSG00000086391	1700042O10Rik	0	-1.36723	0.793168	0.00337202	2.40538	0.670237	0	1.88627	1	0	3.39578	1
ENSMUSG00000100147	1700047M11Rik	0.0671473	0.270196	0.894525	0.0134881	-2.27269	0.00959592	0.171399	1.88627	0.022344	0	-1.69168	0.927409
ENSMUSG00000074139	1700057G04Rik	0	-1.36723	0.793168	0	0.405379	1	0	1.88627	1	0.02073	5.39578	0.302725
ENSMUSG00000089636	1700058P15Rik	0	-1.36723	0.793168	0.00337202	2.40538	0.670237	0	1.88627	1	0	3.39578	1
ENSMUSG00000082766	1700064H15Rik	0.00163774	0.632766	1	0	0.405379	1	0	1.88627	1	0	3.39578	1
ENSMUSG00000020286	1700093K21Rik	0.00163774	0.632766	1	0	0.405379	1	0	1.88627	1	0	3.39578	1
ENSMUSG00000084861	1700095J07Rik	0	-1.36723	0.793168	0.00337202	2.40538	0.670237	0	1.88627	1	0	3.39578	1
ENSMUSG00000049476	1700104B16Rik	0.00163774	0.632766	1	0	0.405379	1	0	1.88627	1	0	3.39578	1
ENSMUSG00000101574	1700112H15Rik	0.00163774	0.632766	1	0	0.405379	1	0	1.88627	1	0	3.39578	1
ENSMUSG00000082488	1700119I11Rik	0.00163774	0.632766	1	0	0.405379	1	0	1.88627	1	0	3.39578	1
ENSMUSG00000100094	1810008I18Rik	0	-1.36723	0.793168	0.00337202	2.40538	0.670237	0	1.88627	1	0	3.39578	1
ENSMUSG00000028177	1810013D15Rik	0.00163774	0.632766	1	0	0.405379	1	0	1.88627	1	0	3.39578	1
ENSMUSG00000089997	1810020O05Rik	0	-1.36723	0.793168	0	0.405379	1	0	1.88627	1	0.02073	5.39578	0.302725
ENSMUSG00000013653	1810065E05Rik	0	-1.36723	0.793168	0.00337202	2.40538	0.670237	0	1.88627	1	0	3.39578	1
ENSMUSG00000039339	2010001E11Rik	0.00163774	0.632766	1	0	0.405379	1	0	1.88627	1	0	3.39578	1
ENSMUSG00000100714	2010308F09Rik	0.00163774	0.632766	1	0	0.405379	1	0	1.88627	1	0	3.39578	1
ENSMUSG00000097165	2210008F06Rik	0.00163774	0.632766	1	0	0.405379	1	0	1.88627	1	0	3.39578	1
ENSMUSG00000078519	2310026L22Rik	0	-1.36723	0.793168	0.00337202	2.40538	0.670237	0	1.88627	1	0	3.39578	1
ENSMUSG00000100783	2310047D07Rik	0.00163774	0.632766	1	0	0.405379	1	0	1.88627	1	0	3.39578	1
ENSMUSG00000087410	2310065F04Rik	0.00163774	0.632766	1	0	0.405379	1	0	1.88627	1	0	3.39578	1
ENSMUSG00000105858	2310074N15Rik	0.00491321	0.632766	0.935584	0	-0.916549	0.93981	0.00779088	1.88627	0.915639	0	2.07385	1
ENSMUSG00000038311	2410017I17Rik	0	-1.36723	0.793168	0.00337202	2.40538	0.670237	0	1.88627	1	0	3.39578	1
ENSMUSG00000085236	2610206C17Rik	0.00163774	0.632766	1	0	0.405379	1	0	1.88627	1	0	3.39578	1
ENSMUSG00000049916	2610318N02Rik	0	-1.36723	0.793168	0.00337202	2.40538	0.670237	0	1.88627	1	0	3.39578	1
ENSMUSG00000041789	2700046A07Rik	0.00163774	0.632766	1	0	0.405379	1	0	1.88627	1	0	3.39578	1
ENSMUSG00000055972	2810407A14Rik	0.00163774	0.632766	1	0	0.405379	1	0	1.88627	1	0	3.39578	1
ENSMUSG00000044117	2900011O08Rik	0.00163774	0.632766	1	0	0.405379	1	0	1.88627	1	0	3.39578	1
ENSMUSG00000087038	2900079G21Rik	0	-1.36723	0.793168	0.00337202	2.40538	0.670237	0	1.88627	1	0	3.39578	1
ENSMUSG00000071540	3425401B19Rik	0	-1.36723	0.793168	0.00337202	2.40538	0.670237	0	1.88627	1	0	3.39578	1
ENSMUSG00000101731	3830432H09Rik	0.00163774	0.632766	1	0	0.405379	1	0	1.88627	1	0	3.39578	1
ENSMUSG00000048699	4732456N10Rik	0.00163774	0.632766	1	0	0.405379	1	0	1.88627	1	0	3.39578	1
ENSMUSG00000097619	4833422M21Rik	0	-1.36723	0.793168	0	0.405379	1	0	1.88627	1	0.02073	5.39578	0.302725
ENSMUSG00000092171	4833427F10Rik	0	-1.36723	0.793168	0	0.405379	1	0	1.88627	1	0.02073	5.39578	0.302725
ENSMUSG00000046782	4921506M07Rik	0	-1.36723	0.793168	0	0.405379	1	0	1.88627	1	0.02073	5.39578	0.302725
ENSMUSG00000044544	4921513I03Rik	0	-1.36723	0.793168	0.00337202	2.40538	0.670237	0	1.88627	1	0	3.39578	1
ENSMUSG00000093749	4921523L03Rik	0	-1.36723	0.793168	0.00337202	2.40538	0.670237	0	1.88627	1	0	3.39578	1
ENSMUSG00000106082	4930404A12Rik	0	-1.36723	0.793168	0.00337202	2.40538	0.670237	0	1.88627	1	0	3.39578	1
ENSMUSG00000075524	4930407I10Rik	0.00163774	0.632766	1	0	0.405379	1	0	1.88627	1	0	3.39578	1
ENSMUSG00000104956	4930429D17Rik	0.00163774	0.632766	1	0	0.405379	1	0	1.88627	1	0	3.39578	1
ENSMUSG00000069873	4930438A08Rik	0.00163774	0.632766	1	0	0.405379	1	0	1.88627	1	0	3.39578	1
ENSMUSG00000101905	4930439D14Rik	0	-1.36723	0.793168	0.00337202	2.40538	0.670237	0	1.88627	1	0	3.39578	1
ENSMUSG00000097172	4930444M15Rik	0	-1.36723	0.793168	0.00337202	2.40538	0.670237	0	1.88627	1	0	3.39578	1
ENSMUSG00000067795	4930444P10Rik	0.00163774	0.632766	1	0	0.405379	1	0	1.88627	1	0	3.39578	1
ENSMUSG00000021747	4930452B06Rik	0	-1.36723	0.793168	0	0.405379	1	0	1.88627	1	0.02073	5.39578	0.302725
ENSMUSG00000091686	4930471C04Rik	0	-1.36723	0.793168	0	0.405379	1	0	1.88627	1	0.02073	5.39578	0.302725
ENSMUSG00000097284	4930480K23Rik	0.00163774	0.632766	1	0	0.405379	1	0	1.88627	1	0	3.39578	1
ENSMUSG00000097592	4930500F10Rik	0.00163774	0.632766	1	0	0.405379	1	0	1.88627	1	0	3.39578	1
ENSMUSG00000106127	4930520M14Rik	0.00163774	0.632766	1	0	0.405379	1	0	1.88627	1	0	3.39578	1
ENSMUSG00000020299	4930524B15Rik	0	-1.36723	0.793168	0	0.405379	1	0	1.88627	1	0.02073	5.39578	0.302725
ENSMUSG00000090207	4930524O07Rik	0.00491321	0.632766	0.947021	0	-0.916549	0.95615	0.00779088	1.88627	0.899055	0	2.07385	1
ENSMUSG00000097502	4930528D03Rik	0.00163774	0.632766	1	0	0.405379	1	0	1.88627	1	0	3.39578	1
ENSMUSG00000093619	4930535L15Rik	0.00163774	0.632766	1	0	0.405379	1	0	1.88627	1	0	3.39578	1
ENSMUSG00000028642	4930538K18Rik	0.00163774	0.632766	1	0	0.405379	1	0	1.88627	1	0	3.39578	1
ENSMUSG00000036463	4930544G11Rik	0	-1.36723	0.793168	0.00337202	2.40538	0.670237	0	1.88627	1	0	3.39578	1
ENSMUSG00000097890	4930547M16Rik	0.00163774	0.632766	1	0	0.405379	1	0	1.88627	1	0	3.39578	1
ENSMUSG00000029138	4930548H24Rik	0.00655095	-0.0453054	1	0	-1.59462	0.610591	0.0155818	1.88627	0.708067	0.02073	2.58842	0.853062
ENSMUSG00000097632	4930552P12Rik	0.00163774	0.632766	1	0	0.405379	1	0	1.88627	1	0	3.39578	1
ENSMUSG00000097058	4930556M19Rik	0	-1.36723	0.793168	0.00337202	2.40538	0.670237	0	1.88627	1	0	3.39578	1
ENSMUSG00000097329	4931403G20Rik	0	-1.36723	0.793168	0.00337202	2.40538	0.670237	0	1.88627	1	0	3.39578	1
ENSMUSG00000079324	4932414N04Rik	0.00163774	0.632766	1	0	0.405379	1	0	1.88627	1	0	3.39578	1
ENSMUSG00000062391	4932435O22Rik	0	-1.36723	0.793168	0	0.405379	1	0	1.88627	1	0.02073	5.39578	0.302725
ENSMUSG00000039851	4932438H23Rik	0	-2.68916	0.210765	0	-0.916549	0.929973	0.00779088	1.88627	0.916772	0.0621899	5.39578	0.00849751
ENSMUSG00000055357	4933400A11Rik	0.00163774	0.632766	1	0	0.405379	1	0	1.88627	1	0	3.39578	1
ENSMUSG00000044084	4933402P03Rik	0	-1.36723	0.793168	0.00337202	2.40538	0.670237	0	1.88627	1	0	3.39578	1
ENSMUSG00000097852	4933405D12Rik	0.00163774	0.632766	1	0	0.405379	1	0	1.88627	1	0	3.39578	1
ENSMUSG00000084848	4933408N05Rik	0.00163774	0.632766	1	0	0.405379	1	0	1.88627	1	0	3.39578	1
ENSMUSG00000021874	4933413J09Rik	0	-1.36723	0.793168	0.00337202	2.40538	0.670237	0	1.88627	1	0	3.39578	1
ENSMUSG00000074734	4933416C03Rik	0.00163774	0.632766	1	0	0.405379	1	0	1.88627	1	0	3.39578	1
ENSMUSG00000058046	4933430I17Rik	0	-1.36723	0.793168	0.00337202	2.40538	0.670237	0	1.88627	1	0	3.39578	1
ENSMUSG00000086978	4933435F18Rik	0.00163774	0.632766	1	0	0.405379	1	0	1.88627	1	0	3.39578	1
ENSMUSG00000093617	4933438K21Rik	0.00163774	0.632766	1	0	0.405379	1	0	1.88627	1	0	3.39578	1
ENSMUSG00000034959	5031414D18Rik	0.00327548	-0.367234	1	0.00337202	0.405379	1	0.00779088	1.88627	0.916772	0	2.07385	1
ENSMUSG00000040412	5330417C22Rik	0.00163774	0.632766	1	0	0.405379	1	0	1.88627	1	0	3.39578	1
ENSMUSG00000104234	5330439B14Rik	0.00163774	0.632766	1	0	0.405379	1	0	1.88627	1	0	3.39578	1
ENSMUSG00000048544	5930422O12Rik	0	-1.36723	0.793168	0.00337202	2.40538	0.670237	0	1.88627	1	0	3.39578	1
ENSMUSG00000085217	6030471H07Rik	0	-1.36723	0.793168	0.00337202	2.40538	0.670237	0	1.88627	1	0	3.39578	1
ENSMUSG00000043340	6530409C15Rik	0.00163774	0.632766	1	0	0.405379	1	0	1.88627	1	0	3.39578	1
ENSMUSG00000032680	6820408C15Rik	0	-1.36723	0.793168	0	0.405379	1	0	1.88627	1	0.02073	5.39578	0.302725
ENSMUSG00000086474	9130204K15Rik	0.00163774	0.632766	1	0	0.405379	1	0	1.88627	1	0	3.39578	1
ENSMUSG00000097100	9230104M06Rik	0	-1.36723	0.793168	0.00337202	2.40538	0.670237	0	1.88627	1	0	3.39578	1
ENSMUSG00000087624	9230111E07Rik	0	-1.36723	0.793168	0.00337202	2.40538	0.670237	0	1.88627	1	0	3.39578	1
ENSMUSG00000097098	9330111N05Rik	0	-1.36723	0.793168	0.00337202	2.40538	0.670237	0	1.88627	1	0	3.39578	1
ENSMUSG00000055271	9330161L09Rik	0.00163774	0.632766	1	0	0.405379	1	0	1.88627	1	0	3.39578	1
ENSMUSG00000056004	9330182L06Rik	0.00163774	0.632766	1	0	0.405379	1	0	1.88627	1	0	3.39578	1
ENSMUSG00000107709	9430018G01Rik	0	-1.36723	0.793168	0	0.405379	1	0	1.88627	1	0.02073	5.39578	0.302725
ENSMUSG00000075405	9430097D07Rik	0.00163774	0.632766	1	0	0.405379	1	0	1.88627	1	0	3.39578	1
ENSMUSG00000097197	9530027J09Rik	0.00163774	0.632766	1	0	0.405379	1	0	1.88627	1	0	3.39578	1
ENSMUSG00000099552	9830004L10Rik	0.00163774	0.632766	1	0	0.405379	1	0	1.88627	1	0	3.39578	1
ENSMUSG00000097845	A230020J21Rik	0	-1.36723	0.793168	0.00337202	2.40538	0.670237	0	1.88627	1	0	3.39578	1
ENSMUSG00000097692	A230060F14Rik	0.00163774	0.632766	1	0	0.405379	1	0	1.88627	1	0	3.39578	1
ENSMUSG00000084771	A230072E10Rik	0.00327548	-0.367234	1	0.00337202	0.405379	1	0.00779088	1.88627	0.916772	0	2.07385	1
ENSMUSG00000097666	A330094K24Rik	0	-1.36723	0.793168	0	0.405379	1	0	1.88627	1	0.02073	5.39578	0.302725
ENSMUSG00000074497	A430078G23Rik	0.00163774	0.632766	1	0	0.405379	1	0	1.88627	1	0	3.39578	1
ENSMUSG00000054135	A430110L20Rik	0.00491321	0.632766	0.927902	0	-0.916549	0.929973	0.00779088	1.88627	0.916772	0	2.07385	1
ENSMUSG00000096923	A730071L15Rik	0.00163774	0.632766	1	0	0.405379	1	0	1.88627	1	0	3.39578	1
ENSMUSG00000097182	A830009L08Rik	0	-1.36723	0.793168	0.00337202	2.40538	0.670237	0	1.88627	1	0	3.39578	1
ENSMUSG00000071567	A830039N20Rik	0	-1.36723	0.793168	0.00337202	2.40538	0.670237	0	1.88627	1	0	3.39578	1
ENSMUSG00000108085	A930014E10Rik	0	-1.36723	0.793168	0	0.405379	1	0	1.88627	1	0.02073	5.39578	0.302725
ENSMUSG00000040705	A930016O22Rik	0	-1.36723	0.793168	0.00337202	2.40538	0.670237	0	1.88627	1	0	3.39578	1
ENSMUSG00000056735	A930024E05Rik	0.00163774	0.632766	1	0	0.405379	1	0	1.88627	1	0	3.39578	1
ENSMUSG00000057228	Aadat	0	-1.36723	0.793168	0.00337202	2.40538	0.670237	0	1.88627	1	0	3.39578	1
ENSMUSG00000046109	AB041806	0	-1.36723	0.793168	0.00337202	2.40538	0.670237	0	1.88627	1	0	3.39578	1
ENSMUSG00000024030	Abcg1	0.00163774	0.632766	1	0	0.405379	1	0	1.88627	1	0	3.39578	1
ENSMUSG00000042895	Abra	0	-1.36723	0.793168	0	0.405379	1	0	1.88627	1	0.02073	5.39578	0.302725
ENSMUSG00000079222	AC132444.1	0.00163774	0.632766	1	0	0.405379	1	0	1.88627	1	0	3.39578	1
ENSMUSG00000023328	Ache	0	-1.36723	0.793168	0.00337202	2.40538	0.670237	0	1.88627	1	0	3.39578	1
ENSMUSG00000032561	Acpp	0	-1.36723	0.793168	0.00337202	2.40538	0.670237	0	1.88627	1	0	3.39578	1
ENSMUSG00000032110	Acrv1	0	-1.36723	0.793168	0.00337202	2.40538	0.670237	0	1.88627	1	0	3.39578	1
ENSMUSG00000020333	Acsl6	0	-1.36723	0.793168	0.00337202	2.40538	0.670237	0	1.88627	1	0	3.39578	1
ENSMUSG00000031972	Acta1	0.00982643	0.118193	1	0.00337202	-0.916549	0.728421	0.0233726	1.88627	0.545034	0	0.936348	1
ENSMUSG00000014725	Adam28	0.00491321	-0.689162	0.83889	0.00674405	0.405379	1	0.0155818	1.88627	0.708067	0	1.39578	1
ENSMUSG00000022376	Adcy8	0	-1.36723	0.793168	0.00337202	2.40538	0.670237	0	1.88627	1	0	3.39578	1
ENSMUSG00000067642	Adgrf3	0	-1.36723	0.793168	0	0.405379	1	0	1.88627	1	0.02073	5.39578	0.302725
ENSMUSG00000037797	Adh4	0.00163774	0.632766	1	0	0.405379	1	0	1.88627	1	0	3.39578	1
ENSMUSG00000051149	Adnp	0.00163774	-1.36723	0.754656	0.00337202	0.405379	1	0.00779088	1.88627	0.916772	0.02073	3.39578	0.675316
ENSMUSG00000000562	Adora3	0.00163774	0.632766	1	0	0.405379	1	0	1.88627	1	0	3.39578	1
ENSMUSG00000045318	Adra2c	0	-1.36723	0.793168	0.00337202	2.40538	0.670237	0	1.88627	1	0	3.39578	1
ENSMUSG00000011148	Adssl1	0	-1.36723	0.793168	0	0.405379	1	0	1.88627	1	0.02073	5.39578	0.302725
ENSMUSG00000058022	Adtrp	0	-1.36723	0.793168	0	0.405379	1	0	1.88627	1	0.02073	5.39578	0.302725
ENSMUSG00000057116	AF366264	0.00163774	0.632766	1	0	0.405379	1	0	1.88627	1	0	3.39578	1
ENSMUSG00000038522	AI317395	0.00163774	0.632766	1	0	0.405379	1	0	1.88627	1	0	3.39578	1
ENSMUSG00000097280	AI849053	0.00163774	0.632766	1	0	0.405379	1	0	1.88627	1	0	3.39578	1
ENSMUSG00000040627	Aicda	0	-1.36723	0.793168	0.00337202	2.40538	0.670237	0	1.88627	1	0	3.39578	1
ENSMUSG00000028527	Ak4	0.00818869	-1.36723	0.392604	0.0134881	0.0268671	1	0.0389544	1.88627	0.421378	0.0414599	2.07385	0.69273
ENSMUSG00000091415	Ak9	0	-2.68916	0.268185	0.00674405	1.40538	0.71811	0.00779088	1.88627	0.903391	0.02073	3.39578	0.661955
ENSMUSG00000061603	Akap6	0	-1.36723	0.793168	0	0.405379	1	0	1.88627	1	0.02073	5.39578	0.302725
ENSMUSG00000019102	Aldh3a1	0	-1.36723	0.793168	0.00337202	2.40538	0.670237	0	1.88627	1	0	3.39578	1
ENSMUSG00000032807	Alox12b	0	-1.36723	0.793168	0	0.405379	1	0	1.88627	1	0.02073	5.39578	0.302725
ENSMUSG00000018907	Alox12e	0	-1.36723	0.793168	0	0.405379	1	0	1.88627	1	0.02073	5.39578	0.302725
ENSMUSG00000025701	Alox5	0	-1.36723	0.793168	0.00337202	2.40538	0.670237	0	1.88627	1	0	3.39578	1
ENSMUSG00000015890	Amdhd1	0	-1.36723	0.793168	0.00337202	2.40538	0.670237	0	1.88627	1	0	3.39578	1
ENSMUSG00000035262	Amh	0	-1.36723	0.793168	0.00337202	2.40538	0.670237	0	1.88627	1	0	3.39578	1
ENSMUSG00000048534	Amica1	0.00163774	0.632766	1	0	0.405379	1	0	1.88627	1	0	3.39578	1
ENSMUSG00000021278	Amn	0.00163774	0.632766	1	0	0.405379	1	0	1.88627	1	0	3.39578	1
ENSMUSG00000032257	Ankk1	0.00163774	0.632766	1	0	0.405379	1	0	1.88627	1	0	3.39578	1
ENSMUSG00000025172	Ankrd2	0.00163774	0.632766	1	0	0.405379	1	0	1.88627	1	0	3.39578	1
ENSMUSG00000038115	Ano2	0.00163774	0.632766	1	0	0.405379	1	0	1.88627	1	0	3.39578	1
ENSMUSG00000034107	Ano7	0.00163774	0.632766	1	0	0.405379	1	0	1.88627	1	0	3.39578	1
ENSMUSG00000021322	Aoah	0	-1.36723	0.793168	0.00337202	2.40538	0.670237	0	1.88627	1	0	3.39578	1
ENSMUSG00000079554	Aox2	0	-1.36723	0.793168	0.00337202	2.40538	0.670237	0	1.88627	1	0	3.39578	1
ENSMUSG00000038242	Aox4	0.00491321	0.632766	0.927902	0	-0.916549	0.929973	0.00779088	1.88627	0.916772	0	2.07385	1
ENSMUSG00000054702	Ap1s3	0	-1.36723	0.793168	0	0.405379	1	0	1.88627	1	0.02073	5.39578	0.302725
ENSMUSG00000041219	Arhgap11a	0.00655095	-2.04531	0.109796	0.0303482	1.26788	0.512831	0.0467453	1.88627	0.383067	0	0.0738514	1
ENSMUSG00000030047	Arhgap25	0	-1.36723	0.793168	0.00337202	2.40538	0.670237	0	1.88627	1	0	3.39578	1
ENSMUSG00000036198	Arhgap36	0.00163774	0.632766	1	0	0.405379	1	0	1.88627	1	0	3.39578	1
ENSMUSG00000029032	Arhgef16	0	-1.36723	0.793168	0	0.405379	1	0	1.88627	1	0.02073	5.39578	0.302725
ENSMUSG00000015709	Arnt2	0.00163774	0.632766	1	0	0.405379	1	0	1.88627	1	0	3.39578	1
ENSMUSG00000028539	Artn	0	-1.36723	0.793168	0.00337202	2.40538	0.670237	0	1.88627	1	0	3.39578	1
ENSMUSG00000021898	Asb14	0	-1.36723	0.793168	0.00337202	2.40538	0.670237	0	1.88627	1	0	3.39578	1
ENSMUSG00000029685	Asb15	0.00163774	0.632766	1	0	0.405379	1	0	1.88627	1	0	3.39578	1
ENSMUSG00000067081	Asb18	0.00163774	0.632766	1	0	0.405379	1	0	1.88627	1	0	3.39578	1
ENSMUSG00000023017	Asic1	0.00163774	0.632766	1	0	0.405379	1	0	1.88627	1	0	3.39578	1
ENSMUSG00000028008	Asic5	0.00163774	0.632766	1	0	0.405379	1	0	1.88627	1	0	3.39578	1
ENSMUSG00000046378	Asphd1	0.00163774	0.632766	1	0	0.405379	1	0	1.88627	1	0	3.39578	1
ENSMUSG00000007107	Atp1a4	0.00163774	0.632766	1	0	0.405379	1	0	1.88627	1	0	3.39578	1
ENSMUSG00000030302	Atp2b2	0	-1.36723	0.793168	0	0.405379	1	0	1.88627	1	0.02073	5.39578	0.302725
ENSMUSG00000028457	Atp8b5	0	-1.36723	0.793168	0	0.405379	1	0	1.88627	1	0.02073	5.39578	0.302725
ENSMUSG00000031220	Awat2	0	-1.36723	0.793168	0.00337202	2.40538	0.670237	0	1.88627	1	0	3.39578	1
ENSMUSG00000045746	B230317F23Rik	0	-1.36723	0.793168	0.00337202	2.40538	0.670237	0	1.88627	1	0	3.39578	1
ENSMUSG00000031803	B3gnt3	0.00163774	0.632766	1	0	0.405379	1	0	1.88627	1	0	3.39578	1
ENSMUSG00000039653	Baat	0	-1.36723	0.793168	0	0.405379	1	0	1.88627	1	0.02073	5.39578	0.302725
ENSMUSG00000047507	Baiap3	0.00163774	-1.36723	0.754656	0.00337202	0.405379	1	0.00779088	1.88627	0.916772	0.02073	3.39578	0.675316
ENSMUSG00000026805	Barhl1	0.00163774	0.632766	1	0	0.405379	1	0	1.88627	1	0	3.39578	1
ENSMUSG00000034266	Batf	0	-1.36723	0.793168	0.00337202	2.40538	0.670237	0	1.88627	1	0	3.39578	1
ENSMUSG00000092365	BC023719	0	-1.36723	0.793168	0	0.405379	1	0	1.88627	1	0.02073	5.39578	0.302725
ENSMUSG00000074300	BC030870	0	-1.36723	0.793168	0	0.405379	1	0	1.88627	1	0.02073	5.39578	0.302725
ENSMUSG00000031022	BC051019	0	-1.36723	0.793168	0.00337202	2.40538	0.670237	0	1.88627	1	0	3.39578	1
ENSMUSG00000046750	BC089491	0	-1.36723	0.793168	0	0.405379	1	0	1.88627	1	0.02073	5.39578	0.302725
ENSMUSG00000045231	BC106179	0	-1.36723	0.793168	0.00337202	2.40538	0.670237	0	1.88627	1	0	3.39578	1
ENSMUSG00000086199	Bcas3os1	0	-1.36723	0.793168	0	0.405379	1	0	1.88627	1	0.02073	5.39578	0.302725
ENSMUSG00000102037	Bcl2a1a	0	-1.36723	0.793168	0.00337202	2.40538	0.670237	0	1.88627	1	0	3.39578	1
ENSMUSG00000052819	Best2	0.00163774	0.632766	1	0	0.405379	1	0	1.88627	1	0	3.39578	1
ENSMUSG00000032556	Bfsp2	0	-1.36723	0.793168	0	0.405379	1	0	1.88627	1	0.02073	5.39578	0.302725
ENSMUSG00000044243	Bhlha9	0.00163774	0.632766	1	0	0.405379	1	0	1.88627	1	0	3.39578	1
ENSMUSG00000023279	Bmp15	0	-1.36723	0.793168	0	0.405379	1	0	1.88627	1	0.02073	5.39578	0.302725
ENSMUSG00000004031	Brinp2	0	-1.36723	0.793168	0.00337202	2.40538	0.670237	0	1.88627	1	0	3.39578	1
ENSMUSG00000028392	Bspry	0	-1.36723	0.793168	0	0.405379	1	0	1.88627	1	0.02073	5.39578	0.302725
ENSMUSG00000029082	Bst1	0.00163774	0.632766	1	0	0.405379	1	0	1.88627	1	0	3.39578	1
ENSMUSG00000086598	Btbd18	0.00163774	0.632766	1	0	0.405379	1	0	1.88627	1	0	3.39578	1
ENSMUSG00000034156	Bzrap1	0	-1.36723	0.793168	0	0.405379	1	0	1.88627	1	0.02073	5.39578	0.302725
ENSMUSG00000073374	C030034I22Rik	0.00982643	-1.01931	0.532015	0.0134881	0.0268671	1	0.0389544	1.88627	0.32683	0.02073	1.39578	1
ENSMUSG00000079592	C1qtnf5	0.00163774	0.632766	1	0	0.405379	1	0	1.88627	1	0	3.39578	1
ENSMUSG00000097869	C230021G24Rik	0.00327548	-0.367234	1	0.00337202	0.405379	1	0.00779088	1.88627	0.916772	0	2.07385	1
ENSMUSG00000100334	C230024C17Rik	0.00163774	0.632766	1	0	0.405379	1	0	1.88627	1	0	3.39578	1
ENSMUSG00000047990	C2cd4a	0.00163774	0.632766	1	0	0.405379	1	0	1.88627	1	0	3.39578	1
ENSMUSG00000045912	C2cd4c	0	-1.36723	0.793168	0.00337202	2.40538	0.670237	0	1.88627	1	0	3.39578	1
ENSMUSG00000046449	C77370	0.00163774	0.632766	1	0	0.405379	1	0	1.88627	1	0	3.39578	1
ENSMUSG00000024112	Cacna1h	0.00163774	0.632766	1	0	0.405379	1	0	1.88627	1	0	3.39578	1
ENSMUSG00000021991	Cacna2d3	0	-1.36723	0.793168	0.00337202	2.40538	0.670237	0	1.88627	1	0	3.39578	1
ENSMUSG00000039676	Capsl	0	-1.36723	0.793168	0	0.405379	1	0	1.88627	1	0.02073	5.39578	0.302725
ENSMUSG00000028463	Car9	0	-1.36723	0.793168	0	0.405379	1	0	1.88627	1	0.02073	5.39578	0.302725
ENSMUSG00000026928	Card9	0.00163774	0.632766	1	0	0.405379	1	0	1.88627	1	0	3.39578	1
ENSMUSG00000040380	Cbln3	0.00163774	0.632766	1	0	0.405379	1	0	1.88627	1	0	3.39578	1
ENSMUSG00000079235	Ccdc13	0.0114642	0.632766	0.894525	0	-2.05405	0.414626	0.0233726	1.88627	0.562566	0	0.936348	1
ENSMUSG00000021086	Ccdc175	0.00163774	0.632766	1	0	0.405379	1	0	1.88627	1	0	3.39578	1
ENSMUSG00000048038	Ccdc187	0	-1.36723	0.793168	0.00337202	2.40538	0.670237	0	1.88627	1	0	3.39578	1
ENSMUSG00000043913	Ccdc60	0	-1.36723	0.793168	0.00337202	2.40538	0.670237	0	1.88627	1	0	3.39578	1
ENSMUSG00000070999	Ccin	0	-1.36723	0.793168	0.00337202	2.40538	0.670237	0	1.88627	1	0	3.39578	1
ENSMUSG00000049103	Ccr2	0.00163774	0.632766	1	0	0.405379	1	0	1.88627	1	0	3.39578	1
ENSMUSG00000040899	Ccr6	0	-1.36723	0.793168	0.00337202	2.40538	0.670237	0	1.88627	1	0	3.39578	1
ENSMUSG00000029530	Ccr9	0.00327548	-0.367234	1	0.00337202	0.405379	1	0.00779088	1.88627	0.916772	0	2.07385	1
ENSMUSG00000028865	Cd164l2	0.00163774	0.632766	1	0	0.405379	1	0	1.88627	1	0	3.39578	1
ENSMUSG00000062082	Cd200r4	0.00163774	0.632766	1	0	0.405379	1	0	1.88627	1	0	3.39578	1
ENSMUSG00000040165	Cd209c	0.00163774	0.632766	1	0	0.405379	1	0	1.88627	1	0	3.39578	1
ENSMUSG00000040197	Cd209e	0.00163774	0.632766	1	0	0.405379	1	0	1.88627	1	0	3.39578	1
ENSMUSG00000063193	Cd300lb	0.00163774	0.632766	1	0	0.405379	1	0	1.88627	1	0	3.39578	1
ENSMUSG00000047798	Cd300lf	0.00163774	0.632766	1	0	0.405379	1	0	1.88627	1	0	3.39578	1
ENSMUSG00000017652	Cd40	0.00163774	0.632766	1	0	0.405379	1	0	1.88627	1	0	3.39578	1
ENSMUSG00000015355	Cd48	0.00491321	-0.689162	0.851736	0.00674405	0.405379	1	0.0155818	1.88627	0.716316	0	1.39578	1
ENSMUSG00000038147	Cd84	0.00163774	-1.36723	0.754656	0.00337202	0.405379	1	0.00779088	1.88627	0.916772	0.02073	3.39578	0.675316
ENSMUSG00000022901	Cd86	0	-1.36723	0.793168	0.00337202	2.40538	0.670237	0	1.88627	1	0	3.39578	1
ENSMUSG00000053044	Cd8b1	0.00163774	0.632766	1	0	0.405379	1	0	1.88627	1	0	3.39578	1
ENSMUSG00000020870	Cdc34b	0.00491321	-0.689162	0.83889	0.00674405	0.405379	1	0.0155818	1.88627	0.708067	0	1.39578	1
ENSMUSG00000040452	Cdh12	0	-1.36723	0.793168	0	0.405379	1	0	1.88627	1	0.02073	5.39578	0.302725
ENSMUSG00000012819	Cdh23	0	-1.36723	0.793168	0	0.405379	1	0	1.88627	1	0.02073	5.39578	0.302725
ENSMUSG00000021803	Cdhr1	0	-1.36723	0.793168	0	0.405379	1	0	1.88627	1	0.02073	5.39578	0.302725
ENSMUSG00000035860	Cdhr3	0.00163774	0.632766	1	0	0.405379	1	0	1.88627	1	0	3.39578	1
ENSMUSG00000039518	Cdsn	0.00163774	0.632766	1	0	0.405379	1	0	1.88627	1	0	3.39578	1
ENSMUSG00000054385	Ceacam2	0	-1.36723	0.793168	0	0.405379	1	0	1.88627	1	0.02073	5.39578	0.302725
ENSMUSG00000052435	Cebpe	0.00163774	0.632766	1	0	0.405379	1	0	1.88627	1	0	3.39578	1
ENSMUSG00000023433	Cela3b	0.00163774	0.632766	1	0	0.405379	1	0	1.88627	1	0	3.39578	1
ENSMUSG00000028137	Celf3	0.00163774	0.632766	1	0	0.405379	1	0	1.88627	1	0	3.39578	1
ENSMUSG00000097881	Celrr	0	-1.36723	0.793168	0.00337202	2.40538	0.670237	0	1.88627	1	0	3.39578	1
ENSMUSG00000016028	Celsr1	0	-1.36723	0.793168	0	0.405379	1	0	1.88627	1	0.02073	5.39578	0.302725
ENSMUSG00000024989	Cep55	0.00163774	-2.17459	0.418794	0.0134881	1.72731	0.565098	0.0155818	1.88627	0.726236	0	1.39578	1
ENSMUSG00000038192	Cer1	0.00163774	0.632766	1	0	0.405379	1	0	1.88627	1	0	3.39578	1
ENSMUSG00000075256	Cerkl	0.00818869	0.632766	0.98668	0	-1.59462	0.690772	0.0155818	1.88627	0.726236	0	1.39578	1
ENSMUSG00000031886	Ces2e	0	-1.36723	0.793168	0	0.405379	1	0	1.88627	1	0.02073	5.39578	0.302725
ENSMUSG00000058019	Ces5a	0.00163774	0.632766	1	0	0.405379	1	0	1.88627	1	0	3.39578	1
ENSMUSG00000020904	Cfap52	0.00163774	0.632766	1	0	0.405379	1	0	1.88627	1	0	3.39578	1
ENSMUSG00000020014	Cfap54	0	-1.36723	0.793168	0.00337202	2.40538	0.670237	0	1.88627	1	0	3.39578	1
ENSMUSG00000079502	Cfap77	0.00163774	0.632766	1	0	0.405379	1	0	1.88627	1	0	3.39578	1
ENSMUSG00000027313	Chac1	0	-1.36723	0.793168	0	0.405379	1	0	1.88627	1	0.02073	5.39578	0.302725
ENSMUSG00000030865	Chp2	0.00163774	0.632766	1	0	0.405379	1	0	1.88627	1	0	3.39578	1
ENSMUSG00000027107	Chrna1	0	-1.36723	0.793168	0	0.405379	1	0	1.88627	1	0.02073	5.39578	0.302725
ENSMUSG00000014609	Chrne	0	-1.36723	0.793168	0	0.405379	1	0	1.88627	1	0.02073	5.39578	0.302725
ENSMUSG00000060402	Chst8	0.00163774	0.632766	1	0	0.405379	1	0	1.88627	1	0	3.39578	1
ENSMUSG00000030399	Ckm	0.00163774	0.632766	1	0	0.405379	1	0	1.88627	1	0	3.39578	1
ENSMUSG00000029862	Clcn1	0.00163774	0.632766	1	0	0.405379	1	0	1.88627	1	0	3.39578	1
ENSMUSG00000006216	Clcnkb	0	-1.36723	0.793168	0.00337202	2.40538	0.670237	0	1.88627	1	0	3.39578	1
ENSMUSG00000008843	Cldn13	0.00163774	0.632766	1	0	0.405379	1	0	1.88627	1	0	3.39578	1
ENSMUSG00000055976	Cldn23	0	-1.36723	0.793168	0.00337202	2.40538	0.670237	0	1.88627	1	0	3.39578	1
ENSMUSG00000041378	Cldn5	0	-1.36723	0.793168	0.00337202	2.40538	0.670237	0	1.88627	1	0	3.39578	1
ENSMUSG00000023906	Cldn6	0.00163774	0.632766	1	0	0.405379	1	0	1.88627	1	0	3.39578	1
ENSMUSG00000066720	Cldn9	0.00163774	0.632766	1	0	0.405379	1	0	1.88627	1	0	3.39578	1
ENSMUSG00000000248	Clec2g	0	-1.36723	0.793168	0.00337202	2.40538	0.670237	0	1.88627	1	0	3.39578	1
ENSMUSG00000030365	Clec2i	0.00163774	0.632766	1	0	0.405379	1	0	1.88627	1	0	3.39578	1
ENSMUSG00000079598	Clec2l	0.00327548	-0.367234	1	0.00337202	0.405379	1	0.00779088	1.88627	0.916772	0	2.07385	1
ENSMUSG00000029915	Clec5a	0.00163774	0.632766	1	0	0.405379	1	0	1.88627	1	0	3.39578	1
ENSMUSG00000022225	Cma1	0	-1.36723	0.793168	0.00337202	2.40538	0.670237	0	1.88627	1	0	3.39578	1
ENSMUSG00000040759	Cmtm5	0.00163774	0.632766	1	0	0.405379	1	0	1.88627	1	0	3.39578	1
ENSMUSG00000026114	Cnga3	0.00163774	0.632766	1	0	0.405379	1	0	1.88627	1	0	3.39578	1
ENSMUSG00000001349	Cnn1	0	-1.36723	0.793168	0	0.405379	1	0	1.88627	1	0.02073	5.39578	0.302725
ENSMUSG00000062585	Cnr2	0.00163774	0.632766	1	0	0.405379	1	0	1.88627	1	0	3.39578	1
ENSMUSG00000064293	Cntn4	0	-1.36723	0.793168	0.00337202	2.40538	0.670237	0	1.88627	1	0	3.39578	1
ENSMUSG00000028197	Col24a1	0.00163774	0.632766	1	0	0.405379	1	0	1.88627	1	0	3.39578	1
ENSMUSG00000058897	Col25a1	0	-1.36723	0.793168	0	0.405379	1	0	1.88627	1	0.02073	5.39578	0.302725
ENSMUSG00000068794	Col28a1	0.00163774	0.632766	1	0	0.405379	1	0	1.88627	1	0	3.39578	1
ENSMUSG00000027570	Col9a3	0	-1.36723	0.793168	0	0.405379	1	0	1.88627	1	0.02073	5.39578	0.302725
ENSMUSG00000028337	Coro2a	0.00163774	0.632766	1	0	0.405379	1	0	1.88627	1	0	3.39578	1
ENSMUSG00000030785	Cox6a2	0	-1.36723	0.793168	0.00337202	2.40538	0.670237	0	1.88627	1	0	3.39578	1
ENSMUSG00000071553	Cpa2	0	-1.36723	0.793168	0.00337202	2.40538	0.670237	0	1.88627	1	0	3.39578	1
ENSMUSG00000033615	Cplx1	0.00163774	0.632766	1	0	0.405379	1	0	1.88627	1	0	3.39578	1
ENSMUSG00000032564	Cpne4	0.00163774	0.632766	1	0	0.405379	1	0	1.88627	1	0	3.39578	1
ENSMUSG00000025991	Cps1	0	-1.36723	0.793168	0	0.405379	1	0	1.88627	1	0.02073	5.39578	0.302725
ENSMUSG00000018727	Cpsf4l	0.00163774	0.632766	1	0	0.405379	1	0	1.88627	1	0	3.39578	1
ENSMUSG00000061414	Cracr2a	0	-1.36723	0.793168	0.00337202	2.40538	0.670237	0	1.88627	1	0	3.39578	1
ENSMUSG00000063681	Crb1	0.00163774	0.632766	1	0	0.405379	1	0	1.88627	1	0	3.39578	1
ENSMUSG00000044279	Crb3	0	-1.36723	0.793168	0	0.405379	1	0	1.88627	1	0.02073	5.39578	0.302725
ENSMUSG00000007888	Crlf1	0.00163774	0.632766	1	0	0.405379	1	0	1.88627	1	0	3.39578	1
ENSMUSG00000024041	Cryaa	0	-1.36723	0.793168	0	0.405379	1	0	1.88627	1	0.02073	5.39578	0.302725
ENSMUSG00000060843	Ctnna3	0	-1.36723	0.793168	0.00337202	2.40538	0.670237	0	1.88627	1	0	3.39578	1
ENSMUSG00000026726	Cubn	0.00163774	0.632766	1	0	0.405379	1	0	1.88627	1	0	3.39578	1
ENSMUSG00000031778	Cx3cl1	0.00327548	-0.367234	1	0.00337202	0.405379	1	0.00779088	1.88627	0.905885	0	2.07385	1
ENSMUSG00000047880	Cxcr5	0.00163774	0.632766	1	0	0.405379	1	0	1.88627	1	0	3.39578	1
ENSMUSG00000032323	Cyp11a1	0.00163774	0.632766	1	0	0.405379	1	0	1.88627	1	0	3.39578	1
ENSMUSG00000006724	Cyp27b1	0.00163774	0.632766	1	0	0.405379	1	0	1.88627	1	0	3.39578	1
ENSMUSG00000082932	Cyp2j8	0	-1.36723	0.793168	0.00337202	2.40538	0.670237	0	1.88627	1	0	3.39578	1
ENSMUSG00000024292	Cyp4f14	0	-1.36723	0.793168	0	0.405379	1	0	1.88627	1	0.02073	5.39578	0.302725
ENSMUSG00000073424	Cyp4f15	0.00163774	0.632766	1	0	0.405379	1	0	1.88627	1	0	3.39578	1
ENSMUSG00000091586	Cyp4f17	0.00818869	-0.367234	1	0.00674405	-0.179584	1	0.0233726	1.88627	0.57039	0	0.936348	1
ENSMUSG00000050445	Cyp8b1	0.00163774	0.632766	1	0	0.405379	1	0	1.88627	1	0	3.39578	1
ENSMUSG00000052821	Cysltr1	0	-1.36723	0.793168	0.00337202	2.40538	0.670237	0	1.88627	1	0	3.39578	1
ENSMUSG00000018008	Cyth4	0.00163774	0.632766	1	0	0.405379	1	0	1.88627	1	0	3.39578	1
ENSMUSG00000041134	Cyyr1	0.00163774	0.632766	1	0	0.405379	1	0	1.88627	1	0	3.39578	1
ENSMUSG00000085886	D030047H15Rik	0.00163774	0.632766	1	0	0.405379	1	0	1.88627	1	0	3.39578	1
ENSMUSG00000006711	D130043K22Rik	0.00163774	0.632766	1	0	0.405379	1	0	1.88627	1	0	3.39578	1
ENSMUSG00000044816	D630023F18Rik	0	-1.36723	0.793168	0.00337202	2.40538	0.670237	0	1.88627	1	0	3.39578	1
ENSMUSG00000090891	D6Ertd527e	0.00163774	0.632766	1	0	0.405379	1	0	1.88627	1	0	3.39578	1
ENSMUSG00000096039	D830030K20Rik	0	-1.36723	0.793168	0	0.405379	1	0	1.88627	1	0.02073	5.39578	0.302725
ENSMUSG00000052563	D930048N14Rik	0	-1.36723	0.793168	0.00337202	2.40538	0.670237	0	1.88627	1	0	3.39578	1
ENSMUSG00000028519	Dab1	0	-1.36723	0.793168	0	0.405379	1	0	1.88627	1	0.02073	5.39578	0.302725
ENSMUSG00000053656	Dancr	0.00327548	-0.367234	1	0.00337202	0.405379	1	0.00779088	1.88627	0.916772	0	2.07385	1
ENSMUSG00000053161	Daw1	0	-1.36723	0.793168	0.00337202	2.40538	0.670237	0	1.88627	1	0	3.39578	1
ENSMUSG00000010592	Dazl	0.00163774	0.632766	1	0	0.405379	1	0	1.88627	1	0	3.39578	1
ENSMUSG00000038057	Dbil5	0	-1.36723	0.793168	0.00337202	2.40538	0.670237	0	1.88627	1	0	3.39578	1
ENSMUSG00000060534	Dcc	0.00163774	0.632766	1	0	0.405379	1	0	1.88627	1	0	3.39578	1
ENSMUSG00000020633	Dcdc2c	0	-1.36723	0.793168	0	0.405379	1	0	1.88627	1	0.02073	5.39578	0.302725
ENSMUSG00000021758	Ddx4	0	-1.36723	0.793168	0.00337202	2.40538	0.670237	0	1.88627	1	0	3.39578	1
ENSMUSG00000070291	Ddx43	0	-1.36723	0.793168	0.00337202	2.40538	0.670237	0	1.88627	1	0	3.39578	1
ENSMUSG00000062124	Defb45	0.00163774	0.632766	1	0	0.405379	1	0	1.88627	1	0	3.39578	1
ENSMUSG00000022861	Dgkg	0.00163774	0.632766	1	0	0.405379	1	0	1.88627	1	0	3.39578	1
ENSMUSG00000040035	Disp2	0.00163774	0.632766	1	0	0.405379	1	0	1.88627	1	0	3.39578	1
ENSMUSG00000020871	Dlx4	0.00163774	0.632766	1	0	0.405379	1	0	1.88627	1	0	3.39578	1
ENSMUSG00000029754	Dlx6	0.00163774	-1.36723	0.793168	0.00674405	1.40538	0.717302	0.00779088	1.88627	0.905595	0	2.07385	1
ENSMUSG00000047143	Dmrta2	0.00163774	-1.36723	0.754656	0.00337202	0.405379	1	0.00779088	1.88627	0.916772	0.02073	3.39578	0.675316
ENSMUSG00000073027	Dmrtc1b	0.00163774	0.632766	1	0	0.405379	1	0	1.88627	1	0	3.39578	1
ENSMUSG00000021879	Dnah12	0	-1.36723	0.793168	0.00337202	2.40538	0.670237	0	1.88627	1	0	3.39578	1
ENSMUSG00000030708	Dnajb13	0	-1.36723	0.793168	0.00337202	2.40538	0.670237	0	1.88627	1	0	3.39578	1
ENSMUSG00000047108	Dnajb7	0.00163774	0.632766	1	0	0.405379	1	0	1.88627	1	0	3.39578	1
ENSMUSG00000044595	Dnd1	0.00655095	-0.85266	0.793168	0.00674405	-0.179584	1	0.0233726	1.88627	0.545034	0.02073	2.07385	0.956926
ENSMUSG00000036766	Dner	0	-1.36723	0.793168	0.00337202	2.40538	0.670237	0	1.88627	1	0	3.39578	1
ENSMUSG00000052301	Doc2a	0.00163774	0.632766	1	0	0.405379	1	0	1.88627	1	0	3.39578	1
ENSMUSG00000061576	Dpp6	0.00163774	0.632766	1	0	0.405379	1	0	1.88627	1	0	3.39578	1
ENSMUSG00000024331	Dsc2	0	-1.36723	0.793168	0.00337202	2.40538	0.670237	0	1.88627	1	0	3.39578	1
ENSMUSG00000022422	Dscc1	0.00491321	-0.689162	0.83889	0.00674405	0.405379	1	0.0155818	1.88627	0.708067	0	1.39578	1
ENSMUSG00000037474	Dtl	0.0196529	-0.474149	0.878331	0.0168601	-0.401976	1	0.062327	1.88627	0.297558	0	-0.30466	1
ENSMUSG00000021768	Dusp13	0.00163774	0.632766	1	0	0.405379	1	0	1.88627	1	0	3.39578	1
ENSMUSG00000072672	Duxbl3	0.00163774	0.632766	1	0	0.405379	1	0	1.88627	1	0	3.39578	1
ENSMUSG00000033788	Dysf	0	-1.36723	0.793168	0.00337202	2.40538	0.670237	0	1.88627	1	0	3.39578	1
ENSMUSG00000095061	E030018B13Rik	0	-1.36723	0.793168	0.00337202	2.40538	0.670237	0	1.88627	1	0	3.39578	1
ENSMUSG00000085271	E130006D01Rik	0.00163774	0.632766	1	0	0.405379	1	0	1.88627	1	0	3.39578	1
ENSMUSG00000086322	E130218I03Rik	0.00163774	0.632766	1	0	0.405379	1	0	1.88627	1	0	3.39578	1
ENSMUSG00000086369	E330017L17Rik	0.00163774	0.632766	1	0	0.405379	1	0	1.88627	1	0	3.39578	1
ENSMUSG00000102013	E330023G01Rik	0	-1.36723	0.793168	0.00337202	2.40538	0.670237	0	1.88627	1	0	3.39578	1
ENSMUSG00000075020	E530001K10Rik	0	-1.36723	0.793168	0	0.405379	1	0	1.88627	1	0.02073	5.39578	0.302725
ENSMUSG00000026247	Ecel1	0.00163774	0.632766	1	0	0.405379	1	0	1.88627	1	0	3.39578	1
ENSMUSG00000034488	Edil3	0.00163774	0.632766	1	0	0.405379	1	0	1.88627	1	0	3.39578	1
ENSMUSG00000027524	Edn3	0.00163774	0.632766	1	0	0.405379	1	0	1.88627	1	0	3.39578	1
ENSMUSG00000030321	Efcab12	0	-1.36723	0.793168	0	0.405379	1	0	1.88627	1	0.02073	5.39578	0.302725
ENSMUSG00000044056	Efcab9	0	-1.36723	0.793168	0.00337202	2.40538	0.670237	0	1.88627	1	0	3.39578	1
ENSMUSG00000025038	Efhc2	0.00163774	0.632766	1	0	0.405379	1	0	1.88627	1	0	3.39578	1
ENSMUSG00000012350	Ehf	0	-1.36723	0.793168	0.00337202	2.40538	0.670237	0	1.88627	1	0	3.39578	1
ENSMUSG00000020125	Elane	0.00163774	0.632766	1	0	0.405379	1	0	1.88627	1	0	3.39578	1
ENSMUSG00000008489	Elavl2	0.00163774	0.632766	1	0	0.405379	1	0	1.88627	1	0	3.39578	1
ENSMUSG00000027186	Elf5	0.00163774	0.632766	1	0	0.405379	1	0	1.88627	1	0	3.39578	1
ENSMUSG00000041608	Entpd3	0	-1.36723	0.793168	0	0.405379	1	0	1.88627	1	0.02073	5.39578	0.302725
ENSMUSG00000029245	Epha5	0	-1.36723	0.793168	0.00337202	2.40538	0.670237	0	1.88627	1	0	3.39578	1
ENSMUSG00000017733	Eppin	0.00818869	0.632766	0.976937	0	-1.59462	0.667895	0.0155818	1.88627	0.72048	0	1.39578	1
ENSMUSG00000029377	Ereg	0	-1.36723	0.793168	0.00337202	2.40538	0.670237	0	1.88627	1	0	3.39578	1
ENSMUSG00000040732	Erg	0.00163774	0.632766	1	0	0.405379	1	0	1.88627	1	0	3.39578	1
ENSMUSG00000078161	Erich3	0.00163774	0.632766	1	0	0.405379	1	0	1.88627	1	0	3.39578	1
ENSMUSG00000074261	Erich4	0.00163774	0.632766	1	0	0.405379	1	0	1.88627	1	0	3.39578	1
ENSMUSG00000028644	Ermap	0.00163774	0.632766	1	0	0.405379	1	0	1.88627	1	0	3.39578	1
ENSMUSG00000022034	Esco2	0.00655095	-0.0453054	1	0.00337202	-0.401976	1	0.0155818	1.88627	0.720357	0	1.39578	1
ENSMUSG00000021055	Esr2	0	-1.36723	0.793168	0.00337202	2.40538	0.670237	0	1.88627	1	0	3.39578	1
ENSMUSG00000050189	Etos1	0	-1.36723	0.793168	0.00337202	2.40538	0.670237	0	1.88627	1	0	3.39578	1
ENSMUSG00000043251	Exoc3l	0	-1.36723	0.793168	0.00337202	2.40538	0.670237	0	1.88627	1	0	3.39578	1
ENSMUSG00000050147	F2rl3	0.00163774	0.632766	1	0	0.405379	1	0	1.88627	1	0	3.39578	1
ENSMUSG00000086425	F730016J06Rik	0	-1.36723	0.793168	0.00337202	2.40538	0.670237	0	1.88627	1	0	3.39578	1
ENSMUSG00000095224	F930015N05Rik	0.00163774	0.632766	1	0	0.405379	1	0	1.88627	1	0	3.39578	1
ENSMUSG00000033579	Fa2h	0	-1.36723	0.793168	0	0.405379	1	0	1.88627	1	0.02073	5.39578	0.302725
ENSMUSG00000020405	Fabp6	0	-1.36723	0.793168	0.00337202	2.40538	0.670237	0	1.88627	1	0	3.39578	1
ENSMUSG00000019874	Fabp7	0.00163774	0.632766	1	0	0.405379	1	0	1.88627	1	0	3.39578	1
ENSMUSG00000027528	Fabp9	0.00163774	0.632766	1	0	0.405379	1	0	1.88627	1	0	3.39578	1
ENSMUSG00000006218	Fam131c	0	-1.36723	0.793168	0.00337202	2.40538	0.670237	0	1.88627	1	0	3.39578	1
ENSMUSG00000074071	Fam169b	0.00163774	0.632766	1	0	0.405379	1	0	1.88627	1	0	3.39578	1
ENSMUSG00000051515	Fam181b	0	-1.36723	0.793168	0.00337202	2.40538	0.670237	0	1.88627	1	0	3.39578	1
ENSMUSG00000078907	Fam186b	0.00163774	0.632766	1	0	0.405379	1	0	1.88627	1	0	3.39578	1
ENSMUSG00000030518	Fam189a1	0.00163774	0.632766	1	0	0.405379	1	0	1.88627	1	0	3.39578	1
ENSMUSG00000059187	Fam19a1	0.00163774	0.632766	1	0	0.405379	1	0	1.88627	1	0	3.39578	1
ENSMUSG00000021414	Fam217a	0.00163774	0.632766	1	0	0.405379	1	0	1.88627	1	0	3.39578	1
ENSMUSG00000057068	Fam47e	0	-1.36723	0.793168	0.00337202	2.40538	0.670237	0	1.88627	1	0	3.39578	1
ENSMUSG00000056987	Fam71d	0	-1.36723	0.793168	0	0.405379	1	0	1.88627	1	0.02073	5.39578	0.302725
ENSMUSG00000027654	Fam83d	0	-1.36723	0.793168	0	0.405379	1	0	1.88627	1	0.02073	5.39578	0.302725
ENSMUSG00000054161	Fam83e	0.00327548	-0.367234	1	0.00337202	0.405379	1	0.00779088	1.88627	0.916772	0	2.07385	1
ENSMUSG00000053111	Fank1	0.00163774	0.632766	1	0	0.405379	1	0	1.88627	1	0	3.39578	1
ENSMUSG00000030303	Far2	0	-4.4547	0.000106169	0.0370923	2.40538	0.0131376	0.0389544	1.88627	0.323757	0	0.308317	1
ENSMUSG00000053593	Fate1	0.00491321	0.632766	0.927902	0	-0.916549	0.929973	0.00779088	1.88627	0.916772	0	2.07385	1
ENSMUSG00000035509	Fbxl21	0.00818869	0.632766	0.986051	0	-1.59462	0.68825	0.0155818	1.88627	0.726236	0	1.39578	1
ENSMUSG00000047013	Fbxo41	0	-1.36723	0.793168	0	0.405379	1	0	1.88627	1	0.02073	5.39578	0.302725
ENSMUSG00000005540	Fcer2a	0.00491321	0.632766	0.94268	0	-0.916549	0.951281	0.00779088	1.88627	0.904591	0	2.07385	1
ENSMUSG00000047730	Fcgbp	0	-1.36723	0.793168	0.00337202	2.40538	0.670237	0	1.88627	1	0	3.39578	1
ENSMUSG00000059089	Fcgr4	0	-1.36723	0.793168	0	0.405379	1	0	1.88627	1	0.02073	5.39578	0.302725
ENSMUSG00000070000	Fcho1	0	-1.36723	0.793168	0	0.405379	1	0	1.88627	1	0.02073	5.39578	0.302725
ENSMUSG00000037432	Fer1l5	0.00163774	0.632766	1	0	0.405379	1	0	1.88627	1	0	3.39578	1
ENSMUSG00000022523	Fgf12	0	-1.36723	0.793168	0.00337202	2.40538	0.670237	0	1.88627	1	0	3.39578	1
ENSMUSG00000031137	Fgf13	0	-1.36723	0.793168	0.00337202	2.40538	0.670237	0	1.88627	1	0	3.39578	1
ENSMUSG00000030827	Fgf21	0.00327548	-0.367234	1	0.00337202	0.405379	1	0.00779088	1.88627	0.916772	0	2.07385	1
ENSMUSG00000020327	Fgf22	0	-1.36723	0.793168	0	0.405379	1	0	1.88627	1	0.02073	5.39578	0.302725
ENSMUSG00000054779	Fgf2os	0	-1.36723	0.793168	0.00337202	2.40538	0.670237	0	1.88627	1	0	3.39578	1
ENSMUSG00000054252	Fgfr3	0	-2.68916	0.210765	0	-0.916549	0.929973	0.00779088	1.88627	0.916772	0.0621899	5.39578	0.00849751
ENSMUSG00000028874	Fgr	0.00163774	0.632766	1	0	0.405379	1	0	1.88627	1	0	3.39578	1
ENSMUSG00000051435	Fhad1	0.00163774	0.632766	1	0	0.405379	1	0	1.88627	1	0	3.39578	1
ENSMUSG00000028259	Fhl5	0.00163774	0.632766	1	0	0.405379	1	0	1.88627	1	0	3.39578	1
ENSMUSG00000034295	Fhod3	0.00163774	0.632766	1	0	0.405379	1	0	1.88627	1	0	3.39578	1
ENSMUSG00000022215	Fitm1	0	-1.36723	0.793168	0.00337202	2.40538	0.670237	0	1.88627	1	0	3.39578	1
ENSMUSG00000029648	Flt1	0	-1.36723	0.793168	0.00337202	2.40538	0.670237	0	1.88627	1	0	3.39578	1
ENSMUSG00000020357	Flt4	0	-1.36723	0.793168	0.00337202	2.40538	0.670237	0	1.88627	1	0	3.39578	1
ENSMUSG00000025175	Fn3k	0.00163774	0.632766	1	0	0.405379	1	0	1.88627	1	0	3.39578	1
ENSMUSG00000033737	Fndc3c1	0.00163774	0.632766	1	0	0.405379	1	0	1.88627	1	0	3.39578	1
ENSMUSG00000097084	Foxl1	0	-1.36723	0.793168	0.00337202	2.40538	0.670237	0	1.88627	1	0	3.39578	1
ENSMUSG00000084929	Foxo6os	0.00163774	0.632766	1	0	0.405379	1	0	1.88627	1	0	3.39578	1
ENSMUSG00000052270	Fpr2	0	-1.36723	0.793168	0.00337202	2.40538	0.670237	0	1.88627	1	0	3.39578	1
ENSMUSG00000035615	Frmpd1	0.00163774	0.632766	1	0	0.405379	1	0	1.88627	1	0	3.39578	1
ENSMUSG00000027004	Frzb	0.00163774	0.632766	1	0	0.405379	1	0	1.88627	1	0	3.39578	1
ENSMUSG00000094595	Fsbp	0.00163774	0.632766	1	0	0.405379	1	0	1.88627	1	0	3.39578	1
ENSMUSG00000011589	Fsd1	0	-1.36723	0.793168	0.00337202	2.40538	0.670237	0	1.88627	1	0	3.39578	1
ENSMUSG00000008461	Fut1	0.00163774	0.632766	1	0	0.405379	1	0	1.88627	1	0	3.39578	1
ENSMUSG00000070583	Fv1	0.00163774	0.632766	1	0	0.405379	1	0	1.88627	1	0	3.39578	1
ENSMUSG00000096528	G430049J08Rik	0.00163774	0.632766	1	0	0.405379	1	0	1.88627	1	0	3.39578	1
ENSMUSG00000074203	G430095P16Rik	0	-1.36723	0.793168	0.00337202	2.40538	0.670237	0	1.88627	1	0	3.39578	1
ENSMUSG00000097694	G730013B05Rik	0	-1.36723	0.793168	0.00337202	2.40538	0.670237	0	1.88627	1	0	3.39578	1
ENSMUSG00000033676	Gabrb3	0.00163774	0.632766	1	0	0.405379	1	0	1.88627	1	0	3.39578	1
ENSMUSG00000029054	Gabrd	0.00163774	0.632766	1	0	0.405379	1	0	1.88627	1	0	3.39578	1
ENSMUSG00000023267	Gabrr2	0.00163774	0.632766	1	0	0.405379	1	0	1.88627	1	0	3.39578	1
ENSMUSG00000094651	Gal3st2	0	-1.36723	0.793168	0	0.405379	1	0	1.88627	1	0.02073	5.39578	0.302725
ENSMUSG00000096914	Galntl6	0	-1.36723	0.793168	0.00337202	2.40538	0.670237	0	1.88627	1	0	3.39578	1
ENSMUSG00000000394	Gcg	0.00163774	0.632766	1	0	0.405379	1	0	1.88627	1	0	3.39578	1
ENSMUSG00000046814	Gchfr	0	-1.36723	0.793168	0.00337202	2.40538	0.670237	0	1.88627	1	0	3.39578	1
ENSMUSG00000041798	Gck	0	-1.36723	0.793168	0.00337202	2.40538	0.670237	0	1.88627	1	0	3.39578	1
ENSMUSG00000091387	Gcnt4	0	-1.36723	0.793168	0.00337202	2.40538	0.670237	0	1.88627	1	0	3.39578	1
ENSMUSG00000049396	Gemin4	0	-1.36723	0.793168	0	0.405379	1	0	1.88627	1	0.02073	5.39578	0.302725
ENSMUSG00000020932	Gfap	0.00163774	0.632766	1	0	0.405379	1	0	1.88627	1	0	3.39578	1
ENSMUSG00000034872	Gipc3	0.00163774	0.632766	1	0	0.405379	1	0	1.88627	1	0	3.39578	1
ENSMUSG00000057123	Gja5	0	-1.36723	0.793168	0.00337202	2.40538	0.670237	0	1.88627	1	0	3.39578	1
ENSMUSG00000046352	Gjb2	0.00163774	0.632766	1	0	0.405379	1	0	1.88627	1	0	3.39578	1
ENSMUSG00000056966	Gjc3	0	-1.36723	0.793168	0.00337202	2.40538	0.670237	0	1.88627	1	0	3.39578	1
ENSMUSG00000030048	Gkn3	0	-1.36723	0.793168	0.00337202	2.40538	0.670237	0	1.88627	1	0	3.39578	1
ENSMUSG00000024827	Gldc	0.00655095	-0.0453054	1	0.00337202	-0.401976	0.990097	0.0155818	1.88627	0.708067	0	1.39578	1
ENSMUSG00000038257	Glra3	0.00163774	0.632766	1	0	0.405379	1	0	1.88627	1	0	3.39578	1
ENSMUSG00000062310	Glrp1	0.00163774	0.632766	1	0	0.405379	1	0	1.88627	1	0	3.39578	1
ENSMUSG00000044005	Gls2	0	-1.36723	0.793168	0	0.405379	1	0	1.88627	1	0.02073	5.39578	0.302725
ENSMUSG00000057913	Gm10032	0	-1.36723	0.793168	0	0.405379	1	0	1.88627	1	0.02073	5.39578	0.302725
ENSMUSG00000062093	Gm10110	0.0343925	-0.907802	0.260224	0.0438363	-0.109194	1	0.132445	1.88627	0.0198498	0.02073	-0.30466	1
ENSMUSG00000095315	Gm10130	0.00163774	0.632766	1	0	0.405379	1	0	1.88627	1	0	3.39578	1
ENSMUSG00000066378	Gm10160	0.00163774	0.632766	1	0	0.405379	1	0	1.88627	1	0	3.39578	1
ENSMUSG00000095909	Gm10324	0.00163774	0.632766	1	0	0.405379	1	0	1.88627	1	0	3.39578	1
ENSMUSG00000071591	Gm10339	0.00163774	0.632766	1	0	0.405379	1	0	1.88627	1	0	3.39578	1
ENSMUSG00000072673	Gm10392	0.00163774	0.632766	1	0	0.405379	1	0	1.88627	1	0	3.39578	1
ENSMUSG00000073486	Gm10518	0.00163774	0.632766	1	0	0.405379	1	0	1.88627	1	0	3.39578	1
ENSMUSG00000104340	Gm10522	0.00163774	0.632766	1	0	0.405379	1	0	1.88627	1	0	3.39578	1
ENSMUSG00000101952	Gm10550	0.00163774	0.632766	1	0	0.405379	1	0	1.88627	1	0	3.39578	1
ENSMUSG00000090174	Gm10612	0	-1.36723	0.793168	0.00337202	2.40538	0.670237	0	1.88627	1	0	3.39578	1
ENSMUSG00000097773	Gm10614	0	-1.36723	0.793168	0.00337202	2.40538	0.670237	0	1.88627	1	0	3.39578	1
ENSMUSG00000074219	Gm10644	0.00163774	0.632766	1	0	0.405379	1	0	1.88627	1	0	3.39578	1
ENSMUSG00000074228	Gm10645	0	-1.36723	0.793168	0.00337202	2.40538	0.670237	0	1.88627	1	0	3.39578	1
ENSMUSG00000074256	Gm10655	0	-1.36723	0.793168	0.00337202	2.40538	0.670237	0	1.88627	1	0	3.39578	1
ENSMUSG00000073018	Gm1070	0.00163774	0.632766	1	0	0.405379	1	0	1.88627	1	0	3.39578	1
ENSMUSG00000074650	Gm10735	0.00491321	-0.689162	0.894525	0.00337202	-0.401976	1	0.0155818	1.88627	0.726236	0.02073	2.58842	0.775278
ENSMUSG00000074847	Gm10775	0	-1.36723	0.793168	0	0.405379	1	0	1.88627	1	0.02073	5.39578	0.302725
ENSMUSG00000097377	Gm10822	0.00163774	0.632766	1	0	0.405379	1	0	1.88627	1	0	3.39578	1
ENSMUSG00000094350	Gm10931	0.00163774	0.632766	1	0	0.405379	1	0	1.88627	1	0	3.39578	1
ENSMUSG00000079010	Gm11032	0.00163774	0.632766	1	0	0.405379	1	0	1.88627	1	0	3.39578	1
ENSMUSG00000079011	Gm11033	0.00163774	0.632766	1	0	0.405379	1	0	1.88627	1	0	3.39578	1
ENSMUSG00000085032	Gm11217	0	-1.36723	0.793168	0	0.405379	1	0	1.88627	1	0.02073	5.39578	0.302725
ENSMUSG00000085074	Gm11494	0	-1.36723	0.793168	0.00337202	2.40538	0.670237	0	1.88627	1	0	3.39578	1
ENSMUSG00000086919	Gm11497	0.00163774	0.632766	1	0	0.405379	1	0	1.88627	1	0	3.39578	1
ENSMUSG00000085509	Gm11521	0.00163774	0.632766	1	0	0.405379	1	0	1.88627	1	0	3.39578	1
ENSMUSG00000085307	Gm11525	0.00163774	0.632766	1	0	0.405379	1	0	1.88627	1	0	3.39578	1
ENSMUSG00000085242	Gm11537	0.00163774	0.632766	1	0	0.405379	1	0	1.88627	1	0	3.39578	1
ENSMUSG00000085594	Gm11551	0.00163774	0.632766	1	0	0.405379	1	0	1.88627	1	0	3.39578	1
ENSMUSG00000087561	Gm11608	0	-1.36723	0.793168	0	0.405379	1	0	1.88627	1	0.02073	5.39578	0.302725
ENSMUSG00000085145	Gm11614	0.00163774	0.632766	1	0	0.405379	1	0	1.88627	1	0	3.39578	1
ENSMUSG00000085083	Gm11615	0	-1.36723	0.793168	0	0.405379	1	0	1.88627	1	0.02073	5.39578	0.302725
ENSMUSG00000086347	Gm11626	0	-1.36723	0.793168	0.00337202	2.40538	0.670237	0	1.88627	1	0	3.39578	1
ENSMUSG00000085033	Gm11646	0.00163774	0.632766	1	0	0.405379	1	0	1.88627	1	0	3.39578	1
ENSMUSG00000085229	Gm11672	0	-1.36723	0.793168	0	0.405379	1	0	1.88627	1	0.02073	5.39578	0.302725
ENSMUSG00000087669	Gm11724	0.00163774	0.632766	1	0	0.405379	1	0	1.88627	1	0	3.39578	1
ENSMUSG00000069588	Gm11733	0	-1.36723	0.793168	0	0.405379	1	0	1.88627	1	0.02073	5.39578	0.302725
ENSMUSG00000087692	Gm11940	0.00163774	0.632766	1	0	0.405379	1	0	1.88627	1	0	3.39578	1
ENSMUSG00000085856	Gm12050	0.00163774	0.632766	1	0	0.405379	1	0	1.88627	1	0	3.39578	1
ENSMUSG00000085402	Gm12111	0	-1.36723	0.793168	0	0.405379	1	0	1.88627	1	0.02073	5.39578	0.302725
ENSMUSG00000085784	Gm12158	0	-1.36723	0.793168	0.00337202	2.40538	0.670237	0	1.88627	1	0	3.39578	1
ENSMUSG00000085707	Gm12212	0.00163774	0.632766	1	0	0.405379	1	0	1.88627	1	0	3.39578	1
ENSMUSG00000087629	Gm12246	0.00163774	0.632766	1	0	0.405379	1	0	1.88627	1	0	3.39578	1
ENSMUSG00000086310	Gm12278	0.00163774	0.632766	1	0	0.405379	1	0	1.88627	1	0	3.39578	1
ENSMUSG00000084884	Gm12289	0.00163774	0.632766	1	0	0.405379	1	0	1.88627	1	0	3.39578	1
ENSMUSG00000072834	Gm12298	0.00163774	0.632766	1	0	0.405379	1	0	1.88627	1	0	3.39578	1
ENSMUSG00000087357	Gm12498	0	-1.36723	0.793168	0.00337202	2.40538	0.670237	0	1.88627	1	0	3.39578	1
ENSMUSG00000087070	Gm12505	0.00163774	0.632766	1	0	0.405379	1	0	1.88627	1	0	3.39578	1
ENSMUSG00000066176	Gm12511	0.00327548	-0.367234	1	0.00337202	0.405379	1	0.00779088	1.88627	0.916772	0	2.07385	1
ENSMUSG00000066107	Gm12666	0.00163774	0.632766	1	0	0.405379	1	0	1.88627	1	0	3.39578	1
ENSMUSG00000086498	Gm12681	0.00163774	0.632766	1	0	0.405379	1	0	1.88627	1	0	3.39578	1
ENSMUSG00000086526	Gm12762	0.00163774	0.632766	1	0	0.405379	1	0	1.88627	1	0	3.39578	1
ENSMUSG00000085278	Gm12841	0.00163774	0.632766	1	0	0.405379	1	0	1.88627	1	0	3.39578	1
ENSMUSG00000086683	Gm12867	0.00163774	0.632766	1	0	0.405379	1	0	1.88627	1	0	3.39578	1
ENSMUSG00000085875	Gm12905	0.00327548	-0.367234	1	0.00337202	0.405379	1	0.00779088	1.88627	0.916772	0	2.07385	1
ENSMUSG00000084789	Gm12974	0.00163774	0.632766	1	0	0.405379	1	0	1.88627	1	0	3.39578	1
ENSMUSG00000087352	Gm12999	0.00163774	0.632766	1	0	0.405379	1	0	1.88627	1	0	3.39578	1
ENSMUSG00000086845	Gm13010	0	-1.36723	0.793168	0.00337202	2.40538	0.670237	0	1.88627	1	0	3.39578	1
ENSMUSG00000086159	Gm13025	0	-1.36723	0.793168	0.00337202	2.40538	0.670237	0	1.88627	1	0	3.39578	1
ENSMUSG00000087698	Gm13031	0	-1.36723	0.793168	0.00337202	2.40538	0.670237	0	1.88627	1	0	3.39578	1
ENSMUSG00000086949	Gm13066	0.00163774	0.632766	1	0	0.405379	1	0	1.88627	1	0	3.39578	1
ENSMUSG00000073723	Gm13102	0	-1.36723	0.793168	0.00337202	2.40538	0.670237	0	1.88627	1	0	3.39578	1
ENSMUSG00000065999	Gm13154	0.00163774	0.632766	1	0	0.405379	1	0	1.88627	1	0	3.39578	1
ENSMUSG00000096591	Gm13272	0.00163774	0.632766	1	0	0.405379	1	0	1.88627	1	0	3.39578	1
ENSMUSG00000086074	Gm13274	0.00163774	0.632766	1	0	0.405379	1	0	1.88627	1	0	3.39578	1
ENSMUSG00000087219	Gm13376	0.00163774	0.632766	1	0	0.405379	1	0	1.88627	1	0	3.39578	1
ENSMUSG00000087028	Gm13387	0	-1.36723	0.793168	0.00337202	2.40538	0.670237	0	1.88627	1	0	3.39578	1
ENSMUSG00000087549	Gm13427	0.00163774	0.632766	1	0	0.405379	1	0	1.88627	1	0	3.39578	1
ENSMUSG00000085737	Gm13442	0.00163774	0.632766	1	0	0.405379	1	0	1.88627	1	0	3.39578	1
ENSMUSG00000085591	Gm13479	0	-1.36723	0.793168	0.00337202	2.40538	0.670237	0	1.88627	1	0	3.39578	1
ENSMUSG00000085087	Gm13528	0	-1.36723	0.793168	0	0.405379	1	0	1.88627	1	0.02073	5.39578	0.302725
ENSMUSG00000075425	Gm13547	0.00163774	0.632766	1	0	0.405379	1	0	1.88627	1	0	3.39578	1
ENSMUSG00000085975	Gm13572	0.00163774	0.632766	1	0	0.405379	1	0	1.88627	1	0	3.39578	1
ENSMUSG00000086578	Gm13583	0.00163774	0.632766	1	0	0.405379	1	0	1.88627	1	0	3.39578	1
ENSMUSG00000086819	Gm13613	0.00163774	0.632766	1	0	0.405379	1	0	1.88627	1	0	3.39578	1
ENSMUSG00000087362	Gm13710	0	-1.36723	0.793168	0.00337202	2.40538	0.670237	0	1.88627	1	0	3.39578	1
ENSMUSG00000085976	Gm13816	0	-1.36723	0.793168	0.00337202	2.40538	0.670237	0	1.88627	1	0	3.39578	1
ENSMUSG00000087613	Gm13855	0.00163774	0.632766	1	0	0.405379	1	0	1.88627	1	0	3.39578	1
ENSMUSG00000084756	Gm13881	0.00163774	0.632766	1	0	0.405379	1	0	1.88627	1	0	3.39578	1
ENSMUSG00000079008	Gm14124	0.00163774	0.632766	1	0	0.405379	1	0	1.88627	1	0	3.39578	1
ENSMUSG00000079009	Gm14139	0.00163774	0.632766	1	0	0.405379	1	0	1.88627	1	0	3.39578	1
ENSMUSG00000084935	Gm14161	0	-1.36723	0.793168	0.00337202	2.40538	0.670237	0	1.88627	1	0	3.39578	1
ENSMUSG00000085546	Gm14252	0.00163774	0.632766	1	0	0.405379	1	0	1.88627	1	0	3.39578	1
ENSMUSG00000087293	Gm14341	0	-1.36723	0.793168	0	0.405379	1	0	1.88627	1	0.02073	5.39578	0.302725
ENSMUSG00000054510	Gm14461	0.00163774	0.632766	1	0	0.405379	1	0	1.88627	1	0	3.39578	1
ENSMUSG00000087268	Gm14486	0	-1.36723	0.793168	0	0.405379	1	0	1.88627	1	0.02073	5.39578	0.302725
ENSMUSG00000085847	Gm14540	0.00163774	0.632766	1	0	0.405379	1	0	1.88627	1	0	3.39578	1
ENSMUSG00000086704	Gm14582	0.00163774	0.632766	1	0	0.405379	1	0	1.88627	1	0	3.39578	1
ENSMUSG00000079593	Gm14597	0.00163774	0.632766	1	0	0.405379	1	0	1.88627	1	0	3.39578	1
ENSMUSG00000086104	Gm14707	0.00163774	0.632766	1	0	0.405379	1	0	1.88627	1	0	3.39578	1
ENSMUSG00000087640	Gm14798	0.00163774	0.632766	1	0	0.405379	1	0	1.88627	1	0	3.39578	1
ENSMUSG00000079694	Gm14862	0	-1.36723	0.793168	0.00337202	2.40538	0.670237	0	1.88627	1	0	3.39578	1
ENSMUSG00000086431	Gm14929	0	-1.36723	0.793168	0.00337202	2.40538	0.670237	0	1.88627	1	0	3.39578	1
ENSMUSG00000085653	Gm15179	0.00163774	0.632766	1	0	0.405379	1	0	1.88627	1	0	3.39578	1
ENSMUSG00000086161	Gm15389	0.00163774	0.632766	1	0	0.405379	1	0	1.88627	1	0	3.39578	1
ENSMUSG00000079524	Gm15402	0.00163774	0.632766	1	0	0.405379	1	0	1.88627	1	0	3.39578	1
ENSMUSG00000087093	Gm15486	0	-1.36723	0.793168	0.00337202	2.40538	0.670237	0	1.88627	1	0	3.39578	1
ENSMUSG00000086863	Gm15543	0.00163774	0.632766	1	0	0.405379	1	0	1.88627	1	0	3.39578	1
ENSMUSG00000085264	Gm15581	0	-1.36723	0.793168	0.00337202	2.40538	0.670237	0	1.88627	1	0	3.39578	1
ENSMUSG00000085822	Gm15584	0	-1.36723	0.793168	0.00337202	2.40538	0.670237	0	1.88627	1	0	3.39578	1
ENSMUSG00000087389	Gm15592	0	-1.36723	0.793168	0.00337202	2.40538	0.670237	0	1.88627	1	0	3.39578	1
ENSMUSG00000084947	Gm15594	0.00163774	0.632766	1	0	0.405379	1	0	1.88627	1	0	3.39578	1
ENSMUSG00000084923	Gm15611	0.00163774	0.632766	1	0	0.405379	1	0	1.88627	1	0	3.39578	1
ENSMUSG00000085828	Gm15612	0.00163774	0.632766	1	0	0.405379	1	0	1.88627	1	0	3.39578	1
ENSMUSG00000085326	Gm15642	0.00163774	0.632766	1	0	0.405379	1	0	1.88627	1	0	3.39578	1
ENSMUSG00000085550	Gm15658	0	-1.36723	0.793168	0.00337202	2.40538	0.670237	0	1.88627	1	0	3.39578	1
ENSMUSG00000085423	Gm15735	0.00163774	0.632766	1	0	0.405379	1	0	1.88627	1	0	3.39578	1
ENSMUSG00000087526	Gm15738	0	-1.36723	0.793168	0.00337202	2.40538	0.670237	0	1.88627	1	0	3.39578	1
ENSMUSG00000085269	Gm15777	0	-1.36723	0.793168	0.00337202	2.40538	0.670237	0	1.88627	1	0	3.39578	1
ENSMUSG00000087439	Gm15788	0.00163774	0.632766	1	0	0.405379	1	0	1.88627	1	0	3.39578	1
ENSMUSG00000084821	Gm15880	0.00163774	0.632766	1	0	0.405379	1	0	1.88627	1	0	3.39578	1
ENSMUSG00000085754	Gm15886	0.00163774	0.632766	1	0	0.405379	1	0	1.88627	1	0	3.39578	1
ENSMUSG00000090039	Gm15894	0	-1.36723	0.793168	0.00337202	2.40538	0.670237	0	1.88627	1	0	3.39578	1
ENSMUSG00000085786	Gm15987	0	-1.36723	0.793168	0	0.405379	1	0	1.88627	1	0.02073	5.39578	0.302725
ENSMUSG00000090252	Gm16028	0	-1.36723	0.793168	0.00337202	2.40538	0.670237	0	1.88627	1	0	3.39578	1
ENSMUSG00000087690	Gm16031	0.00163774	0.632766	1	0	0.405379	1	0	1.88627	1	0	3.39578	1
ENSMUSG00000086465	Gm16049	0.00163774	0.632766	1	0	0.405379	1	0	1.88627	1	0	3.39578	1
ENSMUSG00000086292	Gm16052	0.00163774	0.632766	1	0	0.405379	1	0	1.88627	1	0	3.39578	1
ENSMUSG00000086718	Gm16069	0.00163774	0.632766	1	0	0.405379	1	0	1.88627	1	0	3.39578	1
ENSMUSG00000087108	Gm16093	0.00163774	0.632766	1	0	0.405379	1	0	1.88627	1	0	3.39578	1
ENSMUSG00000086014	Gm16095	0.00163774	0.632766	1	0	0.405379	1	0	1.88627	1	0	3.39578	1
ENSMUSG00000086585	Gm16126	0	-1.36723	0.793168	0.00337202	2.40538	0.670237	0	1.88627	1	0	3.39578	1
ENSMUSG00000084085	Gm16140	0.00327548	-0.367234	1	0.00337202	0.405379	1	0.00779088	1.88627	0.911454	0	2.07385	1
ENSMUSG00000086472	Gm16172	0	-1.36723	0.793168	0.00337202	2.40538	0.670237	0	1.88627	1	0	3.39578	1
ENSMUSG00000081650	Gm16181	0	-1.36723	0.793168	0.00337202	2.40538	0.670237	0	1.88627	1	0	3.39578	1
ENSMUSG00000086773	Gm16192	0.00163774	0.632766	1	0	0.405379	1	0	1.88627	1	0	3.39578	1
ENSMUSG00000085464	Gm16208	0.00163774	0.632766	1	0	0.405379	1	0	1.88627	1	0	3.39578	1
ENSMUSG00000086130	Gm16211	0.00163774	0.632766	1	0	0.405379	1	0	1.88627	1	0	3.39578	1
ENSMUSG00000090075	Gm16251	0.00163774	0.632766	1	0	0.405379	1	0	1.88627	1	0	3.39578	1
ENSMUSG00000087610	Gm16253	0.00327548	-0.367234	1	0.00337202	0.405379	1	0.00779088	1.88627	0.916772	0	2.07385	1
ENSMUSG00000089679	Gm16299	0.00163774	0.632766	1	0	0.405379	1	0	1.88627	1	0	3.39578	1
ENSMUSG00000087129	Gm16316	0.00163774	0.632766	1	0	0.405379	1	0	1.88627	1	0	3.39578	1
ENSMUSG00000106000	Gm16508	0.00163774	0.632766	1	0	0.405379	1	0	1.88627	1	0	3.39578	1
ENSMUSG00000090117	Gm16541	0.00163774	0.632766	1	0	0.405379	1	0	1.88627	1	0	3.39578	1
ENSMUSG00000090012	Gm16555	0	-1.36723	0.793168	0.00337202	2.40538	0.670237	0	1.88627	1	0	3.39578	1
ENSMUSG00000090081	Gm16587	0.00163774	0.632766	1	0	0.405379	1	0	1.88627	1	0	3.39578	1
ENSMUSG00000097434	Gm16630	0.00163774	0.632766	1	0	0.405379	1	0	1.88627	1	0	3.39578	1
ENSMUSG00000087646	Gm1667	0.00163774	0.632766	1	0	0.405379	1	0	1.88627	1	0	3.39578	1
ENSMUSG00000097357	Gm16793	0	-1.36723	0.793168	0	0.405379	1	0	1.88627	1	0.02073	5.39578	0.302725
ENSMUSG00000093954	Gm16867	0.00655095	-0.85266	0.790124	0.0101161	0.405379	1	0.0233726	1.88627	0.545034	0	0.936348	1
ENSMUSG00000085962	Gm16984	0.00163774	0.632766	1	0	0.405379	1	0	1.88627	1	0	3.39578	1
ENSMUSG00000090293	Gm17034	0.00163774	0.632766	1	0	0.405379	1	0	1.88627	1	0	3.39578	1
ENSMUSG00000090570	Gm17041	0	-1.36723	0.793168	0.00337202	2.40538	0.670237	0	1.88627	1	0	3.39578	1
ENSMUSG00000090406	Gm17058	0.00163774	0.632766	1	0	0.405379	1	0	1.88627	1	0	3.39578	1
ENSMUSG00000091745	Gm17098	0.00163774	0.632766	1	0	0.405379	1	0	1.88627	1	0	3.39578	1
ENSMUSG00000091172	Gm17120	0.00163774	0.632766	1	0	0.405379	1	0	1.88627	1	0	3.39578	1
ENSMUSG00000090458	Gm17122	0	-1.36723	0.793168	0.00337202	2.40538	0.670237	0	1.88627	1	0	3.39578	1
ENSMUSG00000090860	Gm17134	0.00163774	0.632766	1	0	0.405379	1	0	1.88627	1	0	3.39578	1
ENSMUSG00000090758	Gm17178	0	-1.36723	0.793168	0.00337202	2.40538	0.670237	0	1.88627	1	0	3.39578	1
ENSMUSG00000086860	Gm1720	0	-1.36723	0.793168	0.00337202	2.40538	0.670237	0	1.88627	1	0	3.39578	1
ENSMUSG00000090761	Gm17201	0.00163774	0.632766	1	0	0.405379	1	0	1.88627	1	0	3.39578	1
ENSMUSG00000091215	Gm17252	0.00163774	0.632766	1	0	0.405379	1	0	1.88627	1	0	3.39578	1
ENSMUSG00000090290	Gm17296	0.00982643	0.118193	1	0.00337202	-0.916549	0.728421	0.0233726	1.88627	0.545034	0	0.936348	1
ENSMUSG00000078143	Gm17344	0.00163774	0.632766	1	0	0.405379	1	0	1.88627	1	0	3.39578	1
ENSMUSG00000091604	Gm17349	0	-1.36723	0.793168	0	0.405379	1	0	1.88627	1	0.02073	5.39578	0.302725
ENSMUSG00000097402	Gm17399	0.00163774	-1.36723	0.754656	0.00674405	1.40538	0.709862	0.00779088	1.88627	0.916772	0	2.07385	1
ENSMUSG00000090408	Gm17402	0	-1.36723	0.793168	0.00337202	2.40538	0.670237	0	1.88627	1	0	3.39578	1
ENSMUSG00000097757	Gm17518	0.00491321	0.632766	0.927902	0	-0.916549	0.929973	0.00779088	1.88627	0.916772	0	2.07385	1
ENSMUSG00000097443	Gm17529	0	-1.36723	0.793168	0.00337202	2.40538	0.670237	0	1.88627	1	0	3.39578	1
ENSMUSG00000091034	Gm17660	0.00163774	0.632766	1	0	0.405379	1	0	1.88627	1	0	3.39578	1
ENSMUSG00000097204	Gm17690	0.0114642	0.632766	0.870116	0	-2.05405	0.344714	0.0233726	1.88627	0.545034	0	0.936348	1
ENSMUSG00000090936	Gm17705	0	-1.36723	0.793168	0.00337202	2.40538	0.670237	0	1.88627	1	0	3.39578	1
ENSMUSG00000099413	Gm17767	0.00163774	0.632766	1	0	0.405379	1	0	1.88627	1	0	3.39578	1
ENSMUSG00000098501	Gm19272	0	-1.36723	0.793168	0	0.405379	1	0	1.88627	1	0.02073	5.39578	0.302725
ENSMUSG00000102332	Gm19331	0.00163774	0.632766	1	0	0.405379	1	0	1.88627	1	0	3.39578	1
ENSMUSG00000100798	Gm19589	0.00163774	0.632766	1	0	0.405379	1	0	1.88627	1	0	3.39578	1
ENSMUSG00000108237	Gm19757	0	-1.36723	0.793168	0.00337202	2.40538	0.670237	0	1.88627	1	0	3.39578	1
ENSMUSG00000092233	Gm20403	0.00163774	0.632766	1	0	0.405379	1	0	1.88627	1	0	3.39578	1
ENSMUSG00000085354	Gm2044	0	-1.36723	0.793168	0	0.405379	1	0	1.88627	1	0.02073	5.39578	0.302725
ENSMUSG00000092592	Gm20449	0.00327548	-0.367234	1	0.00337202	0.405379	1	0.00779088	1.88627	0.916772	0	2.07385	1
ENSMUSG00000092187	Gm20457	0	-1.36723	0.793168	0.00337202	2.40538	0.670237	0	1.88627	1	0	3.39578	1
ENSMUSG00000092275	Gm20465	0.00163774	0.632766	1	0	0.405379	1	0	1.88627	1	0	3.39578	1
ENSMUSG00000092474	Gm20478	0.00163774	0.632766	1	0	0.405379	1	0	1.88627	1	0	3.39578	1
ENSMUSG00000092550	Gm20496	0.00163774	0.632766	1	0	0.405379	1	0	1.88627	1	0	3.39578	1
ENSMUSG00000092381	Gm20512	0.00163774	0.632766	1	0	0.405379	1	0	1.88627	1	0	3.39578	1
ENSMUSG00000093587	Gm20554	0.00163774	0.632766	1	0	0.405379	1	0	1.88627	1	0	3.39578	1
ENSMUSG00000093482	Gm20619	0.00163774	0.632766	1	0	0.405379	1	0	1.88627	1	0	3.39578	1
ENSMUSG00000093656	Gm20628	0	-1.36723	0.793168	0.00337202	2.40538	0.670237	0	1.88627	1	0	3.39578	1
ENSMUSG00000093479	Gm20629	0	-1.36723	0.793168	0	0.405379	1	0	1.88627	1	0.02073	5.39578	0.302725
ENSMUSG00000093593	Gm20683	0	-1.36723	0.793168	0	0.405379	1	0	1.88627	1	0.02073	5.39578	0.302725
ENSMUSG00000045929	Gm20715	0	-1.36723	0.793168	0.00337202	2.40538	0.670237	0	1.88627	1	0	3.39578	1
ENSMUSG00000094421	Gm20946	0.00163774	0.632766	1	0	0.405379	1	0	1.88627	1	0	3.39578	1
ENSMUSG00000097789	Gm2115	0.00327548	-0.367234	1	0.00337202	0.405379	1	0.00779088	1.88627	0.916772	0	2.07385	1
ENSMUSG00000094277	Gm21726	0.00163774	0.632766	1	0	0.405379	1	0	1.88627	1	0	3.39578	1
ENSMUSG00000094472	Gm21897	0	-1.36723	0.793168	0.00337202	2.40538	0.670237	0	1.88627	1	0	3.39578	1
ENSMUSG00000093979	Gm2237	0	-1.36723	0.793168	0.00337202	2.40538	0.670237	0	1.88627	1	0	3.39578	1
ENSMUSG00000097223	Gm2449	0	-1.36723	0.793168	0	0.405379	1	0	1.88627	1	0.02073	5.39578	0.302725
ENSMUSG00000097614	Gm26508	0	-1.36723	0.793168	0.00337202	2.40538	0.670237	0	1.88627	1	0	3.39578	1
ENSMUSG00000097237	Gm26519	0.00163774	0.632766	1	0	0.405379	1	0	1.88627	1	0	3.39578	1
ENSMUSG00000097887	Gm26542	0	-1.36723	0.793168	0.00337202	2.40538	0.670237	0	1.88627	1	0	3.39578	1
ENSMUSG00000097399	Gm26555	0.00163774	0.632766	1	0	0.405379	1	0	1.88627	1	0	3.39578	1
ENSMUSG00000097730	Gm26588	0	-1.36723	0.793168	0	0.405379	1	0	1.88627	1	0.02073	5.39578	0.302725
ENSMUSG00000097189	Gm26594	0	-1.36723	0.793168	0.00337202	2.40538	0.670237	0	1.88627	1	0	3.39578	1
ENSMUSG00000097857	Gm26603	0.00163774	0.632766	1	0	0.405379	1	0	1.88627	1	0	3.39578	1
ENSMUSG00000097340	Gm26617	0.00327548	-0.367234	1	0.00337202	0.405379	1	0.00779088	1.88627	0.916772	0	2.07385	1
ENSMUSG00000097122	Gm26624	0.00327548	-1.36723	0.679428	0.0101161	1.08345	0.81651	0.0155818	1.88627	0.708067	0	1.39578	1
ENSMUSG00000097569	Gm26640	0.00163774	0.632766	1	0	0.405379	1	0	1.88627	1	0	3.39578	1
ENSMUSG00000097045	Gm26641	0	-1.36723	0.793168	0	0.405379	1	0	1.88627	1	0.02073	5.39578	0.302725
ENSMUSG00000097680	Gm26642	0	-1.36723	0.793168	0.00337202	2.40538	0.670237	0	1.88627	1	0	3.39578	1
ENSMUSG00000097681	Gm26643	0	-1.36723	0.793168	0	0.405379	1	0	1.88627	1	0.02073	5.39578	0.302725
ENSMUSG00000097609	Gm26659	0.00163774	0.632766	1	0	0.405379	1	0	1.88627	1	0	3.39578	1
ENSMUSG00000097339	Gm26671	0.00163774	0.632766	1	0	0.405379	1	0	1.88627	1	0	3.39578	1
ENSMUSG00000097590	Gm26675	0.00163774	0.632766	1	0	0.405379	1	0	1.88627	1	0	3.39578	1
ENSMUSG00000097286	Gm26684	0.00163774	0.632766	1	0	0.405379	1	0	1.88627	1	0	3.39578	1
ENSMUSG00000097281	Gm26685	0.00163774	0.632766	1	0	0.405379	1	0	1.88627	1	0	3.39578	1
ENSMUSG00000097904	Gm26711	0	-1.36723	0.793168	0.00337202	2.40538	0.670237	0	1.88627	1	0	3.39578	1
ENSMUSG00000097224	Gm26716	0	-1.36723	0.793168	0.00337202	2.40538	0.670237	0	1.88627	1	0	3.39578	1
ENSMUSG00000096941	Gm26720	0.00163774	0.632766	1	0	0.405379	1	0	1.88627	1	0	3.39578	1
ENSMUSG00000097344	Gm26732	0.00163774	0.632766	1	0	0.405379	1	0	1.88627	1	0	3.39578	1
ENSMUSG00000097253	Gm26770	0	-1.36723	0.793168	0.00337202	2.40538	0.670237	0	1.88627	1	0	3.39578	1
ENSMUSG00000097433	Gm26781	0.00163774	0.632766	1	0	0.405379	1	0	1.88627	1	0	3.39578	1
ENSMUSG00000097438	Gm26784	0	-1.36723	0.793168	0.00337202	2.40538	0.670237	0	1.88627	1	0	3.39578	1
ENSMUSG00000096990	Gm26790	0.00163774	0.632766	1	0	0.405379	1	0	1.88627	1	0	3.39578	1
ENSMUSG00000097892	Gm26801	0	-1.36723	0.793168	0.00337202	2.40538	0.670237	0	1.88627	1	0	3.39578	1
ENSMUSG00000097384	Gm26815	0	-1.36723	0.793168	0.00337202	2.40538	0.670237	0	1.88627	1	0	3.39578	1
ENSMUSG00000097408	Gm26831	0.00163774	0.632766	1	0	0.405379	1	0	1.88627	1	0	3.39578	1
ENSMUSG00000097300	Gm26835	0	-1.36723	0.793168	0.00337202	2.40538	0.670237	0	1.88627	1	0	3.39578	1
ENSMUSG00000097051	Gm26836	0	-1.36723	0.793168	0.00337202	2.40538	0.670237	0	1.88627	1	0	3.39578	1
ENSMUSG00000097914	Gm26838	0	-1.36723	0.793168	0	0.405379	1	0	1.88627	1	0.02073	5.39578	0.302725
ENSMUSG00000097722	Gm26841	0	-1.36723	0.793168	0.00337202	2.40538	0.670237	0	1.88627	1	0	3.39578	1
ENSMUSG00000096978	Gm26851	0.00163774	0.632766	1	0	0.405379	1	0	1.88627	1	0	3.39578	1
ENSMUSG00000097455	Gm26891	0.00163774	0.632766	1	0	0.405379	1	0	1.88627	1	0	3.39578	1
ENSMUSG00000097459	Gm26895	0.00163774	0.632766	1	0	0.405379	1	0	1.88627	1	0	3.39578	1
ENSMUSG00000097970	Gm27028	0	-1.36723	0.793168	0.00337202	2.40538	0.670237	0	1.88627	1	0	3.39578	1
ENSMUSG00000098340	Gm27253	0.00163774	0.632766	1	0	0.405379	1	0	1.88627	1	0	3.39578	1
ENSMUSG00000098650	Gm28048	0.00655095	-0.0453054	1	0.00337202	-0.401976	0.990097	0.0155818	1.88627	0.708067	0	1.39578	1
ENSMUSG00000100123	Gm28087	0	-1.36723	0.793168	0	0.405379	1	0	1.88627	1	0.02073	5.39578	0.302725
ENSMUSG00000101925	Gm28156	0.00163774	0.632766	1	0	0.405379	1	0	1.88627	1	0	3.39578	1
ENSMUSG00000101671	Gm28221	0.00163774	0.632766	1	0	0.405379	1	0	1.88627	1	0	3.39578	1
ENSMUSG00000100642	Gm28230	0.00163774	0.632766	1	0	0.405379	1	0	1.88627	1	0	3.39578	1
ENSMUSG00000101849	Gm28386	0.00163774	0.632766	1	0	0.405379	1	0	1.88627	1	0	3.39578	1
ENSMUSG00000099449	Gm28401	0.00163774	0.632766	1	0	0.405379	1	0	1.88627	1	0	3.39578	1
ENSMUSG00000100830	Gm28441	0.00163774	0.632766	1	0	0.405379	1	0	1.88627	1	0	3.39578	1
ENSMUSG00000099635	Gm28528	0.00163774	0.632766	1	0	0.405379	1	0	1.88627	1	0	3.39578	1
ENSMUSG00000101320	Gm28529	0	-1.36723	0.793168	0.00337202	2.40538	0.670237	0	1.88627	1	0	3.39578	1
ENSMUSG00000099913	Gm28551	0.00163774	0.632766	1	0	0.405379	1	0	1.88627	1	0	3.39578	1
ENSMUSG00000100417	Gm28578	0.00163774	0.632766	1	0	0.405379	1	0	1.88627	1	0	3.39578	1
ENSMUSG00000099644	Gm28626	0	-1.36723	0.793168	0	0.405379	1	0	1.88627	1	0.02073	5.39578	0.302725
ENSMUSG00000100209	Gm28793	0.00163774	0.632766	1	0	0.405379	1	0	1.88627	1	0	3.39578	1
ENSMUSG00000101356	Gm28876	0.00163774	0.632766	1	0	0.405379	1	0	1.88627	1	0	3.39578	1
ENSMUSG00000099597	Gm28933	0.00163774	0.632766	1	0	0.405379	1	0	1.88627	1	0	3.39578	1
ENSMUSG00000101832	Gm28982	0.00163774	0.632766	1	0	0.405379	1	0	1.88627	1	0	3.39578	1
ENSMUSG00000101308	Gm28989	0	-1.36723	0.793168	0.00337202	2.40538	0.670237	0	1.88627	1	0	3.39578	1
ENSMUSG00000101253	Gm29088	0.00163774	0.632766	1	0	0.405379	1	0	1.88627	1	0	3.39578	1
ENSMUSG00000100980	Gm29100	0.00655095	-0.85266	0.853418	0.0101161	0.405379	0.946915	0.0233726	1.88627	0.64062	0	0.936348	1
ENSMUSG00000100764	Gm29155	0.00163774	0.632766	1	0	0.405379	1	0	1.88627	1	0	3.39578	1
ENSMUSG00000096218	Gm2916	0.00163774	0.632766	1	0	0.405379	1	0	1.88627	1	0	3.39578	1
ENSMUSG00000100014	Gm29290	0.00163774	0.632766	1	0	0.405379	1	0	1.88627	1	0	3.39578	1
ENSMUSG00000100220	Gm29331	0.00163774	0.632766	1	0	0.405379	1	0	1.88627	1	0	3.39578	1
ENSMUSG00000101386	Gm29346	0.00163774	0.632766	1	0	0.405379	1	0	1.88627	1	0	3.39578	1
ENSMUSG00000101625	Gm29371	0.00163774	0.632766	1	0	0.405379	1	0	1.88627	1	0	3.39578	1
ENSMUSG00000101678	Gm29609	0.00163774	0.632766	1	0	0.405379	1	0	1.88627	1	0	3.39578	1
ENSMUSG00000106492	Gm29707	0.00163774	0.632766	1	0	0.405379	1	0	1.88627	1	0	3.39578	1
ENSMUSG00000079391	Gm2974	0.00163774	0.632766	1	0	0.405379	1	0	1.88627	1	0	3.39578	1
ENSMUSG00000102713	Gm29994	0	-1.36723	0.793168	0.00337202	2.40538	0.670237	0	1.88627	1	0	3.39578	1
ENSMUSG00000103114	Gm32200	0	-1.36723	0.793168	0	0.405379	1	0	1.88627	1	0.02073	5.39578	0.302725
ENSMUSG00000094628	Gm3252	0	-1.36723	0.793168	0.00337202	2.40538	0.670237	0	1.88627	1	0	3.39578	1
ENSMUSG00000103827	Gm32950	0.00327548	-0.367234	1	0.00337202	0.405379	0.974127	0.00779088	1.88627	0.873395	0	2.07385	1
ENSMUSG00000079710	Gm3448	0.00163774	0.632766	1	0	0.405379	1	0	1.88627	1	0	3.39578	1
ENSMUSG00000106424	Gm34866	0.00163774	0.632766	1	0	0.405379	1	0	1.88627	1	0	3.39578	1
ENSMUSG00000105837	Gm35986	0.00163774	0.632766	1	0	0.405379	1	0	1.88627	1	0	3.39578	1
ENSMUSG00000106733	Gm36186	0	-1.36723	0.793168	0.00337202	2.40538	0.670237	0	1.88627	1	0	3.39578	1
ENSMUSG00000102191	Gm36569	0.00818869	0.632766	0.972139	0	-1.59462	0.648086	0.0155818	1.88627	0.716299	0	1.39578	1
ENSMUSG00000092167	Gm3696	0	-1.36723	0.793168	0.00337202	2.40538	0.670237	0	1.88627	1	0	3.39578	1
ENSMUSG00000102761	Gm37184	0	-1.36723	0.793168	0	0.405379	1	0	1.88627	1	0.02073	5.39578	0.302725
ENSMUSG00000104448	Gm37256	0.00163774	0.632766	1	0	0.405379	1	0	1.88627	1	0	3.39578	1
ENSMUSG00000104523	Gm37335	0.00163774	0.632766	1	0	0.405379	1	0	1.88627	1	0	3.39578	1
ENSMUSG00000103908	Gm37502	0	-2.68916	0.210765	0.00674405	1.40538	0.709862	0.00779088	1.88627	0.916772	0.02073	3.39578	0.675316
ENSMUSG00000103115	Gm37584	0.00163774	0.632766	1	0	0.405379	1	0	1.88627	1	0	3.39578	1
ENSMUSG00000097156	Gm3764	0	-1.36723	0.793168	0.00337202	2.40538	0.670237	0	1.88627	1	0	3.39578	1
ENSMUSG00000102862	Gm37640	0.00163774	0.632766	1	0	0.405379	1	0	1.88627	1	0	3.39578	1
ENSMUSG00000103971	Gm37679	0.00163774	0.632766	1	0	0.405379	1	0	1.88627	1	0	3.39578	1
ENSMUSG00000102893	Gm37855	0	-1.36723	0.793168	0.00337202	2.40538	0.670237	0	1.88627	1	0	3.39578	1
ENSMUSG00000104275	Gm37867	0	-2.68916	0.260022	0.0101161	2.40538	0.353185	0.00779088	1.88627	0.907257	0	2.07385	1
ENSMUSG00000104108	Gm37876	0	-1.36723	0.793168	0	0.405379	1	0	1.88627	1	0.02073	5.39578	0.302725
ENSMUSG00000103408	Gm37933	0.00163774	0.632766	1	0	0.405379	1	0	1.88627	1	0	3.39578	1
ENSMUSG00000104217	Gm37988	0	-1.36723	0.793168	0.00337202	2.40538	0.670237	0	1.88627	1	0	3.39578	1
ENSMUSG00000103811	Gm38004	0.00163774	0.632766	1	0	0.405379	1	0	1.88627	1	0	3.39578	1
ENSMUSG00000102845	Gm38033	0.00163774	0.632766	1	0	0.405379	1	0	1.88627	1	0	3.39578	1
ENSMUSG00000104367	Gm38079	0	-1.36723	0.793168	0.00337202	2.40538	0.670237	0	1.88627	1	0	3.39578	1
ENSMUSG00000103456	Gm38097	0.00163774	0.632766	1	0	0.405379	1	0	1.88627	1	0	3.39578	1
ENSMUSG00000102784	Gm38251	0.00163774	0.632766	1	0	0.405379	1	0	1.88627	1	0	3.39578	1
ENSMUSG00000103217	Gm38287	0.00163774	0.632766	1	0	0.405379	1	0	1.88627	1	0	3.39578	1
ENSMUSG00000103393	Gm38304	0.00163774	0.632766	1	0	0.405379	1	0	1.88627	1	0	3.39578	1
ENSMUSG00000000948	Gm38393	0.00327548	-0.367234	1	0.00337202	0.405379	1	0.00779088	1.88627	0.916772	0	2.07385	1
ENSMUSG00000097146	Gm4211	0.00163774	0.632766	1	0	0.405379	1	0	1.88627	1	0	3.39578	1
ENSMUSG00000104633	Gm42421	0.00163774	0.632766	1	0	0.405379	1	0	1.88627	1	0	3.39578	1
ENSMUSG00000106658	Gm42426	0	-1.36723	0.793168	0	0.405379	1	0	1.88627	1	0.02073	5.39578	0.302725
ENSMUSG00000105260	Gm42434	0.00491321	0.632766	0.929405	0	-0.916549	0.932066	0.00779088	1.88627	0.916772	0	2.07385	1
ENSMUSG00000106304	Gm42518	0.00163774	0.632766	1	0	0.405379	1	0	1.88627	1	0	3.39578	1
ENSMUSG00000104701	Gm42555	0.00163774	0.632766	1	0	0.405379	1	0	1.88627	1	0	3.39578	1
ENSMUSG00000106987	Gm42575	0.00163774	0.632766	1	0	0.405379	1	0	1.88627	1	0	3.39578	1
ENSMUSG00000105387	Gm42590	0.00163774	0.632766	1	0	0.405379	1	0	1.88627	1	0	3.39578	1
ENSMUSG00000106122	Gm42610	0.00163774	0.632766	1	0	0.405379	1	0	1.88627	1	0	3.39578	1
ENSMUSG00000105855	Gm42681	0	-1.36723	0.793168	0	0.405379	1	0	1.88627	1	0.02073	5.39578	0.302725
ENSMUSG00000106093	Gm42722	0.00163774	0.632766	1	0	0.405379	1	0	1.88627	1	0	3.39578	1
ENSMUSG00000106438	Gm42749	0	-1.36723	0.793168	0.00337202	2.40538	0.670237	0	1.88627	1	0	3.39578	1
ENSMUSG00000106300	Gm42765	0	-1.36723	0.793168	0.00337202	2.40538	0.670237	0	1.88627	1	0	3.39578	1
ENSMUSG00000106892	Gm42791	0.00163774	0.632766	1	0	0.405379	1	0	1.88627	1	0	3.39578	1
ENSMUSG00000107043	Gm42849	0.00163774	0.632766	1	0	0.405379	1	0	1.88627	1	0	3.39578	1
ENSMUSG00000104784	Gm42984	0.00163774	0.632766	1	0	0.405379	1	0	1.88627	1	0	3.39578	1
ENSMUSG00000105789	Gm42997	0.00163774	0.632766	1	0	0.405379	1	0	1.88627	1	0	3.39578	1
ENSMUSG00000104846	Gm43020	0	-1.36723	0.793168	0.00337202	2.40538	0.670237	0	1.88627	1	0	3.39578	1
ENSMUSG00000106634	Gm43042	0.00163774	0.632766	1	0	0.405379	1	0	1.88627	1	0	3.39578	1
ENSMUSG00000104904	Gm43082	0.00163774	0.632766	1	0	0.405379	1	0	1.88627	1	0	3.39578	1
ENSMUSG00000105239	Gm43091	0.00163774	0.632766	1	0	0.405379	1	0	1.88627	1	0	3.39578	1
ENSMUSG00000107241	Gm43129	0.00163774	0.632766	1	0	0.405379	1	0	1.88627	1	0	3.39578	1
ENSMUSG00000102123	Gm4319	0	-1.36723	0.793168	0.00337202	2.40538	0.670237	0	1.88627	1	0	3.39578	1
ENSMUSG00000104556	Gm43192	0.00163774	0.632766	1	0	0.405379	1	0	1.88627	1	0	3.39578	1
ENSMUSG00000106139	Gm43194	0	-1.36723	0.793168	0.00337202	2.40538	0.670237	0	1.88627	1	0	3.39578	1
ENSMUSG00000106683	Gm43263	0.00327548	-0.367234	1	0.00337202	0.405379	0.967439	0.00779088	1.88627	0.866713	0	2.07385	1
ENSMUSG00000105875	Gm43518	0.00163774	0.632766	1	0	0.405379	1	0	1.88627	1	0	3.39578	1
ENSMUSG00000106365	Gm43568	0.00163774	0.632766	1	0	0.405379	1	0	1.88627	1	0	3.39578	1
ENSMUSG00000104786	Gm43573	0.00163774	0.632766	1	0	0.405379	1	0	1.88627	1	0	3.39578	1
ENSMUSG00000105784	Gm43591	0	-1.36723	0.793168	0	0.405379	1	0	1.88627	1	0.02073	5.39578	0.302725
ENSMUSG00000104710	Gm43603	0	-1.36723	0.793168	0	0.405379	1	0	1.88627	1	0.02073	5.39578	0.302725
ENSMUSG00000106036	Gm43608	0.00163774	0.632766	1	0	0.405379	1	0	1.88627	1	0	3.39578	1
ENSMUSG00000106380	Gm43683	0.00163774	0.632766	1	0	0.405379	1	0	1.88627	1	0	3.39578	1
ENSMUSG00000106143	Gm43735	0.00163774	0.632766	1	0	0.405379	1	0	1.88627	1	0	3.39578	1
ENSMUSG00000108232	Gm43916	0.00163774	0.632766	1	0	0.405379	1	0	1.88627	1	0	3.39578	1
ENSMUSG00000108081	Gm44026	0	-1.36723	0.793168	0.00337202	2.40538	0.670237	0	1.88627	1	0	3.39578	1
ENSMUSG00000107479	Gm44029	0.00163774	0.632766	1	0	0.405379	1	0	1.88627	1	0	3.39578	1
ENSMUSG00000108137	Gm44053	0.00163774	0.632766	1	0	0.405379	1	0	1.88627	1	0	3.39578	1
ENSMUSG00000108095	Gm44067	0.00163774	0.632766	1	0	0.405379	1	0	1.88627	1	0	3.39578	1
ENSMUSG00000107864	Gm44072	0.00163774	0.632766	1	0	0.405379	1	0	1.88627	1	0	3.39578	1
ENSMUSG00000108132	Gm44175	0.00163774	0.632766	1	0	0.405379	1	0	1.88627	1	0	3.39578	1
ENSMUSG00000107406	Gm44195	0	-1.36723	0.793168	0.00337202	2.40538	0.670237	0	1.88627	1	0	3.39578	1
ENSMUSG00000108276	Gm44276	0	-1.36723	0.793168	0.00337202	2.40538	0.670237	0	1.88627	1	0	3.39578	1
ENSMUSG00000108109	Gm44287	0.00163774	0.632766	1	0	0.405379	1	0	1.88627	1	0	3.39578	1
ENSMUSG00000108282	Gm44317	0	-1.36723	0.793168	0	0.405379	1	0	1.88627	1	0.02073	5.39578	0.302725
ENSMUSG00000086522	Gm4473	0.00163774	0.632766	1	0	0.405379	1	0	1.88627	1	0	3.39578	1
ENSMUSG00000107434	Gm4640	0	-1.36723	0.793168	0.00337202	2.40538	0.670237	0	1.88627	1	0	3.39578	1
ENSMUSG00000045010	Gm4779	0	-1.36723	0.793168	0	0.405379	1	0	1.88627	1	0.02073	5.39578	0.302725
ENSMUSG00000072974	Gm4787	0.00163774	0.632766	1	0	0.405379	1	0	1.88627	1	0	3.39578	1
ENSMUSG00000071633	Gm4952	0	-1.36723	0.793168	0.00337202	2.40538	0.670237	0	1.88627	1	0	3.39578	1
ENSMUSG00000037849	Gm4955	0.00163774	0.632766	1	0	0.405379	1	0	1.88627	1	0	3.39578	1
ENSMUSG00000106738	Gm5	0.00163774	0.632766	1	0	0.405379	1	0	1.88627	1	0	3.39578	1
ENSMUSG00000093847	Gm5039	0.00163774	0.632766	1	0	0.405379	1	0	1.88627	1	0	3.39578	1
ENSMUSG00000048398	Gm5065	0.00163774	0.632766	1	0	0.405379	1	0	1.88627	1	0	3.39578	1
ENSMUSG00000053121	Gm5129	0.00163774	0.632766	1	0	0.405379	1	0	1.88627	1	0	3.39578	1
ENSMUSG00000071273	Gm5145	0.0114642	-0.174588	1	0.00674405	-0.594621	0.923976	0.0311635	1.88627	0.423356	0	0.588425	1
ENSMUSG00000078706	Gm53	0	-1.36723	0.793168	0	0.405379	1	0	1.88627	1	0.02073	5.39578	0.302725
ENSMUSG00000058163	Gm5431	0.00163774	0.632766	1	0	0.405379	1	0	1.88627	1	0	3.39578	1
ENSMUSG00000094374	Gm5435	0.00163774	0.632766	1	0	0.405379	1	0	1.88627	1	0	3.39578	1
ENSMUSG00000087444	Gm5475	0.00163774	0.632766	1	0	0.405379	1	0	1.88627	1	0	3.39578	1
ENSMUSG00000098164	Gm5493	0.00327548	-0.367234	1	0.00337202	0.405379	1	0.00779088	1.88627	0.916772	0	2.07385	1
ENSMUSG00000100120	Gm553	0.00163774	0.632766	1	0	0.405379	1	0	1.88627	1	0	3.39578	1
ENSMUSG00000074388	Gm5544	0.00163774	0.632766	1	0	0.405379	1	0	1.88627	1	0	3.39578	1
ENSMUSG00000022187	Gm5546	0	-1.36723	0.793168	0.00337202	2.40538	0.670237	0	1.88627	1	0	3.39578	1
ENSMUSG00000093812	Gm5627	0	-1.36723	0.793168	0	0.405379	1	0	1.88627	1	0.02073	5.39578	0.302725
ENSMUSG00000072874	Gm6116	0.00163774	0.632766	1	0	0.405379	1	0	1.88627	1	0	3.39578	1
ENSMUSG00000097746	Gm6225	0.00163774	0.632766	1	0	0.405379	1	0	1.88627	1	0	3.39578	1
ENSMUSG00000079642	Gm6268	0	-1.36723	0.793168	0	0.405379	1	0	1.88627	1	0.02073	5.39578	0.302725
ENSMUSG00000104543	Gm6602	0.00163774	0.632766	1	0	0.405379	1	0	1.88627	1	0	3.39578	1
ENSMUSG00000043346	Gm6741	0.00163774	0.632766	1	0	0.405379	1	0	1.88627	1	0	3.39578	1
ENSMUSG00000068314	Gm6899	0	-1.36723	0.793168	0.00337202	2.40538	0.670237	0	1.88627	1	0	3.39578	1
ENSMUSG00000092243	Gm7030	0.00163774	0.632766	1	0	0.405379	1	0	1.88627	1	0	3.39578	1
ENSMUSG00000073077	Gm7173	0	-1.36723	0.793168	0	0.405379	1	0	1.88627	1	0.02073	5.39578	0.302725
ENSMUSG00000097543	Gm805	0.00163774	0.632766	1	0	0.405379	1	0	1.88627	1	0	3.39578	1
ENSMUSG00000091725	Gm8220	0	-1.36723	0.793168	0.00337202	2.40538	0.670237	0	1.88627	1	0	3.39578	1
ENSMUSG00000079034	Gm8300	0.00163774	0.632766	1	0	0.405379	1	0	1.88627	1	0	3.39578	1
ENSMUSG00000097376	Gm8705	0.00163774	0.632766	1	0	0.405379	1	0	1.88627	1	0	3.39578	1
ENSMUSG00000095638	Gm8888	0.00163774	0.632766	1	0	0.405379	1	0	1.88627	1	0	3.39578	1
ENSMUSG00000096279	Gm9312	0	-1.36723	0.793168	0	0.405379	1	0	1.88627	1	0.02073	5.39578	0.302725
ENSMUSG00000094430	Gm933	0	-1.36723	0.793168	0	0.405379	1	0	1.88627	1	0.02073	5.39578	0.302725
ENSMUSG00000037982	Gm9725	0.00163774	0.632766	1	0	0.405379	1	0	1.88627	1	0	3.39578	1
ENSMUSG00000047361	Gm973	0.00163774	0.632766	1	0	0.405379	1	0	1.88627	1	0	3.39578	1
ENSMUSG00000045075	Gm9796	0.00491321	0.632766	0.927902	0	-0.916549	0.929973	0.00779088	1.88627	0.916772	0	2.07385	1
ENSMUSG00000052143	Gm9869	0.00163774	0.632766	1	0	0.405379	1	0	1.88627	1	0	3.39578	1
ENSMUSG00000052368	Gm9873	0.00163774	0.632766	1	0	0.405379	1	0	1.88627	1	0	3.39578	1
ENSMUSG00000052769	Gm9889	0.00163774	0.632766	1	0	0.405379	1	0	1.88627	1	0	3.39578	1
ENSMUSG00000097271	Gm9903	0.00163774	0.632766	1	0	0.405379	1	0	1.88627	1	0	3.39578	1
ENSMUSG00000053821	Gm9922	0.00163774	0.632766	1	0	0.405379	1	0	1.88627	1	0	3.39578	1
ENSMUSG00000053861	Gm9925	0	-1.36723	0.793168	0	0.405379	1	0	1.88627	1	0.02073	5.39578	0.302725
ENSMUSG00000103927	Gm9932	0.00163774	0.632766	1	0	0.405379	1	0	1.88627	1	0	3.39578	1
ENSMUSG00000054618	Gm9951	0.00163774	0.632766	1	0	0.405379	1	0	1.88627	1	0	3.39578	1
ENSMUSG00000054758	Gm9956	0.00163774	0.632766	1	0	0.405379	1	0	1.88627	1	0	3.39578	1
ENSMUSG00000029419	Gm996	0	-1.36723	0.793168	0.00337202	2.40538	0.670237	0	1.88627	1	0	3.39578	1
ENSMUSG00000068349	Gml	0	-1.36723	0.793168	0.00337202	2.40538	0.670237	0	1.88627	1	0	3.39578	1
ENSMUSG00000068600	Gml2	0	-1.36723	0.793168	0.00337202	2.40538	0.670237	0	1.88627	1	0	3.39578	1
ENSMUSG00000034792	Gna15	0.00163774	0.632766	1	0	0.405379	1	0	1.88627	1	0	3.39578	1
ENSMUSG00000078810	Gp6	0	-1.36723	0.793168	0.00337202	2.40538	0.670237	0	1.88627	1	0	3.39578	1
ENSMUSG00000022112	Gpc5	0.00163774	0.632766	1	0	0.405379	1	0	1.88627	1	0	3.39578	1
ENSMUSG00000049092	Gpr137c	0.00163774	0.632766	1	0	0.405379	1	0	1.88627	1	0	3.39578	1
ENSMUSG00000037661	Gpr160	0.00163774	0.632766	1	0	0.405379	1	0	1.88627	1	0	3.39578	1
ENSMUSG00000031210	Gpr165	0.00163774	0.632766	1	0	0.405379	1	0	1.88627	1	0	3.39578	1
ENSMUSG00000052229	Gpr17	0	-1.36723	0.793168	0.00337202	2.40538	0.670237	0	1.88627	1	0	3.39578	1
ENSMUSG00000070337	Gpr179	0	-1.36723	0.793168	0	0.405379	1	0	1.88627	1	0.02073	5.39578	0.302725
ENSMUSG00000050350	Gpr18	0	-1.36723	0.793168	0.00337202	2.40538	0.670237	0	1.88627	1	0	3.39578	1
ENSMUSG00000040125	Gpr26	0.00163774	0.632766	1	0	0.405379	1	0	1.88627	1	0	3.39578	1
ENSMUSG00000021886	Gpr65	0.00163774	0.632766	1	0	0.405379	1	0	1.88627	1	0	3.39578	1
ENSMUSG00000047678	Gpr82	0.00163774	0.632766	1	0	0.405379	1	0	1.88627	1	0	3.39578	1
ENSMUSG00000069227	Gprin1	0	-1.36723	0.793168	0.00337202	2.40538	0.670237	0	1.88627	1	0	3.39578	1
ENSMUSG00000045441	Gprin3	0.00163774	0.632766	1	0	0.405379	1	0	1.88627	1	0	3.39578	1
ENSMUSG00000074259	Gramd2	0.00163774	0.632766	1	0	0.405379	1	0	1.88627	1	0	3.39578	1
ENSMUSG00000042351	Grap2	0.00163774	0.632766	1	0	0.405379	1	0	1.88627	1	0	3.39578	1
ENSMUSG00000041078	Grid1	0.00163774	0.632766	1	0	0.405379	1	0	1.88627	1	0	3.39578	1
ENSMUSG00000010825	Grid2ip	0	-1.36723	0.793168	0.00337202	2.40538	0.670237	0	1.88627	1	0	3.39578	1
ENSMUSG00000030209	Grin2b	0	-1.36723	0.793168	0.00337202	2.40538	0.670237	0	1.88627	1	0	3.39578	1
ENSMUSG00000030098	Grip2	0	-1.36723	0.793168	0.00337202	2.40538	0.670237	0	1.88627	1	0	3.39578	1
ENSMUSG00000003974	Grm3	0.00491321	0.632766	0.944306	0	-0.916549	0.951753	0.00779088	1.88627	0.90255	0	2.07385	1
ENSMUSG00000024211	Grm8	0	-1.36723	0.793168	0	0.405379	1	0	1.88627	1	0.02073	5.39578	0.302725
ENSMUSG00000050105	Grrp1	0	-1.36723	0.793168	0.00337202	2.40538	0.670237	0	1.88627	1	0	3.39578	1
ENSMUSG00000085010	Gssos1	0.00163774	0.632766	1	0	0.405379	1	0	1.88627	1	0	3.39578	1
ENSMUSG00000020890	Gucy2e	0.00163774	0.632766	1	0	0.405379	1	0	1.88627	1	0	3.39578	1
ENSMUSG00000045868	Gvin1	0.00163774	0.632766	1	0	0.405379	1	0	1.88627	1	0	3.39578	1
ENSMUSG00000042279	H1foo	0.00163774	0.632766	1	0	0.405379	1	0	1.88627	1	0	3.39578	1
ENSMUSG00000037548	H2-DMb2	0	-1.36723	0.793168	0	0.405379	1	0	1.88627	1	0.02073	5.39578	0.302725
ENSMUSG00000091705	H2-Q2	0.00163774	0.632766	1	0	0.405379	1	0	1.88627	1	0	3.39578	1
ENSMUSG00000053835	H2-T24	0.00327548	-0.367234	1	0.00337202	0.405379	1	0.00779088	1.88627	0.916772	0	2.07385	1
ENSMUSG00000073485	H3f3aos	0.00491321	0.632766	0.927902	0	-0.916549	0.929973	0.00779088	1.88627	0.916772	0	2.07385	1
ENSMUSG00000085412	Halr1	0.00163774	0.632766	1	0	0.405379	1	0	1.88627	1	0	3.39578	1
ENSMUSG00000021613	Hapln1	0.00818869	0.632766	0.967783	0	-1.59462	0.628247	0.0155818	1.88627	0.711981	0	1.39578	1
ENSMUSG00000007594	Hapln4	0.00163774	0.632766	1	0	0.405379	1	0	1.88627	1	0	3.39578	1
ENSMUSG00000052217	Hbb-bh1	0.00163774	0.632766	1	0	0.405379	1	0	1.88627	1	0	3.39578	1
ENSMUSG00000073940	Hbb-bt	0.00163774	0.632766	1	0	0.405379	1	0	1.88627	1	0	3.39578	1
ENSMUSG00000003283	Hck	0	-1.36723	0.793168	0.00337202	2.40538	0.670237	0	1.88627	1	0	3.39578	1
ENSMUSG00000020331	Hcn2	0.00163774	-1.36723	0.754656	0.00674405	1.40538	0.709862	0.00779088	1.88627	0.916772	0	2.07385	1
ENSMUSG00000032338	Hcn4	0	-1.36723	0.793168	0.00337202	2.40538	0.670237	0	1.88627	1	0	3.39578	1
ENSMUSG00000028946	Hes3	0.00163774	0.632766	1	0	0.405379	1	0	1.88627	1	0	3.39578	1
ENSMUSG00000023781	Hes7	0.00163774	-1.36723	0.754656	0.00674405	1.40538	0.709862	0.00779088	1.88627	0.916772	0	2.07385	1
ENSMUSG00000029102	Hgfac	0.00163774	0.632766	1	0	0.405379	1	0	1.88627	1	0	3.39578	1
ENSMUSG00000021260	Hhipl1	0.00163774	0.632766	1	0	0.405379	1	0	1.88627	1	0	3.39578	1
ENSMUSG00000058773	Hist1h1b	0.00163774	-1.36723	0.754656	0.00337202	0.405379	1	0.00779088	1.88627	0.916772	0.02073	3.39578	0.675316
ENSMUSG00000069301	Hist1h2ag	0	-1.36723	0.793168	0.00337202	2.40538	0.670237	0	1.88627	1	0	3.39578	1
ENSMUSG00000094777	Hist1h2ap	0	-1.36723	0.793168	0	0.405379	1	0	1.88627	1	0.02073	5.39578	0.302725
ENSMUSG00000075031	Hist1h2bb	0.00163774	0.632766	1	0	0.405379	1	0	1.88627	1	0	3.39578	1
ENSMUSG00000062727	Hist1h2bk	0.00163774	0.632766	1	0	0.405379	1	0	1.88627	1	0	3.39578	1
ENSMUSG00000094338	Hist1h2bl	0.00163774	0.632766	1	0	0.405379	1	0	1.88627	1	0	3.39578	1
ENSMUSG00000099583	Hist1h3d	0.00163774	0.632766	1	0	0.405379	1	0	1.88627	1	0	3.39578	1
ENSMUSG00000060678	Hist1h4c	0.00491321	-0.689162	0.83889	0.00337202	-0.401976	0.990097	0.0155818	1.88627	0.708067	0.02073	2.58842	0.853062
ENSMUSG00000067455	Hist1h4j	0	-1.36723	0.793168	0.00337202	2.40538	0.670237	0	1.88627	1	0	3.39578	1
ENSMUSG00000069306	Hist1h4m	0.00163774	0.632766	1	0	0.405379	1	0	1.88627	1	0	3.39578	1
ENSMUSG00000020080	Hkdc1	0	-1.36723	0.793168	0	0.405379	1	0	1.88627	1	0.02073	5.39578	0.302725
ENSMUSG00000038210	Hoxa11	0.00163774	0.632766	1	0	0.405379	1	0	1.88627	1	0	3.39578	1
ENSMUSG00000056648	Hoxb8	0.00163774	-1.36723	0.754656	0.00674405	1.40538	0.709862	0.00779088	1.88627	0.916772	0	2.07385	1
ENSMUSG00000001656	Hoxc11	0	-1.36723	0.793168	0.00337202	2.40538	0.670237	0	1.88627	1	0	3.39578	1
ENSMUSG00000050368	Hoxd10	0	-1.36723	0.793168	0.00337202	2.40538	0.670237	0	1.88627	1	0	3.39578	1
ENSMUSG00000022525	Hrasls	0	-1.36723	0.793168	0.00337202	2.40538	0.670237	0	1.88627	1	0	3.39578	1
ENSMUSG00000038239	Hrc	0	-1.36723	0.793168	0	0.405379	1	0	1.88627	1	0.02073	5.39578	0.302725
ENSMUSG00000053004	Hrh1	0.00163774	0.632766	1	0	0.405379	1	0	1.88627	1	0	3.39578	1
ENSMUSG00000047759	Hs3st3a1	0.00491321	0.632766	0.927902	0	-0.916549	0.929973	0.00779088	1.88627	0.916772	0	2.07385	1
ENSMUSG00000002076	Hsf2bp	0.00163774	0.632766	1	0	0.405379	1	0	1.88627	1	0	3.39578	1
ENSMUSG00000034997	Htr2a	0.00163774	0.632766	1	0	0.405379	1	0	1.88627	1	0	3.39578	1
ENSMUSG00000073794	I0C0044D17Rik	0	-1.36723	0.793168	0	0.405379	1	0	1.88627	1	0.02073	5.39578	0.302725
ENSMUSG00000001029	Icam2	0.00163774	0.632766	1	0	0.405379	1	0	1.88627	1	0	3.39578	1
ENSMUSG00000033520	Idi2	0.00163774	0.632766	1	0	0.405379	1	0	1.88627	1	0	3.39578	1
ENSMUSG00000096854	Ifnz	0.00163774	0.632766	1	0	0.405379	1	0	1.88627	1	0	3.39578	1
ENSMUSG00000035551	Igfbpl1	0.00163774	0.632766	1	0	0.405379	1	0	1.88627	1	0	3.39578	1
ENSMUSG00000036826	Igflr1	0.00163774	0.632766	1	0	0.405379	1	0	1.88627	1	0	3.39578	1
ENSMUSG00000034275	Igsf9b	0	-1.36723	0.793168	0	0.405379	1	0	1.88627	1	0.02073	5.39578	0.302725
ENSMUSG00000006538	Ihh	0.00163774	0.632766	1	0	0.405379	1	0	1.88627	1	0	3.39578	1
ENSMUSG00000016529	Il10	0.00163774	0.632766	1	0	0.405379	1	0	1.88627	1	0	3.39578	1
ENSMUSG00000015966	Il17rb	0.00163774	0.632766	1	0	0.405379	1	0	1.88627	1	0	3.39578	1
ENSMUSG00000026068	Il18rap	0	-1.36723	0.793168	0	0.405379	1	0	1.88627	1	0.02073	5.39578	0.302725
ENSMUSG00000027399	Il1a	0.00163774	0.632766	1	0	0.405379	1	0	1.88627	1	0	3.39578	1
ENSMUSG00000074805	Il1bos	0.00163774	0.632766	1	0	0.405379	1	0	1.88627	1	0	3.39578	1
ENSMUSG00000040770	Il25	0.00163774	0.632766	1	0	0.405379	1	0	1.88627	1	0	3.39578	1
ENSMUSG00000005364	Il5ra	0.00163774	0.632766	1	0	0.405379	1	0	1.88627	1	0	3.39578	1
ENSMUSG00000020279	Il9r	0	-1.36723	0.793168	0.00337202	2.40538	0.670237	0	1.88627	1	0	3.39578	1
ENSMUSG00000066090	Insl5	0.00163774	0.632766	1	0	0.405379	1	0	1.88627	1	0	3.39578	1
ENSMUSG00000024210	Ip6k3	0	-1.36723	0.793168	0.00337202	2.40538	0.670237	0	1.88627	1	0	3.39578	1
ENSMUSG00000026301	Iqca	0	-1.36723	0.793168	0	0.405379	1	0	1.88627	1	0.02073	5.39578	0.302725
ENSMUSG00000028068	Iqgap3	0	-1.36723	0.793168	0.00337202	2.40538	0.670237	0	1.88627	1	0	3.39578	1
ENSMUSG00000031734	Irx3	0	-1.36723	0.793168	0.00337202	2.40538	0.670237	0	1.88627	1	0	3.39578	1
ENSMUSG00000031312	Itgb1bp2	0.00163774	0.632766	1	0	0.405379	1	0	1.88627	1	0	3.39578	1
ENSMUSG00000026971	Itgb6	0	-1.36723	0.793168	0.00337202	2.40538	0.670237	0	1.88627	1	0	3.39578	1
ENSMUSG00000019762	Iyd	0	-1.36723	0.793168	0.00337202	2.40538	0.670237	0	1.88627	1	0	3.39578	1
ENSMUSG00000064158	Izumo1	0	-1.36723	0.793168	0.00337202	2.40538	0.670237	0	1.88627	1	0	3.39578	1
ENSMUSG00000085843	Kank4os	0.00163774	0.632766	1	0	0.405379	1	0	1.88627	1	0	3.39578	1
ENSMUSG00000038201	Kcna7	0.00163774	0.632766	1	0	0.405379	1	0	1.88627	1	0	3.39578	1
ENSMUSG00000086900	Kcnab3os	0.00327548	-0.367234	1	0.00337202	0.405379	1	0.00779088	1.88627	0.916772	0	2.07385	1
ENSMUSG00000059852	Kcng2	0	-1.36723	0.793168	0.00337202	2.40538	0.670237	0	1.88627	1	0	3.39578	1
ENSMUSG00000037579	Kcnh3	0	-1.36723	0.793168	0	0.405379	1	0	1.88627	1	0.02073	5.39578	0.302725
ENSMUSG00000053519	Kcnip1	0	-1.36723	0.793168	0.00337202	2.40538	0.670237	0	1.88627	1	0	3.39578	1
ENSMUSG00000058743	Kcnj14	0.00163774	0.632766	1	0	0.405379	1	0	1.88627	1	0	3.39578	1
ENSMUSG00000045404	Kcnk13	0	-1.36723	0.793168	0.00337202	2.40538	0.670237	0	1.88627	1	0	3.39578	1
ENSMUSG00000024957	Kcnk4	0	-1.36723	0.793168	0	0.405379	1	0	1.88627	1	0.02073	5.39578	0.302725
ENSMUSG00000063142	Kcnma1	0.00818869	-0.367234	0.997816	0.00674405	-0.179584	1	0.0233726	1.88627	0.550498	0	0.936348	1
ENSMUSG00000020155	Kcnmb1	0.00163774	0.632766	1	0	0.405379	1	0	1.88627	1	0	3.39578	1
ENSMUSG00000054342	Kcnn4	0.00163774	0.632766	1	0	0.405379	1	0	1.88627	1	0	3.39578	1
ENSMUSG00000037653	Kctd8	0	-1.36723	0.793168	0	0.405379	1	0	1.88627	1	0.02073	5.39578	0.302725
ENSMUSG00000032254	Kif23	0	-2.68916	0.35899	0.0101161	2.40538	0.446165	0.00779088	1.88627	0.861294	0	2.07385	1
ENSMUSG00000032036	Kirrel3	0.00163774	0.632766	1	0	0.405379	1	0	1.88627	1	0	3.39578	1
ENSMUSG00000053889	Kirrel3os	0.00163774	0.632766	1	0	0.405379	1	0	1.88627	1	0	3.39578	1
ENSMUSG00000073209	Klf14	0.00163774	0.632766	1	0	0.405379	1	0	1.88627	1	0	3.39578	1
ENSMUSG00000041649	Klf8	0.00163774	0.632766	1	0	0.405379	1	0	1.88627	1	0	3.39578	1
ENSMUSG00000090799	Klhl33	0	-1.36723	0.793168	0.00337202	2.40538	0.670237	0	1.88627	1	0	3.39578	1
ENSMUSG00000074001	Klhl40	0.00163774	0.632766	1	0	0.405379	1	0	1.88627	1	0	3.39578	1
ENSMUSG00000066516	Klk1b21	0.00163774	0.632766	1	0	0.405379	1	0	1.88627	1	0	3.39578	1
ENSMUSG00000006948	Klk4	0	-1.36723	0.793168	0.00337202	2.40538	0.670237	0	1.88627	1	0	3.39578	1
ENSMUSG00000031640	Klkb1	0.00163774	0.632766	1	0	0.405379	1	0	1.88627	1	0	3.39578	1
ENSMUSG00000030154	Klrb1f	0	-1.36723	0.793168	0.00337202	2.40538	0.670237	0	1.88627	1	0	3.39578	1
ENSMUSG00000050241	Klre1	0	-1.36723	0.793168	0	0.405379	1	0	1.88627	1	0.02073	5.39578	0.302725
ENSMUSG00000071537	Klrg2	0.00163774	0.632766	1	0	0.405379	1	0	1.88627	1	0	3.39578	1
ENSMUSG00000030149	Klrk1	0	-1.36723	0.793168	0	0.405379	1	0	1.88627	1	0.02073	5.39578	0.302725
ENSMUSG00000039783	Kmo	0.00163774	0.632766	1	0	0.405379	1	0	1.88627	1	0	3.39578	1
ENSMUSG00000073774	Kncn	0.00327548	-1.36723	0.679428	0.00674405	0.405379	1	0.0155818	1.88627	0.708067	0.02073	2.58842	0.853062
ENSMUSG00000040680	Kremen2	0	-1.36723	0.793168	0	0.405379	1	0	1.88627	1	0.02073	5.39578	0.302725
ENSMUSG00000044041	Krt13	0	-1.36723	0.793168	0	0.405379	1	0	1.88627	1	0.02073	5.39578	0.302725
ENSMUSG00000048013	Krt35	0.00163774	0.632766	1	0	0.405379	1	0	1.88627	1	0	3.39578	1
ENSMUSG00000075402	Krt76	0	-1.36723	0.793168	0	0.405379	1	0	1.88627	1	0.02073	5.39578	0.302725
ENSMUSG00000037185	Krt80	0	-1.36723	0.793168	0	0.405379	1	0	1.88627	1	0.02073	5.39578	0.302725
ENSMUSG00000031391	L1cam	0.00491321	0.632766	0.932938	0	-0.916549	0.937088	0.00779088	1.88627	0.916772	0	2.07385	1
ENSMUSG00000030742	Lat	0.00163774	0.632766	1	0	0.405379	1	0	1.88627	1	0	3.39578	1
ENSMUSG00000025216	Lbx1	0.00163774	0.632766	1	0	0.405379	1	0	1.88627	1	0	3.39578	1
ENSMUSG00000023210	Lcn9	0.00163774	0.632766	1	0	0.405379	1	0	1.88627	1	0	3.39578	1
ENSMUSG00000101959	Ldhal6b	0.00163774	0.632766	1	0	0.405379	1	0	1.88627	1	0	3.39578	1
ENSMUSG00000078173	Lenep	0.00163774	0.632766	1	0	0.405379	1	0	1.88627	1	0	3.39578	1
ENSMUSG00000057722	Lepr	0	-1.36723	0.793168	0	0.405379	1	0	1.88627	1	0.02073	5.39578	0.302725
ENSMUSG00000062252	Lhfpl5	0.00163774	0.632766	1	0	0.405379	1	0	1.88627	1	0	3.39578	1
ENSMUSG00000026890	Lhx6	0	-1.36723	0.793168	0	0.405379	1	0	1.88627	1	0.02073	5.39578	0.302725
ENSMUSG00000044626	Liph	0.00163774	0.632766	1	0	0.405379	1	0	1.88627	1	0	3.39578	1
ENSMUSG00000056271	Lman1l	0	-1.36723	0.793168	0.00337202	2.40538	0.670237	0	1.88627	1	0	3.39578	1
ENSMUSG00000078952	Lncenc1	0.00163774	0.632766	1	0	0.405379	1	0	1.88627	1	0	3.39578	1
ENSMUSG00000067714	Lpar5	0	-1.36723	0.793168	0	0.405379	1	0	1.88627	1	0.02073	5.39578	0.302725
ENSMUSG00000035653	Lrfn5	0.00163774	0.632766	1	0	0.405379	1	0	1.88627	1	0	3.39578	1
ENSMUSG00000031637	Lrp2bp	0.00163774	-1.36723	0.754656	0.00674405	1.40538	0.709862	0.00779088	1.88627	0.916772	0	2.07385	1
ENSMUSG00000049988	Lrrc25	0	-1.36723	0.793168	0.00337202	2.40538	0.670237	0	1.88627	1	0	3.39578	1
ENSMUSG00000074653	Lrrc31	0	-1.36723	0.793168	0	0.405379	1	0	1.88627	1	0.02073	5.39578	0.302725
ENSMUSG00000047085	Lrrc4b	0.00163774	0.632766	1	0	0.405379	1	0	1.88627	1	0	3.39578	1
ENSMUSG00000022375	Lrrc6	0	-1.36723	0.793168	0	0.405379	1	0	1.88627	1	0.02073	5.39578	0.302725
ENSMUSG00000020545	Lrrc72	0.00163774	0.632766	1	0	0.405379	1	0	1.88627	1	0	3.39578	1
ENSMUSG00000022759	Lrrc74b	0.00491321	0.632766	0.927902	0	-0.916549	0.929973	0.00779088	1.88627	0.916772	0	2.07385	1
ENSMUSG00000071862	Lrrtm2	0.00163774	0.632766	1	0	0.405379	1	0	1.88627	1	0	3.39578	1
ENSMUSG00000024402	Lta	0.00163774	0.632766	1	0	0.405379	1	0	1.88627	1	0	3.39578	1
ENSMUSG00000024399	Ltb	0	-1.36723	0.793168	0	0.405379	1	0	1.88627	1	0.02073	5.39578	0.302725
ENSMUSG00000034923	Ly6g6f	0.00163774	0.632766	1	0	0.405379	1	0	1.88627	1	0	3.39578	1
ENSMUSG00000004707	Ly9	0	-1.36723	0.793168	0.00337202	2.40538	0.670237	0	1.88627	1	0	3.39578	1
ENSMUSG00000050447	Lypd6	0	-1.36723	0.793168	0	0.405379	1	0	1.88627	1	0.02073	5.39578	0.302725
ENSMUSG00000013643	Lypd8	0	-1.36723	0.793168	0	0.405379	1	0	1.88627	1	0.02073	5.39578	0.302725
ENSMUSG00000069515	Lyz1	0.00163774	0.632766	1	0	0.405379	1	0	1.88627	1	0	3.39578	1
ENSMUSG00000032530	Lyzl4	0	-1.36723	0.793168	0.00337202	2.40538	0.670237	0	1.88627	1	0	3.39578	1
ENSMUSG00000044313	Mab21l3	0.00163774	0.632766	1	0	0.405379	1	0	1.88627	1	0	3.39578	1
ENSMUSG00000036634	Mag	0	-1.36723	0.793168	0	0.405379	1	0	1.88627	1	0.02073	5.39578	0.302725
ENSMUSG00000046942	Mageb16	0.00163774	0.632766	1	0	0.405379	1	0	1.88627	1	0	3.39578	1
ENSMUSG00000067649	Mageb18	0.00163774	0.632766	1	0	0.405379	1	0	1.88627	1	0	3.39578	1
ENSMUSG00000015222	Map2	0	-1.36723	0.793168	0.00337202	2.40538	0.670237	0	1.88627	1	0	3.39578	1
ENSMUSG00000042724	Map3k9	0	-1.36723	0.793168	0	0.405379	1	0	1.88627	1	0.02073	5.39578	0.302725
ENSMUSG00000037337	Map4k1	0.00163774	0.632766	1	0	0.405379	1	0	1.88627	1	0	3.39578	1
ENSMUSG00000041205	Map6d1	0	-1.36723	0.793168	0.00337202	2.40538	0.670237	0	1.88627	1	0	3.39578	1
ENSMUSG00000063704	Mapk15	0	-1.36723	0.793168	0	0.405379	1	0	1.88627	1	0.02073	5.39578	0.302725
ENSMUSG00000004933	Matk	0.00163774	0.632766	1	0	0.405379	1	0	1.88627	1	0	3.39578	1
ENSMUSG00000036109	Mbnl3	0.00163774	0.632766	1	0	0.405379	1	0	1.88627	1	0	3.39578	1
ENSMUSG00000074651	Mcidas	0.00163774	0.632766	1	0	0.405379	1	0	1.88627	1	0	3.39578	1
ENSMUSG00000034912	Mdga2	0.00491321	0.632766	0.937833	0	-0.916549	0.94289	0.00779088	1.88627	0.91299	0	2.07385	1
ENSMUSG00000036466	Megf11	0	-1.36723	0.793168	0.00337202	2.40538	0.670237	0	1.88627	1	0	3.39578	1
ENSMUSG00000043289	Mei4	0	-1.36723	0.793168	0.00337202	2.40538	0.670237	0	1.88627	1	0	3.39578	1
ENSMUSG00000068011	Mkrn2os	0	-1.36723	0.793168	0.00337202	2.40538	0.670237	0	1.88627	1	0	3.39578	1
ENSMUSG00000024806	Mlana	0.00163774	0.632766	1	0	0.405379	1	0	1.88627	1	0	3.39578	1
ENSMUSG00000032355	Mlip	0.00163774	0.632766	1	0	0.405379	1	0	1.88627	1	0	3.39578	1
ENSMUSG00000023903	Mmp25	0	-1.36723	0.793168	0.00337202	2.40538	0.670237	0	1.88627	1	0	3.39578	1
ENSMUSG00000078365	Mos	0.00163774	0.632766	1	0	0.405379	1	0	1.88627	1	0	3.39578	1
ENSMUSG00000022155	Mroh2b	0	-1.36723	0.793168	0.00337202	2.40538	0.670237	0	1.88627	1	0	3.39578	1
ENSMUSG00000047502	Mroh7	0.00491321	0.632766	0.962374	0	-0.916549	1	0.00779088	1.88627	0.874288	0	2.07385	1
ENSMUSG00000024731	Ms4a10	0	-1.36723	0.793168	0	0.405379	1	0	1.88627	1	0.02073	5.39578	0.302725
ENSMUSG00000024730	Ms4a8a	0.00163774	0.632766	1	0	0.405379	1	0	1.88627	1	0	3.39578	1
ENSMUSG00000025044	Msr1	0	-1.36723	0.793168	0.00337202	2.40538	0.670237	0	1.88627	1	0	3.39578	1
ENSMUSG00000021469	Msx2	0.00491321	0.632766	0.927902	0	-0.916549	0.929973	0.00779088	1.88627	0.916772	0	2.07385	1
ENSMUSG00000031760	Mt3	0	-1.36723	0.793168	0.00337202	2.40538	0.670237	0	1.88627	1	0	3.39578	1
ENSMUSG00000031757	Mt4	0.00163774	0.632766	1	0	0.405379	1	0	1.88627	1	0	3.39578	1
ENSMUSG00000037390	Muc3	0	-1.36723	0.793168	0.00337202	2.40538	0.670237	0	1.88627	1	0	3.39578	1
ENSMUSG00000079620	Muc4	0.00163774	0.632766	1	0	0.405379	1	0	1.88627	1	0	3.39578	1
ENSMUSG00000057280	Musk	0.00163774	0.632766	1	0	0.405379	1	0	1.88627	1	0	3.39578	1
ENSMUSG00000035923	Myf6	0	-1.36723	0.793168	0	0.405379	1	0	1.88627	1	0.02073	5.39578	0.302725
ENSMUSG00000060180	Myh13	0	-1.36723	0.793168	0	0.405379	1	0	1.88627	1	0.02073	5.39578	0.302725
ENSMUSG00000020908	Myh3	0.00163774	0.632766	1	0	0.405379	1	0	1.88627	1	0	3.39578	1
ENSMUSG00000074652	Myh7b	0	-1.36723	0.793168	0	0.405379	1	0	1.88627	1	0.02073	5.39578	0.302725
ENSMUSG00000013936	Myl2	0.00491321	-0.689162	0.83889	0.00674405	0.405379	1	0.0155818	1.88627	0.708067	0	1.39578	1
ENSMUSG00000044951	Mylk4	0.00163774	0.632766	1	0	0.405379	1	0	1.88627	1	0	3.39578	1
ENSMUSG00000039057	Myo16	0.00163774	0.632766	1	0	0.405379	1	0	1.88627	1	0	3.39578	1
ENSMUSG00000072720	Myo18b	0	-1.36723	0.793168	0.00337202	2.40538	0.670237	0	1.88627	1	0	3.39578	1
ENSMUSG00000025401	Myo1a	0	-1.36723	0.793168	0	0.405379	1	0	1.88627	1	0.02073	5.39578	0.302725
ENSMUSG00000033590	Myo5c	0.00163774	0.632766	1	0	0.405379	1	0	1.88627	1	0	3.39578	1
ENSMUSG00000020542	Myocd	0	-1.36723	0.793168	0	0.405379	1	0	1.88627	1	0.02073	5.39578	0.302725
ENSMUSG00000068697	Myoz1	0.00163774	0.632766	1	0	0.405379	1	0	1.88627	1	0	3.39578	1
ENSMUSG00000028116	Myoz2	0	-1.36723	0.793168	0	0.405379	1	0	1.88627	1	0.02073	5.39578	0.302725
ENSMUSG00000024353	Mzb1	0.00163774	0.632766	1	0	0.405379	1	0	1.88627	1	0	3.39578	1
ENSMUSG00000012396	Nanog	0.00163774	0.632766	1	0	0.405379	1	0	1.88627	1	0	3.39578	1
ENSMUSG00000015880	Ncapg	0	-1.36723	0.793168	0	0.405379	1	0	1.88627	1	0.02073	5.39578	0.302725
ENSMUSG00000027971	Ndst4	0	-1.36723	0.793168	0.00337202	2.40538	0.670237	0	1.88627	1	0	3.39578	1
ENSMUSG00000040536	Necab1	0	-1.36723	0.793168	0.00337202	2.40538	0.670237	0	1.88627	1	0	3.39578	1
ENSMUSG00000042567	Nek10	0.00163774	0.632766	1	0	0.405379	1	0	1.88627	1	0	3.39578	1
ENSMUSG00000035032	Nek11	0.00163774	0.632766	1	0	0.405379	1	0	1.88627	1	0	3.39578	1
ENSMUSG00000006435	Neurl1a	0	-1.36723	0.793168	0	0.405379	1	0	1.88627	1	0.02073	5.39578	0.302725
ENSMUSG00000048528	Nkx1-2	0.00163774	0.632766	1	0	0.405379	1	0	1.88627	1	0	3.39578	1
ENSMUSG00000044220	Nkx2-3	0	-1.36723	0.793168	0	0.405379	1	0	1.88627	1	0.02073	5.39578	0.302725
ENSMUSG00000004939	Nmrk2	0.00163774	0.632766	1	0	0.405379	1	0	1.88627	1	0	3.39578	1
ENSMUSG00000034738	Nostrin	0	-1.36723	0.793168	0.00337202	2.40538	0.670237	0	1.88627	1	0	3.39578	1
ENSMUSG00000030411	Nova2	0.00163774	0.632766	1	0	0.405379	1	0	1.88627	1	0	3.39578	1
ENSMUSG00000033774	Npbwr1	0.00163774	0.632766	1	0	0.405379	1	0	1.88627	1	0	3.39578	1
ENSMUSG00000049134	Nrap	0.00163774	0.632766	1	0	0.405379	1	0	1.88627	1	0	3.39578	1
ENSMUSG00000060275	Nrg2	0.00163774	-1.36723	0.754656	0.00337202	0.405379	1	0.00779088	1.88627	0.916772	0.02073	3.39578	0.675316
ENSMUSG00000039114	Nrn1	0	-1.36723	0.793168	0	0.405379	1	0	1.88627	1	0.02073	5.39578	0.302725
ENSMUSG00000062510	Nsl1	0	-1.36723	0.793168	0.00337202	2.40538	0.670237	0	1.88627	1	0	3.39578	1
ENSMUSG00000026683	Nuf2	0.00491321	-0.689162	0.83889	0.00674405	0.405379	1	0.0155818	1.88627	0.708067	0	1.39578	1
ENSMUSG00000030091	Nup210	0.00163774	0.632766	1	0	0.405379	1	0	1.88627	1	0	3.39578	1
ENSMUSG00000071497	Nutf2-ps1	0.00327548	-0.367234	1	0.00337202	0.405379	1	0.00779088	1.88627	0.916772	0	2.07385	1
ENSMUSG00000048148	Nwd1	0	-1.36723	0.793168	0.00337202	2.40538	0.670237	0	1.88627	1	0	3.39578	1
ENSMUSG00000009941	Nxf2	0.00163774	0.632766	1	0	0.405379	1	0	1.88627	1	0	3.39578	1
ENSMUSG00000009654	Oit3	0.00327548	-0.367234	1	0.00337202	0.405379	1	0.00779088	1.88627	0.911454	0	2.07385	1
ENSMUSG00000061875	Olfr1148	0.00163774	0.632766	1	0	0.405379	1	0	1.88627	1	0	3.39578	1
ENSMUSG00000054938	Olfr1346	0.00163774	0.632766	1	0	0.405379	1	0	1.88627	1	0	3.39578	1
ENSMUSG00000070421	Olfr658	0	-1.36723	0.793168	0.00337202	2.40538	0.670237	0	1.88627	1	0	3.39578	1
ENSMUSG00000031394	Opn1mw	0	-1.36723	0.793168	0.00337202	2.40538	0.670237	0	1.88627	1	0	3.39578	1
ENSMUSG00000058755	Osm	0.00163774	0.632766	1	0	0.405379	1	0	1.88627	1	0	3.39578	1
ENSMUSG00000021685	Otp	0.00163774	0.632766	1	0	0.405379	1	0	1.88627	1	0	3.39578	1
ENSMUSG00000033510	Otud7a	0.00163774	0.632766	1	0	0.405379	1	0	1.88627	1	0	3.39578	1
ENSMUSG00000029503	P2rx2	0	-1.36723	0.793168	0	0.405379	1	0	1.88627	1	0.02073	5.39578	0.302725
ENSMUSG00000050921	P2ry10	0	-1.36723	0.793168	0.00337202	2.40538	0.670237	0	1.88627	1	0	3.39578	1
ENSMUSG00000051732	Pabpc2	0.00163774	0.632766	1	0	0.405379	1	0	1.88627	1	0	3.39578	1
ENSMUSG00000069867	Pabpn1l	0.00163774	0.632766	1	0	0.405379	1	0	1.88627	1	0	3.39578	1
ENSMUSG00000025329	Padi1	0.00163774	0.632766	1	0	0.405379	1	0	1.88627	1	0	3.39578	1
ENSMUSG00000028927	Padi2	0.00163774	0.632766	1	0	0.405379	1	0	1.88627	1	0	3.39578	1
ENSMUSG00000092534	Pagr1b	0.00163774	0.632766	1	0	0.405379	1	0	1.88627	1	0	3.39578	1
ENSMUSG00000097814	Panct2	0.00163774	0.632766	1	0	0.405379	1	0	1.88627	1	0	3.39578	1
ENSMUSG00000064225	Paqr9	0	-1.36723	0.793168	0.00337202	2.40538	0.670237	0	1.88627	1	0	3.39578	1
ENSMUSG00000085842	Pard3bos1	0.00163774	0.632766	1	0	0.405379	1	0	1.88627	1	0	3.39578	1
ENSMUSG00000004872	Pax3	0.00163774	0.632766	1	0	0.405379	1	0	1.88627	1	0	3.39578	1
ENSMUSG00000103092	Pcdha5	0.00163774	0.632766	1	0	0.405379	1	0	1.88627	1	0	3.39578	1
ENSMUSG00000051599	Pcdhb2	0.00163774	0.632766	1	0	0.405379	1	0	1.88627	1	0	3.39578	1
ENSMUSG00000102748	Pcdhgb2	0.00327548	-0.367234	1	0.00337202	0.405379	1	0.00779088	1.88627	0.916772	0	2.07385	1
ENSMUSG00000104063	Pcdhgb7	0.00327548	-0.367234	1	0.00337202	0.405379	1	0.00779088	1.88627	0.916772	0	2.07385	1
ENSMUSG00000016498	Pdcd1lg2	0.00163774	0.632766	1	0	0.405379	1	0	1.88627	1	0	3.39578	1
ENSMUSG00000019990	Pde7b	0	-1.36723	0.793168	0.00337202	2.40538	0.670237	0	1.88627	1	0	3.39578	1
ENSMUSG00000021684	Pde8b	0	-1.36723	0.793168	0	0.405379	1	0	1.88627	1	0.02073	5.39578	0.302725
ENSMUSG00000032105	Pdzd3	0.00163774	0.632766	1	0	0.405379	1	0	1.88627	1	0	3.39578	1
ENSMUSG00000027674	Pex5l	0.00491321	0.632766	0.927902	0	-0.916549	0.929973	0.00779088	1.88627	0.916772	0	2.07385	1
ENSMUSG00000020573	Pik3cg	0.00163774	0.632766	1	0	0.405379	1	0	1.88627	1	0	3.39578	1
ENSMUSG00000074997	Pin1rt1	0.00163774	0.632766	1	0	0.405379	1	0	1.88627	1	0	3.39578	1
ENSMUSG00000021506	Pitx1	0.00163774	0.632766	1	0	0.405379	1	0	1.88627	1	0	3.39578	1
ENSMUSG00000041193	Pla2g5	0	-1.36723	0.793168	0.00337202	2.40538	0.670237	0	1.88627	1	0	3.39578	1
ENSMUSG00000095304	Plac9a	0.00163774	0.632766	1	0	0.405379	1	0	1.88627	1	0	3.39578	1
ENSMUSG00000064263	Platr26	0.00163774	0.632766	1	0	0.405379	1	0	1.88627	1	0	3.39578	1
ENSMUSG00000057215	Platr28	0.00163774	0.632766	1	0	0.405379	1	0	1.88627	1	0	3.39578	1
ENSMUSG00000097076	Platr7	0.00163774	0.632766	1	0	0.405379	1	0	1.88627	1	0	3.39578	1
ENSMUSG00000036834	Plch1	0	-1.36723	0.793168	0	0.405379	1	0	1.88627	1	0.02073	5.39578	0.302725
ENSMUSG00000029055	Plch2	0.00163774	0.632766	1	0	0.405379	1	0	1.88627	1	0	3.39578	1
ENSMUSG00000060716	Plekhh1	0.00491321	-0.689162	0.83889	0.00674405	0.405379	1	0.0155818	1.88627	0.708067	0	1.39578	1
ENSMUSG00000078485	Plekhn1	0.00655095	-0.0453054	1	0	-1.59462	0.610591	0.0155818	1.88627	0.708067	0.02073	2.58842	0.853062
ENSMUSG00000095654	Plscr5	0.00163774	0.632766	1	0	0.405379	1	0	1.88627	1	0	3.39578	1
ENSMUSG00000042251	Pm20d1	0	-1.36723	0.793168	0	0.405379	1	0	1.88627	1	0.02073	5.39578	0.302725
ENSMUSG00000025359	Pmel	0	-1.36723	0.793168	0.00337202	2.40538	0.670237	0	1.88627	1	0	3.39578	1
ENSMUSG00000002588	Pon1	0	-1.36723	0.793168	0.00337202	2.40538	0.670237	0	1.88627	1	0	3.39578	1
ENSMUSG00000046442	Ppm1e	0	-1.36723	0.793168	0	0.405379	1	0	1.88627	1	0.02073	5.39578	0.302725
ENSMUSG00000037754	Ppp1r16b	0.00327548	-0.367234	1	0	-0.916549	0.946976	0.00779088	1.88627	0.910408	0.02073	3.39578	0.668071
ENSMUSG00000052221	Ppp1r36	0.00163774	0.632766	1	0	0.405379	1	0	1.88627	1	0	3.39578	1
ENSMUSG00000025916	Ppp1r42	0	-1.36723	0.793168	0.00337202	2.40538	0.670237	0	1.88627	1	0	3.39578	1
ENSMUSG00000069378	Prdm6	0	-1.36723	0.793168	0.00337202	2.40538	0.670237	0	1.88627	1	0	3.39578	1
ENSMUSG00000037202	Prf1	0.00163774	0.632766	1	0	0.405379	1	0	1.88627	1	0	3.39578	1
ENSMUSG00000026778	Prkcq	0.00163774	0.632766	1	0	0.405379	1	0	1.88627	1	0	3.39578	1
ENSMUSG00000070368	Prok1	0.00163774	0.632766	1	0	0.405379	1	0	1.88627	1	0	3.39578	1
ENSMUSG00000093629	Prox2os	0.00491321	0.632766	0.946525	0	-0.916549	0.955351	0.00779088	1.88627	0.89953	0	2.07385	1
ENSMUSG00000058741	Prr19	0	-1.36723	0.793168	0	0.405379	1	0	1.88627	1	0.02073	5.39578	0.302725
ENSMUSG00000006179	Prss16	0.00163774	0.632766	1	0	0.405379	1	0	1.88627	1	0	3.39578	1
ENSMUSG00000090658	Prss47	0.00163774	0.632766	1	0	0.405379	1	0	1.88627	1	0	3.39578	1
ENSMUSG00000074359	Psg23	0	-1.36723	0.793168	0.00337202	2.40538	0.670237	0	1.88627	1	0	3.39578	1
ENSMUSG00000036743	Psma8	0	-1.36723	0.793168	0.00337202	2.40538	0.670237	0	1.88627	1	0	3.39578	1
ENSMUSG00000019303	Psmc3ip	0.0327548	-1.14484	0.0934982	0.0573244	0.289901	0.941152	0.140236	1.88627	0.0160298	0	-1.41158	0.811171
[truncated: 14,753 more rows]
