# Supplementary material for: Identification of functionally distinct fibro-inflammatory and adipogenic stromal subpopulations in visceral adipose tissue of adult mice
Source: eLife. 2018 Sep 28;7:e39636. doi: 10.7554/eLife.39636 (PMC6167054; doi:10.7554/eLife.39636)
Supplement: Figure 2—source data 1. [file elife-39636-fig2-data1.xlsx]

## Sheet: k means = 3
Figure 2- Source Data: Complete list of differentially expressed genes (k-means = 3)
Gene ID	Gene Name	Cluster 1 (APCs) Mean UMI Counts	Cluster 1 (APCs) L2FC	Cluster 1 (APCs) Adjusted p value	Cluster 2 (FIPs) Mean UMI Counts	Cluster 2 (FIPs) L2FC	Cluster 2 (FIPs) Adjusted p value	Cluster 3 (MLCs) Mean UMI Counts	Cluster 3 (MLCs) L2FC	Cluster 3 (MLCs) Adjusted p value
ENSMUSG00000051951	Xkr4	0.0149404	0.181982	1	0.010025	-0.313001	1	0.02073	1.48889	1
ENSMUSG00000033845	Mrpl15	0.543286	0.500317	0.357462	0.337509	-0.69836	0.167223	0.663358	0.46863	0.888899
ENSMUSG00000025903	Lypla1	0.438704	-0.167467	0.86245	0.464492	0.0409878	1	0.663358	0.585305	0.764989
ENSMUSG00000104217	Gm37988	0	-2.08105	0.669574	0.00334167	2.38744	0.672881	0	3.39578	1
ENSMUSG00000033813	Tcea1	1.21017	0.0652118	1	1.14285	-0.0853148	1	1.2438	0.0573901	1
ENSMUSG00000002459	Rgs20	0.00679108	-1.66601	0.197738	0.0267334	1.9724	0.0991235	0	0.588425	1
ENSMUSG00000085623	Gm16041	0.00135822	-1.08105	0.86245	0.00334167	1.38744	0.860028	0	2.81082	1
ENSMUSG00000033793	Atp6v1h	0.521555	0.278844	0.716225	0.434417	-0.23735	0.860028	0.393869	-0.290721	1
ENSMUSG00000033774	Npbwr1	0.00135822	-0.0810521	1	0	0.387438	1	0	3.39578	1
ENSMUSG00000025907	Rb1cc1	0.67775	-0.181357	0.823454	0.795318	0.241181	0.764598	0.601169	-0.224807	1
ENSMUSG00000090031	4732440D04Rik	0.0434629	-0.206583	0.957132	0.0534667	0.387438	0.872538	0.02073	-0.21893	1
ENSMUSG00000051285	Pcmtd1	0.582675	-0.120762	0.922119	0.628234	0.0979316	0.9908	0.663358	0.168711	1
ENSMUSG00000097797	Gm26901	0.0081493	1.7263	0.559285	0	-1.41992	0.61517	0	1.58842	1
ENSMUSG00000025909	Sntg1	0.00679108	-2.19653	0.075195	0.010025	-0.519452	0.989154	0.18657	4.54778	0.0027828
ENSMUSG00000061024	Rrs1	0.726646	1.00776	0.0105972	0.317459	-1.17226	0.00552173	0.621899	0.0484796	1
ENSMUSG00000025911	Adhfe1	0.378942	2.52467	2.69618e-09	0.0501251	-2.77747	4.65901e-09	0.14511	-0.808792	1
ENSMUSG00000025912	Mybl1	0.00679108	-0.49609	1	0.010025	0.802476	0.914667	0	1.22585	1
ENSMUSG00000045210	Vcpip1	0.396599	0.484348	0.421847	0.30075	-0.338387	0.72886	0.16584	-1.0155	0.905994
ENSMUSG00000097893	1700034P13Rik	0.00407465	-0.0810521	1	0.00334167	0.387438	1	0	2.07385	1
ENSMUSG00000025915	Sgk3	0.150762	0.333985	0.751508	0.0668334	-1.27553	0.0290512	0.435329	1.81082	0.0282991
ENSMUSG00000046101	Mcmdc2	0.0230897	0.0888729	1	0.0167084	-0.349527	0.982938	0.0414599	1.45718	0.885941
ENSMUSG00000098234	Snhg6	1.03632	0.277208	0.688612	0.892226	-0.179468	0.930323	0.621899	-0.659853	1
ENSMUSG00000099032	Tcf24	0	-2.66601	0.370451	0.00334167	1.38744	0.860028	0.02073	4.39578	0.466282
ENSMUSG00000025916	Ppp1r42	0	-2.08105	0.669574	0.00334167	2.38744	0.672881	0	3.39578	1
ENSMUSG00000025917	Cops5	0.521555	-0.253889	0.675425	0.618209	0.226157	0.802044	0.642629	0.240961	1
ENSMUSG00000056763	Cspp1	0.302882	-0.0285847	1	0.327484	0.152609	0.938978	0.18657	-0.613209	1
ENSMUSG00000067851	Arfgef1	0.469943	0.119335	0.974786	0.437759	-0.0838675	1	0.393869	-0.183159	1
ENSMUSG00000042501	Cpa6	0.00135822	-0.0810521	1	0	0.387438	1	0	3.39578	1
ENSMUSG00000048960	Prex2	0.434629	2.11609	1.85602e-07	0.110275	-1.85602	2.57256e-05	0.02073	-3.07183	0.0823135
ENSMUSG00000057715	A830018L16Rik	0.00271643	0.50391	1	0	-0.197524	1	0	2.81082	1
ENSMUSG00000097171	Gm17644	0.00271643	-0.49609	1	0.00334167	0.802476	0.930323	0	2.39578	1
ENSMUSG00000016918	Sulf1	0.285225	-2.39887	2.20303e-16	1.49707	2.02808	1.47883e-11	1.59621	1.31705	0.0757983
ENSMUSG00000025938	Slco5a1	0.00543286	-0.344087	1	0.00668334	0.650473	0.994572	0	1.58842	1
ENSMUSG00000005886	Ncoa2	0.248554	-0.243991	0.77686	0.304092	0.30367	0.725085	0.228029	-0.122546	1
ENSMUSG00000025935	Tram1	1.93546	-0.223514	0.694668	2.22555	0.174657	0.860028	2.48759	0.283976	0.990793
ENSMUSG00000025937	Lactb2	0.201016	0.115749	1	0.190475	-0.039983	1	0.14511	-0.290721	1
ENSMUSG00000025932	Eya1	0.0339554	2.03443	0.0697011	0.00668334	-1.72804	0.203044	0	-0.411575	1
ENSMUSG00000054493	Gm9947	0.115448	2.53786	4.00505e-05	0.02005	-2.23147	0.00100218	0	-2.12778	0.492228
ENSMUSG00000025930	Msc	0.381659	1.97104	1.24492e-05	0.110275	-1.66465	0.000845071	0	-3.90343	0.0670111
ENSMUSG00000025925	Terf1	0.195583	0.0544629	1	0.177109	-0.152295	1	0.248759	0.466863	1
ENSMUSG00000067795	4930444P10Rik	0.00135822	-0.0810521	1	0	0.387438	1	0	3.39578	1
ENSMUSG00000043716	Rpl7	11.2392	-0.717834	0.0235194	18.6298	0.675422	0.0554456	17.7863	0.384591	0.857965
ENSMUSG00000025921	Rdh10	0.0597615	-1.85599	8.18874e-06	0.230575	1.81628	1.85297e-05	0.14511	0.562889	0.993984
ENSMUSG00000025920	Stau2	0.101866	-0.324978	0.734292	0.123642	0.260326	0.874458	0.14511	0.5756	0.989472
ENSMUSG00000025939	Ube2w	0.979274	0.613903	0.163162	0.638259	-0.584105	0.267055	0.642629	-0.438692	1
ENSMUSG00000079658	Tceb1	1.81322	0.407834	0.444368	1.33333	-0.43223	0.491203	1.57548	-0.098154	1
ENSMUSG00000097744	D030040B21Rik	0.00271643	0.50391	1	0	-0.197524	1	0	2.81082	1
ENSMUSG00000025940	Tmem70	0.396599	0.30635	0.686158	0.317459	-0.299062	0.784146	0.331679	-0.116671	1
ENSMUSG00000025779	Ly96	0.255345	0.0888729	1	0.230575	-0.148615	1	0.290219	0.291443	1
ENSMUSG00000042686	Jph1	0.031239	1.91895	0.0928572	0.00334167	-2.25642	0.0821071	0.02073	0.751923	1
ENSMUSG00000025777	Gdap1	0.00271643	-2.08105	0.199911	0.0167084	2.38744	0.141277	0	1.39578	1
ENSMUSG00000067780	Pi15	2.68112	0.166145	0.923975	2.77359	0.137776	0.930323	0.02073	-6.05801	0.000229523
ENSMUSG00000100053	Gm28154	0.0081493	0.14134	1	0.00668334	0.165046	1	0	1.22585	1
ENSMUSG00000025776	Crispld1	0	-5.54048	0.00114862	0.0634917	4.1244	0.0101187	0.0414599	1.65881	0.766594
ENSMUSG00000025927	Tfap2b	0.00271643	0.50391	1	0	-0.197524	1	0	2.81082	1
ENSMUSG00000041872	Il17f	0.00135822	-1.66601	0.617649	0.00668334	1.9724	0.579367	0	2.39578	1
ENSMUSG00000041859	Mcm3	0.0774183	0.689466	0.483963	0.0367584	-1.00488	0.277784	0.10365	0.872217	0.931498
ENSMUSG00000097934	6720483E21Rik	0.00271643	0.50391	1	0	-0.197524	1	0	2.81082	1
ENSMUSG00000025931	Paqr8	0.00543286	-0.759124	0.957132	0.00668334	0.387438	1	0.02073	2.58842	0.853062
ENSMUSG00000041809	Efhc1	0.0298808	-0.25793	0.983081	0.0401	0.564316	0.792487	0	-0.733504	1
ENSMUSG00000041779	Tram2	0.321897	-0.462359	0.366565	0.431076	0.370887	0.587338	0.518249	0.576583	0.810336
ENSMUSG00000025933	Tmem14a	0.239046	0.119767	0.98255	0.223892	-0.0642577	1	0.18657	-0.21303	1
ENSMUSG00000025934	Gsta3	0.2893	-0.172475	0.894135	0.0601501	-2.6361	8.2155e-07	1.96935	3.12276	1.49942e-07
ENSMUSG00000099343	Gm28836	0.0108657	1.08887	0.697968	0.00334167	-0.782487	0.895045	0	1.07385	1
ENSMUSG00000041670	Rims1	0	-2.08105	0.669574	0.00334167	2.38744	0.672881	0	3.39578	1
ENSMUSG00000097970	Gm27028	0	-2.08105	0.669574	0.00334167	2.38744	0.672881	0	3.39578	1
ENSMUSG00000100775	Gm29107	0.0706272	0.646868	0.562645	0.0233917	-1.5433	0.0588424	0.16584	1.65881	0.258752
ENSMUSG00000026158	Ogfrl1	1.27129	2.13264	1.00971e-09	0.267334	-2.17509	9.96569e-09	0.414599	-1.20201	0.761398
ENSMUSG00000026156	B3gat2	0.00407465	-1.40298	0.617649	0.010025	1.06551	0.831355	0.02073	2.58842	0.847957
ENSMUSG00000026155	Smap1	0.99014	-0.395848	0.388254	1.35338	0.449148	0.339947	0.995038	-0.137987	1
ENSMUSG00000026154	Sdhaf4	0.646511	-0.10207	0.947589	0.718459	0.167911	0.894867	0.538979	-0.283961	1
ENSMUSG00000026153	Fam135a	0.148046	0.240876	0.874272	0.110275	-0.43199	0.736891	0.2073	0.69534	0.842081
ENSMUSG00000073725	Lmbrd1	0.624779	0.0396504	1	0.608184	-0.0334999	1	0.601169	-0.0260049	1
ENSMUSG00000033569	Adgrb3	0.00271643	-1.08105	0.742969	0.00668334	1.38744	0.725697	0	2.07385	1
ENSMUSG00000048874	Phf3	0.650586	-0.0321425	1	0.614867	-0.122839	1	0.974308	0.605703	0.680054
ENSMUSG00000026064	Ptp4a1	2.18265	-0.463423	0.273406	3.31828	0.645836	0.0922261	1.11942	-1.16771	0.728282
ENSMUSG00000026134	Prim2	0.122239	-0.217114	0.874238	0.143692	0.246957	0.878655	0.12438	0.137045	1
ENSMUSG00000004768	Rab23	0.156195	-0.598111	0.268222	0.250625	0.692851	0.197907	0.14511	-0.181649	1
ENSMUSG00000042215	Bag2	0.0638362	-0.250977	0.906748	0.0868834	0.557363	0.596744	0	-1.81367	0.763113
ENSMUSG00000042197	Zfp451	0.349062	0.109996	0.994217	0.330825	-0.0508546	1	0.269489	-0.276646	1
ENSMUSG00000042182	Bend6	0.00543286	-3.28269	4.49298e-05	0.0534667	2.01547	0.0267492	0.12438	2.81082	0.0622852
ENSMUSG00000026131	Dst	0.793198	-0.626852	0.0831233	1.203	0.53678	0.214773	1.36818	0.577698	0.702554
ENSMUSG00000102336	Gm37233	0.0135822	0.0564514	1	0.00668334	-0.728039	0.816807	0.0414599	2.2803	0.611325
ENSMUSG00000042111	Ccdc115	0.262136	0.389578	0.615891	0.190475	-0.441081	0.619021	0.248759	0.124676	1
ENSMUSG00000026127	Imp4	0.285225	0.573958	0.314069	0.173767	-0.698423	0.237223	0.290219	0.263751	1
ENSMUSG00000026126	Ptpn18	0.0258061	-0.218556	1	0.0267334	0.0979316	1	0.0414599	1.17339	0.973959
ENSMUSG00000101223	4930568A12Rik	0.00271643	-0.49609	1	0.00334167	0.802476	1	0	2.39578	1
ENSMUSG00000037509	Arhgef4	0.0081493	-1.08105	0.609086	0.00668334	-0.487031	0.921862	0.0829198	3.54778	0.0339338
ENSMUSG00000104002	Gm38336	0.00271643	0.50391	1	0	-0.197524	1	0	2.81082	1
ENSMUSG00000037503	Fam168b	0.51748	-0.27841	0.669574	0.614867	0.21838	0.812655	0.704818	0.380404	0.947378
ENSMUSG00000026123	Plekhb2	0.0665526	-1.99178	8.15122e-07	0.157059	0.387438	0.708564	0.953578	3.35046	2.00899e-08
ENSMUSG00000102531	1110002O04Rik	0.00271643	-4.25098	2.88797e-06	0.0167084	-0.612562	0.893795	0.435329	5.85521	4.28565e-09
ENSMUSG00000045216	Hs6st1	0.0950751	-1.21671	0.0030437	0.173767	0.530396	0.461127	0.518249	2.1537	0.00253622
ENSMUSG00000104523	Gm37335	0.00135822	-0.0810521	1	0	0.387438	1	0	3.39578	1
ENSMUSG00000102202	Gm33280	0.00135822	-1.08105	0.86245	0	-0.197524	1	0.02073	4.39578	0.466282
ENSMUSG00000037470	Uggt1	0.267569	-0.405892	0.499439	0.354217	0.380712	0.605742	0.352409	0.317777	1
ENSMUSG00000047180	Neurl3	0.00543286	-3.61711	5.9482e-05	0.0835418	3.08788	0.000578747	0.0621899	1.48889	0.749481
ENSMUSG00000037447	Arid5a	0.566376	0.672111	0.151584	0.370925	-0.5534	0.371462	0.248759	-0.950905	0.963863
ENSMUSG00000102762	4930403P22Rik	0.0475376	2.08887	0.0265546	0.010025	-1.78249	0.112512	0	-0.889623	1
ENSMUSG00000010453	Kansl3	0.301524	0.180689	0.905574	0.267334	-0.149229	0.993205	0.248759	-0.146955	1
ENSMUSG00000037432	Fer1l5	0.00135822	-0.0810521	1	0	0.387438	1	0	3.39578	1
ENSMUSG00000001143	Lman2l	0.15212	0.0667015	1	0.1604	0.156658	0.979686	0.0414599	-1.35017	0.751015
ENSMUSG00000037408	Cnnm4	0.0258061	-1.66601	0.00477699	0.0835418	1.50292	0.0223071	0.0829198	1.22585	0.717387
ENSMUSG00000001138	Cnnm3	0.139896	-0.108533	0.998387	0.150375	0.116584	1	0.14511	0.176611	1
ENSMUSG00000102845	Gm38033	0.00135822	-0.0810521	1	0	0.387438	1	0	3.39578	1
ENSMUSG00000067653	Ankrd23	0.00407465	-0.666015	0.941284	0.00334167	0.0655101	1	0.02073	3.07385	0.747566
ENSMUSG00000109510	Gm43543	0.00135822	-1.66601	0.617649	0.00668334	1.9724	0.579367	0	2.39578	1
ENSMUSG00000079610	Ankrd39	0.255345	0.106151	1	0.223892	-0.197524	0.933011	0.310949	0.395779	1
ENSMUSG00000026121	Sema4c	0.154837	-1.39543	6.02532e-05	0.447784	1.52174	1.84458e-05	0.16584	-0.394297	1
ENSMUSG00000046337	Fam178b	0.0135822	-1.62162	0.22763	0.0401	1.28052	0.449896	0.0621899	1.87222	0.650471
ENSMUSG00000061518	Cox5b	3.6373	-0.0869637	0.967903	3.79948	0.0448675	1	4.2911	0.198374	1
ENSMUSG00000037351	Actr1b	0.41154	-0.216829	0.767742	0.471176	0.175242	0.897087	0.518249	0.298558	1
ENSMUSG00000102416	4933424G06Rik	0.00271643	0.50391	1	0	-0.197524	1	0	2.81082	1
ENSMUSG00000026116	Tmem131	0.237688	-0.191476	0.86245	0.284042	0.282322	0.769158	0.18657	-0.310198	1
ENSMUSG00000050122	Vwa3b	0.0108657	-0.718482	0.77409	0.0167084	0.650473	0.927808	0.02073	1.58842	1
ENSMUSG00000026114	Cnga3	0.00135822	-0.0810521	1	0	0.387438	1	0	3.39578	1
ENSMUSG00000026113	Inpp4a	0.115448	-0.382708	0.669574	0.123642	-0.0228457	1	0.310949	1.45326	0.175178
ENSMUSG00000026112	Coa5	0.839378	-0.0646444	0.999903	0.908934	0.131467	0.930323	0.684088	-0.316039	1
ENSMUSG00000026111	Unc50	1.25363	0.327753	0.617649	0.995818	-0.314856	0.697302	1.01577	-0.215393	1
ENSMUSG00000026110	Mgat4a	0.0393883	0.50391	0.800046	0.02005	-0.849601	0.594283	0.0621899	1.22585	0.820921
ENSMUSG00000026090	2010300C02Rik	0	-6.12545	4.70748e-09	0.00668334	-1.9818	0.192731	0.621899	7.76501	2.07413e-14
ENSMUSG00000060771	Tsga10	0.0651944	-0.466342	0.669574	0.10025	0.697778	0.401702	0.02073	-0.908001	1
ENSMUSG00000037216	Lipt1	0.0122239	-0.566479	0.902549	0.00668334	-0.834954	0.815394	0.0829198	3.13275	0.0686458
ENSMUSG00000026088	Mitd1	0.381659	-0.217625	0.782898	0.461151	0.287211	0.725516	0.331679	-0.231003	1
ENSMUSG00000026087	Mrpl30	1.27265	-0.0871913	0.955783	1.32664	0.0424956	1	1.51329	0.222609	1
ENSMUSG00000058407	Txndc9	0.873333	0.0210461	1	0.828734	-0.093429	1	1.05723	0.295319	0.999459
ENSMUSG00000026083	Eif5b	1.5049	-0.110667	0.917744	1.61737	0.0925333	0.982938	1.67913	0.115801	1
ENSMUSG00000026082	Rev1	0.222747	0.477915	0.523751	0.163742	-0.386558	0.715625	0.12438	-0.538333	1
ENSMUSG00000037138	Aff3	0.399316	1.3956	0.000576023	0.167084	-1.15446	0.0135172	0.0414599	-2.44971	0.217077
ENSMUSG00000087131	Gm16152	0.0176568	2.7263	0.102566	0	-2.41992	0.184984	0	0.588425	1
ENSMUSG00000048814	Lonrf2	0.0258061	-0.566479	0.74667	0.0434417	0.872865	0.508805	0	-0.648615	1
ENSMUSG00000026080	Chst10	0.0162986	-1.08105	0.40941	0.0367584	1.16505	0.409982	0.02073	0.810817	1
ENSMUSG00000026078	Pdcl3	0.824437	-0.155053	0.86245	0.908934	0.124844	0.940735	0.974308	0.199382	1
ENSMUSG00000026077	Npas2	0.0882841	0.50391	0.669574	0.0701751	-0.197524	1	0	-2.04716	0.613032
ENSMUSG00000073702	Rpl31	12.4698	-0.756647	0.0146137	21.8545	0.778777	0.0177649	16.4181	0.0864594	1
ENSMUSG00000003134	Tbc1d8	0.0230897	1.50391	0.303962	0.00334167	-1.86049	0.281315	0.02073	1.14785	1
ENSMUSG00000003135	Cnot11	0.188792	-0.0602936	1	0.197159	0.0751603	1	0.18657	0.0810829	1
ENSMUSG00000048234	Rnf149	0.338196	0.36117	0.656878	0.257309	-0.371554	0.675594	0.290219	-0.0504768	1
ENSMUSG00000050967	Creg2	0.00135822	-1.08105	0.86245	0	-0.197524	1	0.02073	4.39578	0.466282
ENSMUSG00000057173	Rfx8	0.00271643	0.50391	1	0	-0.197524	1	0	2.81082	1
ENSMUSG00000026074	Map4k4	1.29981	0.673083	0.10127	0.795318	-0.681801	0.142808	0.932848	-0.30466	1
ENSMUSG00000026073	Il1r2	0.0787765	1.47966	0.0796772	0.030075	-1.17328	0.284321	0	-1.69168	0.947378
ENSMUSG00000097899	Gm16894	0.00271643	-1.81802	0.377735	0.0133667	2.1244	0.317884	0	1.58842	1
ENSMUSG00000026072	Il1r1	1.03496	1.0851	0.00260328	0.531326	-0.884958	0.0386604	0.2073	-1.99341	0.245029
ENSMUSG00000070942	Il1rl2	0.343629	-0.441096	0.402253	0.541351	0.747482	0.0766762	0	-4.30466	0.0120033
ENSMUSG00000026069	Il1rl1	0	-2.66601	0.462248	0.00668334	2.9724	0.441812	0	2.81082	1
ENSMUSG00000026070	Il18r1	0.00271643	-5.70554	8.96569e-13	0.0501251	-0.543299	0.878906	1.20234	6.1085	1.32493e-13
ENSMUSG00000026068	Il18rap	0	-2.08105	0.669574	0	0.387438	1	0.02073	5.39578	0.302725
ENSMUSG00000026065	Slc9a4	0.00271643	-0.49609	1	0.00334167	0.802476	1	0	2.39578	1
ENSMUSG00000026062	Slc9a2	0.00543286	1.24088	0.669574	0	-0.93449	0.930323	0	2.07385	1
ENSMUSG00000041945	Mfsd9	0.0108657	-0.911127	0.669574	0.0133667	0.124404	1	0.0621899	2.69534	0.266687
ENSMUSG00000079588	Tmem182	0.00135822	-0.0810521	1	0	0.387438	1	0	3.39578	1
ENSMUSG00000045515	Pou3f3	0.00271643	0.50391	1	0	-0.197524	1	0	2.81082	1
ENSMUSG00000060679	Mrps9	0.249912	0.164927	0.946139	0.210525	-0.249186	0.895664	0.290219	0.348474	1
ENSMUSG00000070939	Tgfbrap1	0.123598	0.120582	1	0.113617	-0.0831916	1	0.10365	0.00346203	1
ENSMUSG00000010290	AI597479	0.116807	0.152438	0.973825	0.0969084	-0.26026	0.923377	0.14511	0.537798	1
ENSMUSG00000008136	Fhl2	0.0529704	-1.64177	0.012442	0.193817	1.94815	0.00254766	0	-2.21893	0.996837
ENSMUSG00000066877	Nck2	0.0353136	-0.574092	0.63303	0.030075	-0.460559	0.860028	0.18657	2.54778	0.0159274
ENSMUSG00000026051	1500015O10Rik	0.0366718	-3.00162	0.000258081	0.0401	-1.83099	0.309581	1.92789	5.62844	3.90677e-08
ENSMUSG00000100764	Gm29155	0.00135822	-0.0810521	1	0	0.387438	1	0	3.39578	1
ENSMUSG00000100480	Gm29156	0.00135822	-1.66601	0.617649	0.00334167	0.802476	1	0.02073	3.81082	0.587957
ENSMUSG00000057363	Uxs1	0.328688	-0.565631	0.195995	0.494567	0.562213	0.24104	0.435329	0.244186	1
ENSMUSG00000041763	Tpp2	0.499824	0.469145	0.409606	0.374267	-0.369812	0.672881	0.269489	-0.706759	1
ENSMUSG00000091844	Gm8251	0.00135822	-1.08105	0.86245	0	-0.197524	1	0.02073	4.39578	0.466282
ENSMUSG00000026049	Tex30	0.111374	-0.320723	0.725006	0.137008	0.287903	0.836466	0.14511	0.441583	1
ENSMUSG00000026047	Kdelc1	0.161628	-0.218556	0.847733	0.18045	0.135375	0.995672	0.228029	0.537798	0.986137
ENSMUSG00000041684	Bivm	0.0787765	-0.0563901	1	0.0701751	-0.197524	0.994572	0.14511	1.07385	0.700604
ENSMUSG00000026048	Ercc5	0.145329	-0.233055	0.838993	0.150375	-0.0197371	1	0.290219	1.04528	0.499648
ENSMUSG00000056870	Gulp1	0.721213	0.506625	0.331023	0.457809	-0.661384	0.194144	0.808468	0.331845	0.998619
ENSMUSG00000026043	Col3a1	72.3277	-0.215886	0.728895	85.1224	0.225148	0.776955	77.9653	0.00851103	1
ENSMUSG00000026042	Col5a2	7.41179	0.234414	0.725709	6.97741	-0.025353	1	2.15591	-1.77147	0.265955
ENSMUSG00000025995	Wdr75	0.241762	0.520121	0.454781	0.173767	-0.416023	0.672881	0.12438	-0.648615	1
ENSMUSG00000098549	Gm5269	0.00135822	-0.0810521	1	0	0.387438	1	0	3.39578	1
ENSMUSG00000025993	Slc40a1	0.156195	1.607	0.00291385	0.0568084	-1.30062	0.0382669	0	-2.6595	0.359164
ENSMUSG00000041144	Dnah7b	0.0353136	0.351907	0.917313	0.02005	-0.712097	0.708044	0.0621899	1.35139	0.767509
ENSMUSG00000025986	Slc39a10	0.184717	-0.392411	0.57429	0.243942	0.387438	0.634748	0.228029	0.266496	1
ENSMUSG00000100213	Gm28151	0.0258061	1.65591	0.263283	0.00668334	-1.34953	0.476047	0	-0.0636522	1
ENSMUSG00000099608	4933411E06Rik	0.00679108	-0.49609	0.974301	0.00668334	0.165046	1	0.02073	2.39578	0.900817
ENSMUSG00000026109	Tmeff2	3.01524	1.17176	0.00044315	1.42355	-1.01658	0.00749291	0.808468	-1.65243	0.366123
ENSMUSG00000099625	Gm29325	0.108657	0.214404	0.896354	0.0969084	-0.0979886	1	0.0621899	-0.38558	1
ENSMUSG00000101799	9330175M20Rik	0.00407465	0.918948	0.874238	0	-0.612562	0.927808	0	2.39578	1
ENSMUSG00000045954	Sdpr	4.0665	0.672872	0.102566	0.959059	-2.25441	2.63301e-10	12.438	1.94664	0.00036763
ENSMUSG00000101702	1700072G22Rik	0.00135822	-1.08105	0.86245	0.00334167	1.38744	0.860028	0	2.81082	1
ENSMUSG00000026107	Nabp1	0.149404	0.66897	0.390544	0.0969084	-0.538561	0.636321	0.0621899	-0.733504	1
ENSMUSG00000099413	Gm17767	0.00135822	-0.0810521	1	0	0.387438	1	0	3.39578	1
ENSMUSG00000101741	Gm28055	0.00271643	0.50391	1	0	-0.197524	1	0	2.81082	1
ENSMUSG00000018417	Myo1b	0.393883	2.58026	1.44074e-08	0.0735168	-2.27388	3.40238e-06	0	-3.89424	0.0581009
ENSMUSG00000026104	Stat1	0.442778	0.294815	0.727892	0.314117	-0.526522	0.467517	0.642629	0.678103	0.675316
ENSMUSG00000026103	Gls	0.710347	-0.502956	0.234554	0.939009	0.315101	0.639571	1.43037	0.872217	0.367686
ENSMUSG00000002881	Nab1	0.54057	0.0915873	1	0.484542	-0.17093	0.949872	0.642629	0.308317	1
ENSMUSG00000100120	Gm553	0.00135822	-0.0810521	1	0	0.387438	1	0	3.39578	1
ENSMUSG00000043015	Tmem194b	0.0203732	0.333985	0.941186	0.0133667	-0.378097	0.960938	0.02073	1.07385	1
ENSMUSG00000041439	Mfsd6	0.0380301	-1.83778	0.000149641	0.103592	0.863876	0.250521	0.352409	2.65881	0.000996492
ENSMUSG00000026102	Inpp1	0.26621	-1.22718	0.000176953	0.638259	1.1715	0.000745719	0.538979	0.550754	0.810843
ENSMUSG00000041426	Hibch	0.188792	0.493642	0.499439	0.116958	-0.681042	0.331998	0.228029	0.529531	0.98236
ENSMUSG00000043629	1700019D03Rik	0.0882841	-3.22648	9.88853e-22	0.972426	3.53287	2.29578e-25	0	-4.084	0.0366243
ENSMUSG00000026100	Mstn	0.00135822	-0.0810521	1	0	0.387438	1	0	3.39578	1
ENSMUSG00000026098	Pms1	0.0271643	0.989337	0.529545	0.0133667	-0.682951	0.83275	0	-0.248077	1
ENSMUSG00000026097	Ormdl1	0.0434629	-0.621621	0.573597	0.0668334	0.609831	0.652211	0.0621899	0.667859	1
ENSMUSG00000026096	Osgepl1	0.129031	0.111593	1	0.103592	-0.340482	0.813354	0.2073	0.866526	0.744371
ENSMUSG00000099913	Gm28551	0.00135822	-0.0810521	1	0	0.387438	1	0	3.39578	1
ENSMUSG00000026095	Asnsd1	0.301524	-0.138133	0.916376	0.3208	0.0684878	1	0.393869	0.400295	0.993026
ENSMUSG00000096141	Dnah7a	0.00407465	0.918948	0.874238	0	-0.612562	0.927808	0	2.39578	1
ENSMUSG00000026094	Stk17b	0.0774183	-0.77766	0.213662	0.0835418	-0.215903	0.986967	0.435329	2.48017	0.00122173
ENSMUSG00000042807	Hecw2	0.031239	-1.74402	0.00361125	0.123642	2.0504	0.000531077	0	-1.53496	1
ENSMUSG00000025983	Ccdc150	0.00135822	-0.0810521	1	0	0.387438	1	0	3.39578	1
ENSMUSG00000041303	Gtf3c3	0.120881	-0.143788	0.951935	0.130325	0.109453	1	0.14511	0.384552	1
ENSMUSG00000073678	Pgap1	0.0461794	-0.595625	0.536603	0.0634917	0.387438	0.860028	0.10365	1.22585	0.638239
ENSMUSG00000052331	Ankrd44	0.336838	0.972059	0.028526	0.1604	-1.02022	0.0392235	0.228029	-0.233577	1
ENSMUSG00000025982	Sf3b1	2.05091	-0.211508	0.724864	2.36924	0.190228	0.833331	2.4254	0.162079	1
ENSMUSG00000025981	Coq10b	0.668242	-0.416379	0.370672	0.902251	0.411596	0.44197	0.829198	0.177792	1
ENSMUSG00000025980	Hspd1	1.98707	0.911086	0.0160383	1.08938	-0.814963	0.0680661	0.849928	-1.01765	0.909919
ENSMUSG00000073676	Hspe1	2.55888	0.0645871	1	2.52964	0.00293637	1	1.94862	-0.40178	1
ENSMUSG00000025979	Mob4	0.684541	0.226662	0.806286	0.591476	-0.189396	0.927808	0.538979	-0.262961	1
ENSMUSG00000025978	Rftn2	0.273001	0.427412	0.548154	0.233917	-0.121026	1	0	-3.69168	0.0408677
ENSMUSG00000097649	Gm10561	0.0679108	1.13194	0.175728	0.0334167	-0.825555	0.498043	0	-1.53496	0.848087
ENSMUSG00000046994	Mars2	0.0434629	0.641414	0.669574	0.0267334	-0.5301	0.784425	0.02073	0.0382274	1
ENSMUSG00000038349	Plcl1	0.0964334	0.388433	0.761869	0.0568084	-0.764565	0.44197	0.16584	1.08997	0.664991
ENSMUSG00000038331	Satb2	0.00543286	-0.344087	0.980916	0.00668334	0.650473	0.996595	0	1.58842	1
ENSMUSG00000097519	4930558J18Rik	0.00135822	-0.0810521	1	0	0.387438	1	0	3.39578	1
ENSMUSG00000038323	1700066M21Rik	0.0258061	-0.666015	0.631245	0.0434417	0.802476	0.557576	0.02073	0.351385	1
ENSMUSG00000048495	Tyw5	0.104583	0.159956	0.957132	0.0668334	-0.712097	0.395842	0.248759	1.48151	0.187028
ENSMUSG00000025971	9430016H08Rik	0.234971	0.152438	0.946314	0.193817	-0.292161	0.830407	0.310949	0.537798	0.909806
ENSMUSG00000038305	Spats2l	0.631571	1.05521	0.00529706	0.307434	-0.977285	0.0239366	0.269489	-0.920987	0.953873
ENSMUSG00000054770	Kctd18	0.104583	0.680788	0.384096	0.0601501	-0.722186	0.435461	0.0829198	0.132745	1
ENSMUSG00000026039	Sgol2a	0.0122239	0.655913	0.870304	0.00334167	-1.07199	0.746056	0.02073	1.93635	0.986137
ENSMUSG00000063558	Aox1	0.520197	1.45952	9.63529e-05	0.2005	-1.28545	0.002334	0.10365	-1.81367	0.368863
ENSMUSG00000064294	Aox3	0.440062	2.09332	4.4944e-07	0.116958	-1.78693	7.36375e-05	0	-4.09607	0.0262029
ENSMUSG00000038242	Aox4	0.00543286	1.24088	0.669574	0	-0.93449	0.930323	0	2.07385	1
ENSMUSG00000079554	Aox2	0	-2.08105	0.669574	0.00334167	2.38744	0.672881	0	3.39578	1
ENSMUSG00000051223	Bzw1	1.09201	-0.341096	0.497939	1.36674	0.290485	0.664346	1.49256	0.340051	0.953721
ENSMUSG00000026034	Clk1	1.93953	0.355344	0.553271	1.54719	-0.298579	0.725254	1.32672	-0.467549	1
ENSMUSG00000026035	Ppil3	0.366718	0.130732	0.962698	0.334167	-0.119257	1	0.331679	-0.0520331	1
ENSMUSG00000026036	Nif3l1	0.0774183	-0.508473	0.542886	0.106933	0.431832	0.672881	0.12438	0.711281	1
ENSMUSG00000026037	Orc2	0.207807	0.0564514	1	0.2005	-0.0305526	1	0.18657	-0.0237594	1
ENSMUSG00000085054	Gm15834	0.00407465	0.918948	0.874238	0	-0.612562	0.927808	0	2.39578	1
ENSMUSG00000038174	Fam126b	0.209165	-0.0903299	0.993757	0.22055	0.078488	1	0.228029	0.192839	1
ENSMUSG00000026032	Ndufb3	1.38946	-0.0117895	1	1.40016	0.00892661	1	1.40964	0.00944833	1
ENSMUSG00000026031	Cflar	0.847527	0.223667	0.805245	0.725143	-0.2107	0.889505	0.725548	-0.151972	1
ENSMUSG00000026029	Casp8	0.191508	-0.589516	0.227989	0.270675	0.414073	0.580393	0.393869	0.916808	0.509833
ENSMUSG00000026028	Trak2	0.172493	-1.16851	0.000952146	0.417709	1.25619	0.000510994	0.2073	-0.127783	1
ENSMUSG00000026027	Stradb	0.127672	0.630822	0.377953	0.0768584	-0.671455	0.422322	0.10365	0.0980989	1
ENSMUSG00000038079	Tmem237	0.338196	-0.0341311	1	0.354217	0.0845111	1	0.290219	-0.173063	1
ENSMUSG00000097573	G730003C15Rik	0.00679108	0.50391	0.966576	0	-1.41992	0.818283	0.02073	2.81082	0.775278
ENSMUSG00000026024	Als2	0.0230897	0.281518	0.957661	0.02005	0.0248682	1	0	-0.189183	1
ENSMUSG00000026023	Cdk15	0	-2.66601	0.370451	0	-0.197524	1	0.0414599	5.98074	0.03095
ENSMUSG00000041075	Fzd7	0.171135	0.515315	0.496498	0.113617	-0.549368	0.53799	0.14511	0.0648626	1
ENSMUSG00000047361	Gm973	0.00135822	-0.0810521	1	0	0.387438	1	0	3.39578	1
ENSMUSG00000026021	Sumo1	2.18265	0.16912	0.874238	1.9649	-0.137508	0.982938	1.80351	-0.245451	1
ENSMUSG00000026020	Nop58	1.4044	1.34191	0.000111313	0.571426	-1.23069	0.0015322	0.435329	-1.3808	0.611806
ENSMUSG00000067336	Bmpr2	0.786407	-0.331596	0.535148	1.07268	0.482341	0.299217	0.476789	-0.834641	0.991922
ENSMUSG00000041040	Fam117b	0.154837	0.0920126	1	0.147034	-0.0395719	1	0.12438	-0.109749	1
ENSMUSG00000026018	Ica1l	0.00407465	0.918948	0.874238	0	-0.612562	0.927808	0	2.39578	1
ENSMUSG00000026019	Wdr12	0.293375	1.09554	0.0137174	0.150375	-0.863787	0.112562	0.0414599	-2.05268	0.361372
ENSMUSG00000026017	Carf	0.0977916	0.649341	0.446441	0.0634917	-0.519452	0.672881	0.0414599	-0.54282	1
ENSMUSG00000073664	Nbeal1	1.16535	0.268857	0.708717	0.945693	-0.295705	0.746056	1.09869	-0.00667998	1
ENSMUSG00000049439	Cyp20a1	1.00101	0.174962	0.874238	0.962401	-0.00369012	1	0.414599	-1.21472	0.688022
ENSMUSG00000026782	Abi2	0.415614	0.192358	0.874238	0.377609	-0.1016	1	0.269489	-0.511111	1
ENSMUSG00000026014	Raph1	1.17622	1.17899	0.000748197	0.571426	-0.961084	0.0186343	0.18657	-2.30188	0.124102
ENSMUSG00000026012	Cd28	0.00543286	0.240876	1	0.00334167	0.0655101	1	0	1.81082	1
ENSMUSG00000026009	Icos	0.0162986	0.29746	1	0.0133667	0.00892661	1	0	0.308317	1
ENSMUSG00000052062	Pard3b	0.340912	-0.546716	0.2144	0.464492	0.35685	0.600606	0.704818	0.914038	0.382509
ENSMUSG00000085842	Pard3bos1	0.00135822	-0.0810521	1	0	0.387438	1	0	3.39578	1
ENSMUSG00000085400	Pard3bos3	0.00135822	-1.08105	0.86245	0.00334167	1.38744	0.860028	0	2.81082	1
ENSMUSG00000025969	Nrp2	0.134463	-1.4372	0.000134015	0.374267	1.36213	0.000679316	0.310949	0.667859	0.833657
ENSMUSG00000100426	Gm4208	0.00135822	-0.0810521	1	0	0.387438	1	0	3.39578	1
ENSMUSG00000040865	Ino80d	0.535137	0.204807	0.860076	0.464492	-0.187182	0.930323	0.456059	-0.141355	1
ENSMUSG00000084799	Ino80dos	0.0407465	0.551216	0.713411	0.0267334	-0.442637	0.902163	0.02073	0.110377	1
ENSMUSG00000101599	Gm20342	0.264852	0.467569	0.518993	0.183792	-0.498694	0.552844	0.228029	0.0091984	1
ENSMUSG00000025968	Ndufs1	0.325972	0.324043	0.669574	0.250625	-0.364634	0.694677	0.310949	0.0919987	1
ENSMUSG00000025967	Eef1b2	3.3969	-1.11299	9.28294e-05	7.30155	0.992672	0.00141143	7.71154	0.744362	0.445863
ENSMUSG00000046856	Gpr1	0	-4.88841	1.87939e-05	0.02005	1.19479	0.634748	0.14511	4.58842	0.000106761
ENSMUSG00000087561	Gm11608	0	-2.08105	0.669574	0	0.387438	1	0.02073	5.39578	0.302725
ENSMUSG00000027520	Zdbf2	0.00271643	-4.92235	1.31015e-08	0.00668334	-2.45386	0.0699366	0.829198	7.4314	4.58317e-15
ENSMUSG00000025964	Adam23	1.46416	2.16154	2.46586e-10	0.237259	-2.57321	9.04656e-12	0.870658	-0.345374	1
ENSMUSG00000025962	Fastkd2	0.0719855	0.150273	0.997647	0.0668334	-0.0275993	1	0.0414599	-0.228711	1
ENSMUSG00000025959	Klf7	0.961617	-0.169831	0.836869	1.1228	0.235221	0.756285	0.829198	-0.275956	1
ENSMUSG00000097272	Gm26649	0.00271643	-0.49609	1	0.00334167	0.802476	1	0	2.39578	1
ENSMUSG00000025958	Creb1	0.340912	0.154761	0.93131	0.334167	0.0344225	1	0.12438	-1.2563	0.759223
ENSMUSG00000025956	Mettl21a	0.171135	0.0249895	1	0.167084	-0.016952	1	0.16584	0.0980989	1
ENSMUSG00000101832	Gm28982	0.00135822	-0.0810521	1	0	0.387438	1	0	3.39578	1
ENSMUSG00000070871	Ccnyl1	0.104583	-0.985474	0.0268653	0.210525	0.944495	0.0539512	0.18657	0.578156	0.975702
ENSMUSG00000045005	Fzd5	0.0624779	-0.735917	0.33987	0.103592	0.686999	0.476191	0.10365	0.69534	0.987128
ENSMUSG00000051344	Plekhm3	0.081493	-0.542632	0.483402	0.1203	0.552497	0.540364	0.10365	0.380829	1
ENSMUSG00000025955	Akr1cl	0.00135822	-1.08105	0.86245	0.00334167	1.38744	0.860028	0	2.81082	1
ENSMUSG00000044816	D630023F18Rik	0	-2.08105	0.669574	0.00334167	2.38744	0.672881	0	3.39578	1
ENSMUSG00000025950	Idh1	1.77655	0.505013	0.277976	1.31662	-0.385597	0.581482	0.849928	-0.945766	0.901999
ENSMUSG00000025949	Pikfyve	0.25127	0.435739	0.572407	0.2005	-0.25168	0.895767	0.0829198	-1.22481	0.800334
ENSMUSG00000015222	Map2	0	-2.08105	0.669574	0.00334167	2.38744	0.672881	0	3.39578	1
ENSMUSG00000055567	Unc80	0.00135822	-0.0810521	1	0	0.387438	1	0	3.39578	1
ENSMUSG00000026005	Rpe	0.215956	0.174787	0.911868	0.18045	-0.257467	0.884456	0.248759	0.354752	1
ENSMUSG00000026004	Kansl1l	0.201016	0.0937223	1	0.177109	-0.188591	0.949872	0.248759	0.438008	1
ENSMUSG00000026003	Acadl	0.61663	-0.228609	0.725986	0.664992	0.0454525	1	1.07796	0.770553	0.492079
ENSMUSG00000061816	Myl1	0.00407465	0.918948	0.896354	0	-0.612562	0.938104	0	2.39578	1
ENSMUSG00000026000	Lancl1	0.262136	-0.110496	0.967657	0.247284	-0.151927	0.994572	0.497519	0.973546	0.386845
ENSMUSG00000025991	Cps1	0	-2.08105	0.669574	0	0.387438	1	0.02073	5.39578	0.302725
ENSMUSG00000025997	Ikzf2	0.215956	0.883324	0.0919002	0.106933	-0.960485	0.0941932	0.16584	-0.019258	1
ENSMUSG00000026196	Bard1	0.0149404	1.50391	0.470399	0.00334167	-1.19752	0.650353	0	0.69534	1
ENSMUSG00000026192	Atic	0.31239	0.231538	0.848261	0.263992	-0.221371	0.921862	0.269489	-0.07299	1
ENSMUSG00000026193	Fn1	2.40948	-4.0491	7.53206e-45	46.1886	4.29595	2.11333e-14	1.36818	-3.46711	0.01657
ENSMUSG00000073652	Apol7d	0.0149404	0.181982	1	0.0133667	0.124404	1	0	0.395779	1
ENSMUSG00000102123	Gm4319	0	-2.08105	0.669574	0.00334167	2.38744	0.672881	0	3.39578	1
ENSMUSG00000039395	Mreg	0.00271643	0.50391	1	0	-0.197524	1	0	2.81082	1
ENSMUSG00000097131	D230017M19Rik	0.00679108	-1.08105	0.670465	0.00334167	-0.93449	0.724812	0.0829198	3.91035	0.0185966
ENSMUSG00000026189	Pecr	0.129031	-0.32898	0.700616	0.1604	0.301708	0.808042	0.16584	0.395779	1
ENSMUSG00000026187	Xrcc5	0.111374	-1.02794	0.0238112	0.230575	0.977562	0.0513631	0.2073	0.607284	0.947347
ENSMUSG00000039354	Smarcal1	0.0380301	-0.977959	0.164344	0.0668334	0.650473	0.579367	0.12438	1.58842	0.354029
ENSMUSG00000046330	Rpl37a	31.1779	-0.616923	0.0678166	49.2395	0.632899	0.082262	39.4906	0.0901794	1
ENSMUSG00000039323	Igfbp2	0.00135822	-7.97587	1.28756e-11	0	-6.51343	0.00118234	4.913	11.2906	1.04133e-18
ENSMUSG00000026185	Igfbp5	0.590824	-2.47777	1.67324e-10	2.03174	0.708478	0.246547	11.1734	3.44469	2.96969e-08
ENSMUSG00000100301	6030407O03Rik	0.00271643	-2.08105	0.206857	0	-1.61256	0.620164	0.10365	5.39578	0.00043887
ENSMUSG00000055322	Tns1	1.38131	-0.213652	0.732066	1.65747	0.269061	0.6794	1.26453	-0.214174	1
ENSMUSG00000026180	Cxcr2	0.00679108	0.50391	0.947886	0.00334167	-0.197524	1	0	1.58842	1
ENSMUSG00000006304	Arpc2	3.26244	-0.550004	0.131226	4.71844	0.478575	0.278069	5.18249	0.469856	0.768956
ENSMUSG00000006299	Aamp	1.36365	0.143735	0.921907	1.17627	-0.228522	0.860028	1.59621	0.274977	1
ENSMUSG00000026179	Pnkd	0.749735	0.197194	0.858734	0.634917	-0.239704	0.858184	0.767008	0.106489	1
ENSMUSG00000006301	Tmbim1	0.790482	-0.0535714	1	0.848784	0.119697	0.94927	0.642629	-0.313304	1
ENSMUSG00000073650	Catip	0.0393883	1.01848	0.370451	0.0133667	-1.29063	0.27954	0.0414599	0.893279	1
ENSMUSG00000026177	Slc11a1	0.0665526	2.5628	0.0122854	0.010025	-2.25642	0.066517	0	-1.33214	1
ENSMUSG00000026176	Ctdsp1	0.907288	0.249528	0.747669	0.718459	-0.347522	0.670589	1.0365	0.280302	1
ENSMUSG00000033364	Usp37	0.15212	0.215565	0.899063	0.133667	-0.137653	1	0.10365	-0.276646	1
ENSMUSG00000026174	Rqcd1	0.118165	0.378379	0.682686	0.10025	-0.134099	1	0.02073	-1.48686	0.760406
ENSMUSG00000026173	Plcd4	0.00407465	-1.40298	0.604591	0.00668334	0.387438	1	0.0414599	3.39578	0.300306
ENSMUSG00000026135	Zfp142	0.0910005	0.0522144	1	0.0802001	-0.178159	1	0.12438	0.679572	1
ENSMUSG00000026172	Bcs1l	0.0882841	0.00914569	1	0.0768584	-0.217424	0.968714	0.14511	0.920046	0.759223
ENSMUSG00000026171	Rnf25	0.116807	-0.445464	0.540352	0.153717	0.357065	0.744431	0.18657	0.662425	0.952022
ENSMUSG00000033276	Stk36	0.00950751	-0.40298	1	0.0133667	0.709366	0.915646	0	0.810817	1
ENSMUSG00000033257	Ttll4	0.0787765	-0.198409	0.938154	0.0969084	0.363591	0.806777	0.0414599	-0.47869	1
ENSMUSG00000026170	Cyp27a1	1.23598	0.796059	0.0384658	0.751876	-0.658116	0.171021	0.456059	-1.23041	0.695839
ENSMUSG00000006542	Prkag3	0	-3.88841	0.19267	0	-1.41992	1	0.12438	7.20313	0.0230561
ENSMUSG00000033227	Wnt6	0.0339554	0.0344251	1	0.0233917	-0.519452	0.954357	0.0829198	1.67331	0.628121
ENSMUSG00000006538	Ihh	0.00135822	-0.0810521	1	0	0.387438	1	0	3.39578	1
ENSMUSG00000026162	Nhej1	0.0421047	0.0120573	1	0.0334167	-0.323055	0.927808	0.0829198	1.32539	0.675316
ENSMUSG00000026205	Slc23a3	0.0135822	1.37838	0.627851	0	-2.19752	0.326802	0.02073	1.93635	0.963267
ENSMUSG00000033159	Cnppd1	0.40339	0.243299	0.797055	0.327484	-0.296088	0.779494	0.414599	0.15874	1
ENSMUSG00000049339	Fam134a	0.548719	-0.105775	0.943505	0.538009	-0.0832834	1	0.912118	0.742974	0.550204
ENSMUSG00000026197	Zfand2b	0.273001	0.0693647	1	0.2406	-0.204097	0.930323	0.373139	0.545675	0.881173
ENSMUSG00000026198	Abcb6	0.0651944	-0.110198	1	0.0768584	0.328545	0.893795	0.02073	-0.774146	1
ENSMUSG00000033124	Atg9a	0.183359	0.0995201	1	0.153717	-0.277141	0.867505	0.269489	0.69534	0.774389
ENSMUSG00000026199	Ankzf1	0.0651944	0.533658	0.725006	0.0367584	-0.75552	0.612194	0.0829198	0.810817	0.922727
ENSMUSG00000026200	Glb1l	0.134463	0.0392421	1	0.113617	-0.277695	0.893677	0.228029	0.914653	0.688709
ENSMUSG00000026201	Stk16	0.455002	0.192324	0.863934	0.401	-0.161304	0.964777	0.373139	-0.189183	1
ENSMUSG00000026202	Tuba4a	0.0475376	0.00141004	1	0.0167084	-1.58219	0.122112	0.228029	2.62319	0.0192818
ENSMUSG00000026203	Dnajb2	0.260778	0.0356715	1	0.227234	-0.238747	0.90379	0.414599	0.760191	0.641398
ENSMUSG00000026204	Ptprn	0.00271643	0.50391	1	0	-0.197524	1	0	2.81082	1
ENSMUSG00000101840	Gm28294	0.00135822	-1.08105	0.86245	0	-0.197524	1	0.02073	4.39578	0.466282
ENSMUSG00000026209	Dnpep	0.613914	-0.386968	0.433006	0.828734	0.428577	0.423471	0.642629	-0.0574912	1
ENSMUSG00000026208	Des	0.95211	0.752223	0.109044	0.584792	-0.650982	0.276647	0.435329	-0.921222	1
ENSMUSG00000085653	Gm15179	0.00135822	-0.0810521	1	0	0.387438	1	0	3.39578	1
ENSMUSG00000026207	Speg	0.0760601	-0.335625	0.770364	0.0668334	-0.349527	0.858505	0.269489	1.93635	0.0406979
ENSMUSG00000033021	Gmppa	0.632929	0.359962	0.594945	0.494567	-0.330031	0.696038	0.476789	-0.283701	1
ENSMUSG00000032997	Chpf	0.66281	0.282783	0.702898	0.538009	-0.286732	0.786192	0.580439	-0.0905355	1
ENSMUSG00000026211	Obsl1	0.210524	0.321707	0.716506	0.170425	-0.26085	0.867328	0.14511	-0.297708	1
ENSMUSG00000051703	Tmem198	0.0271643	0.50391	0.801992	0.02005	-0.197524	1	0	-0.359108	1
ENSMUSG00000032968	Inha	0.0421047	2.33399	0.0142268	0.00334167	-2.65696	0.0179236	0.02073	0.351385	1
ENSMUSG00000026213	Stk11ip	0.0353136	-0.326165	0.876182	0.0467834	0.486974	0.857248	0.02073	0.0382274	1
ENSMUSG00000006576	Slc4a3	0.270285	0.413057	0.60177	0.210525	-0.306049	0.825872	0.14511	-0.64314	1
ENSMUSG00000026235	Epha4	0.0624779	2.15161	0.0194095	0.00334167	-3.25642	0.00354657	0.0621899	0.810817	0.976084
ENSMUSG00000101849	Gm28386	0.00135822	-0.0810521	1	0	0.387438	1	0	3.39578	1
ENSMUSG00000004872	Pax3	0.00135822	-0.0810521	1	0	0.387438	1	0	3.39578	1
ENSMUSG00000032908	Sgpp2	0.00271643	0.50391	1	0	-0.197524	1	0	2.81082	1
ENSMUSG00000026245	Farsb	0.240404	0.286157	0.771506	0.203842	-0.189747	0.949872	0.14511	-0.505087	1
ENSMUSG00000012187	Mogat1	0.00543286	1.24088	0.669574	0	-0.93449	0.930323	0	2.07385	1
ENSMUSG00000032883	Acsl3	0.156195	0.689466	0.337861	0.0768584	-1.00488	0.134558	0.2073	0.73627	0.8096
ENSMUSG00000079470	Utp14b	0.0339554	-0.70254	0.550743	0.0467834	0.340133	0.926393	0.10365	1.65881	0.400217
ENSMUSG00000047330	Kcne4	0.0570451	4.34521	0.000582924	0	-4.03883	0.00368852	0	-1.03049	1
ENSMUSG00000050711	Scg2	0	-2.08105	0.669574	0	0.387438	1	0.02073	5.39578	0.302725
ENSMUSG00000054702	Ap1s3	0	-2.08105	0.669574	0	0.387438	1	0.02073	5.39578	0.302725
ENSMUSG00000073643	Wdfy1	0.52563	-0.249324	0.691041	0.614867	0.201143	0.85218	0.684088	0.323371	0.998359
ENSMUSG00000026248	Mrpl44	0.120881	-0.289639	0.78655	0.133667	0.0867788	1	0.228029	0.958374	0.661955
ENSMUSG00000026249	Serpine2	2.0577	0.791515	0.0448706	1.37343	-0.494017	0.425368	0.0414599	-4.9314	0.000392962
ENSMUSG00000099552	9830004L10Rik	0.00135822	-0.0810521	1	0	0.387438	1	0	3.39578	1
ENSMUSG00000004364	Cul3	0.513406	-0.0772405	0.990182	0.527984	0.0243642	1	0.621899	0.281197	1
ENSMUSG00000038608	Dock10	0.103224	-0.206583	0.912966	0.130325	0.405586	0.697528	0.0414599	-0.877239	1
ENSMUSG00000054976	Nyap2	0.00135822	-0.0810521	1	0	0.387438	1	0	3.39578	1
ENSMUSG00000055980	Irs1	0.40339	0.87133	0.0538549	0.2406	-0.661142	0.277141	0.0829198	-1.81367	0.460376
ENSMUSG00000022591	Gm9747	0.00271643	0.50391	1	0	-0.197524	1	0	2.81082	1
ENSMUSG00000026142	Rhbdd1	0.0747019	0.556378	0.622673	0.0367584	-0.981796	0.248434	0.12438	1.13705	0.617237
ENSMUSG00000067158	Col4a4	1.09744	2.16955	7.40058e-10	0.18045	-2.54373	6.35948e-11	0.621899	-0.403241	1
ENSMUSG00000079465	Col4a3	0.412898	2.17161	1.98299e-07	0.0701751	-2.45234	1.30155e-07	0.2073	-0.493517	1
ENSMUSG00000026150	Mff	1.08657	0.0929311	1	1.02923	-0.0673169	1	0.953578	-0.164675	1
ENSMUSG00000026159	Agfg1	0.434629	-0.49609	0.279493	0.614867	0.467609	0.381162	0.601169	0.32253	1
ENSMUSG00000038496	Slc19a3	0.00135822	-0.0810521	1	0	0.387438	1	0	3.39578	1
ENSMUSG00000101315	Krtap28-13	0.0081493	1.7263	0.617649	0	-1.41992	0.820335	0	1.58842	1
ENSMUSG00000053161	Daw1	0	-2.08105	0.669574	0.00334167	2.38744	0.672881	0	3.39578	1
ENSMUSG00000026163	Sphkap	0.0353136	-1.08105	0.172705	0.0868834	1.38744	0.0677579	0	-1.33214	0.993026
ENSMUSG00000045658	Pid1	0.885557	-0.0338937	1	0.862151	-0.0674287	1	1.18161	0.422453	0.899775
ENSMUSG00000036766	Dner	0	-2.08105	0.669574	0.00334167	2.38744	0.672881	0	3.39578	1
ENSMUSG00000026219	Trip12	0.980632	-0.141621	0.874238	1.10275	0.171286	0.86585	0.953578	-0.0899214	1
ENSMUSG00000073633	Fbxo36	0.148046	1.17675	0.0303065	0.0601501	-1.19752	0.0463231	0.0829198	-0.282292	1
ENSMUSG00000052477	C130026I21Rik	0.00271643	-2.49609	0.0575697	0.0233917	2.80248	0.0333978	0	1.07385	1
ENSMUSG00000089844	A530032D15Rik	0.00135822	-2.88841	0.0462687	0.02005	3.19479	0.0283044	0	1.39578	1
ENSMUSG00000072109	A530040E14Rik	0.00271643	0.50391	1	0	-0.197524	1	0	2.81082	1
ENSMUSG00000090252	Gm16028	0	-2.08105	0.669574	0.00334167	2.38744	0.672881	0	3.39578	1
ENSMUSG00000070034	Sp110	0.25127	-1.8411	3.30789e-08	0.955718	1.81088	1.15725e-07	0.580439	0.371117	0.993026
ENSMUSG00000070031	Sp140	0.19015	-0.952728	0.0160127	0.364242	0.84687	0.0610608	0.393869	0.751923	0.680599
ENSMUSG00000026222	Sp100	0.933095	0.0598104	1	0.898909	-0.0474988	1	0.870658	-0.0803309	1
ENSMUSG00000052760	A630001G21Rik	0.00407465	-0.0810521	1	0.00334167	0.387438	1	0	2.07385	1
ENSMUSG00000036707	Cab39	0.503898	0.19132	0.869003	0.444442	-0.161182	0.960938	0.414599	-0.192043	1
ENSMUSG00000026223	Itm2c	4.52693	1.16461	0.000303941	1.9248	-1.19669	0.000708869	2.61197	-0.548489	1
ENSMUSG00000026224	4933407L21Rik	0.00271643	0.50391	1	0	-0.197524	1	0	2.81082	1
ENSMUSG00000026229	Psmd1	0.793198	0.0833347	1	0.731826	-0.121221	1	0.849928	0.137045	1
ENSMUSG00000062590	Armc9	0.0760601	0.292406	0.871948	0.0501251	-0.589842	0.611908	0.12438	1.03321	0.780873
ENSMUSG00000079445	B3gnt7	0	-4.25098	0.00339726	0	-1.78249	0.501916	0.16584	7.5657	4.83874e-07
ENSMUSG00000099644	Gm28626	0	-2.08105	0.669574	0	0.387438	1	0.02073	5.39578	0.302725
ENSMUSG00000026234	Ncl	3.15242	0.0394042	1	2.9273	-0.131324	0.992373	3.95942	0.337788	0.936382
ENSMUSG00000026238	Ptma	16.2891	0.0739746	1	13.5104	-0.334033	0.630853	27.8196	0.817906	0.460729
ENSMUSG00000026239	Pde6d	0.506615	-0.0655391	1	0.574767	0.229609	0.792487	0.248759	-0.996538	0.881173
ENSMUSG00000026240	Cops7b	0.0977916	0.108772	1	0.0835418	-0.215903	0.982389	0.12438	0.588425	1
ENSMUSG00000026241	Nppc	0.00679108	0.50391	1	0.00334167	-0.197524	1	0	1.58842	1
ENSMUSG00000053333	Dis3l2	0.116807	0.113964	1	0.10025	-0.212954	0.968223	0.14511	0.525415	1
ENSMUSG00000101625	Gm29371	0.00135822	-0.0810521	1	0	0.387438	1	0	3.39578	1
ENSMUSG00000026247	Ecel1	0.00135822	-0.0810521	1	0	0.387438	1	0	3.39578	1
ENSMUSG00000026254	Eif4e2	1.17622	-0.18535	0.795986	1.40016	0.267213	0.68125	0.953578	-0.378307	1
ENSMUSG00000026255	Efhd1	0.019015	-6.88325	2.03636e-59	2.79364	7.18963	5.72916e-65	0	-5.33724	0.0100068
ENSMUSG00000048000	Gigyf2	0.438704	0.139857	0.946314	0.364242	-0.294726	0.780455	0.601169	0.544447	0.793532
ENSMUSG00000079436	Kcnj13	0	-2.66601	0.469264	0.00668334	2.9724	0.450056	0	2.81082	1
ENSMUSG00000026259	Ngef	0.00271643	-1.81802	0.354686	0.0133667	2.1244	0.28023	0	1.58842	1
ENSMUSG00000026288	Inpp5d	0.00135822	-1.08105	0.86245	0.00334167	1.38744	0.860028	0	2.81082	1
ENSMUSG00000026289	Atg16l1	0.165702	0.50391	0.527082	0.106933	-0.601591	0.467097	0.16584	0.28958	1
ENSMUSG00000056055	Sag	0.0611197	0.535619	0.669574	0.0434417	-0.359796	0.91406	0.02073	-0.486864	1
ENSMUSG00000070738	Dgkd	0.214598	1.58797	0.000849308	0.0568084	-1.81768	0.000532486	0.14511	-0.0636522	1
ENSMUSG00000005501	Usp40	0.23633	0.537269	0.389786	0.177109	-0.333408	0.780299	0.0621899	-1.43711	0.675316
ENSMUSG00000090124	Ugt1a7c	0.0285225	-1.32206	0.0562829	0.0334167	-0.362584	0.927808	0.310949	3.39578	3.90203e-05
ENSMUSG00000090145	Ugt1a6b	0.00407465	-0.666015	0.941284	0.00334167	0.0655101	1	0.02073	3.07385	0.747566
ENSMUSG00000054545	Ugt1a6a	0.0176568	-1.36116	0.137142	0.030075	0.317049	0.996595	0.14511	2.87222	0.0160588
ENSMUSG00000089943	Ugt1a5	0	-2.08105	0.669574	0	0.387438	1	0.02073	5.39578	0.302725
ENSMUSG00000081984	Dnajb3	0.0434629	1.64141	0.084447	0.0133667	-1.33503	0.226133	0	-0.813674	1
ENSMUSG00000079429	Mroh2a	0.0135822	-5.71965	1.25385e-17	0.00334167	-5.75722	2.91521e-07	5.63855	8.90357	7.37858e-31
ENSMUSG00000044783	Hjurp	0.397957	-0.616089	0.149114	0.411025	-0.239566	0.882061	1.84497	2.18373	0.000150116
ENSMUSG00000036251	Trpm8	0	-2.08105	0.669574	0	0.387438	1	0.02073	5.39578	0.302725
ENSMUSG00000062310	Glrp1	0.00135822	-0.0810521	1	0	0.387438	1	0	3.39578	1
ENSMUSG00000100798	Gm19589	0.00135822	-0.0810521	1	0	0.387438	1	0	3.39578	1
ENSMUSG00000049866	Arl4c	0.0298808	-1.25793	0.124599	0.02005	-1.19752	0.411972	0.393869	3.85973	2.55359e-05
ENSMUSG00000036206	Sh3bp4	0.110016	-0.852783	0.0756882	0.1604	0.315648	0.773716	0.435329	1.83284	0.0228417
ENSMUSG00000055013	Agap1	0.209165	-1.94448	6.59158e-10	0.822051	1.76595	5.9603e-08	0.725548	0.918246	0.423345
ENSMUSG00000067081	Asb18	0.00135822	-0.0810521	1	0	0.387438	1	0	3.39578	1
ENSMUSG00000026301	Iqca	0	-2.08105	0.669574	0	0.387438	1	0.02073	5.39578	0.302725
ENSMUSG00000044337	Ackr3	0.605764	-3.94403	1.29542e-40	10.3525	3.75621	2.41433e-37	3.17168	-0.129004	1
ENSMUSG00000101028	Gm28723	0	-2.66601	0.483402	0.00334167	1.38744	0.83449	0.02073	4.39578	0.44041
ENSMUSG00000034432	Cops8	0.737511	0.5552	0.242356	0.484542	-0.585129	0.279394	0.601169	-0.12569	1
ENSMUSG00000048126	Col6a3	8.01483	0.68938	0.0615947	5.64074	-0.427584	0.457467	0.849928	-3.10179	0.00890806
ENSMUSG00000026303	Mlph	0.00135822	-1.66601	0.617649	0	-0.612562	0.927808	0.0414599	4.98074	0.0729772
ENSMUSG00000026305	Lrrfip1	0.319181	0.714128	0.154972	0.207184	-0.548171	0.43121	0.10365	-1.23843	0.789637
ENSMUSG00000070732	Rbm44	0	-2.08105	0.669574	0.00334167	2.38744	0.672881	0	3.39578	1
ENSMUSG00000034353	Ramp1	0.416972	-0.215145	0.814478	0.517959	0.346411	0.667321	0.269489	-0.651734	1
ENSMUSG00000034343	Ube2f	0.486241	0.257041	0.77131	0.411025	-0.216786	0.906884	0.373139	-0.269182	1
ENSMUSG00000097285	Gm26683	0.00135822	-0.0810521	1	0	0.387438	1	0	3.39578	1
ENSMUSG00000026307	Scly	0.372151	1.77431	1.09351e-05	0.103592	-1.74699	7.9612e-05	0.12438	-1.05425	0.924581
ENSMUSG00000026309	Ilkap	0.736153	-0.013052	1	0.738509	0.00194501	1	0.767008	0.0662781	1
ENSMUSG00000067071	Hes6	0.156195	0.22234	0.874238	0.143692	-0.0479479	1	0.0621899	-0.917104	0.999459
ENSMUSG00000055866	Per2	0.0923587	1.44251	0.0475826	0.0334167	-1.28241	0.148321	0.02073	-0.908001	1
ENSMUSG00000034292	Traf3ip1	0.112732	0.357069	0.781952	0.0902251	-0.24815	0.93616	0.0621899	-0.398636	1
ENSMUSG00000026311	Asb1	0.0964334	0.0888729	1	0.0935668	0.0166005	1	0.0621899	-0.248077	1
ENSMUSG00000100980	Gm29100	0.00950751	-0.0810521	1	0.010025	0.387438	0.94899	0	0.936348	1
ENSMUSG00000007805	Twist2	0.79184	1.00025	0.00828785	0.437759	-0.772739	0.100707	0.12438	-2.27867	0.153872
ENSMUSG00000026313	Hdac4	0.141254	-0.595625	0.291882	0.207184	0.494353	0.48686	0.248759	0.712515	0.808971
ENSMUSG00000096941	Gm26720	0.00135822	-0.0810521	1	0	0.387438	1	0	3.39578	1
ENSMUSG00000026260	Ndufa10	0.975199	0.160868	0.896354	0.848784	-0.203171	0.901234	1.01577	0.11334	1
ENSMUSG00000073616	Myeov2	2.5548	0.0471294	1	2.49957	-0.0251896	1	2.32175	-0.144889	1
ENSMUSG00000034220	Gpc1	0.0149404	2.50391	0.137905	0	-2.19752	0.250985	0	0.810817	1
ENSMUSG00000101995	Gm29480	0.00135822	-0.0810521	1	0	0.387438	1	0	3.39578	1
ENSMUSG00000047067	Dusp28	0.0923587	0.568041	0.599056	0.0501251	-0.84138	0.36149	0.12438	0.810817	0.889722
ENSMUSG00000097251	5033417F24Rik	0.00407465	-0.0810521	1	0.00334167	0.387438	1	0	2.07385	1
ENSMUSG00000026269	Rnpepl1	0.305599	0.139214	0.949818	0.277359	-0.121111	1	0.269489	-0.0683287	1
ENSMUSG00000100632	9430060I03Rik	0.00679108	-0.818018	0.843565	0.00668334	-0.0275993	1	0.0414599	2.98074	0.382733
ENSMUSG00000026270	Capn10	0.081493	0.0947977	1	0.0735168	-0.111368	1	0.0829198	0.342668	1
ENSMUSG00000026271	Gpr35	0.00135822	-2.08105	0.370451	0.00668334	1.38744	0.712103	0.02073	3.39578	0.675316
ENSMUSG00000014602	Kif1a	0.019015	-0.981516	0.420844	0.0434417	1.2879	0.232095	0	-0.411575	1
ENSMUSG00000101378	Gm28086	0.00271643	0.50391	1	0	-0.197524	1	0	2.81082	1
ENSMUSG00000047793	Sned1	0.547361	1.21961	0.00467148	0.243942	-1.08961	0.0284622	0.16584	-1.33214	0.820088
ENSMUSG00000026273	Mterf4	0.104583	0.116887	1	0.0835418	-0.338387	0.860028	0.16584	0.879204	0.730132
ENSMUSG00000026274	Pask	0.00407465	0.918948	0.874238	0	-0.612562	0.927808	0	2.39578	1
ENSMUSG00000026275	Ppp1r7	0.30424	-0.0354553	1	0.314117	0.056427	1	0.290219	-0.0147426	1
ENSMUSG00000034107	Ano7	0.00135822	-0.0810521	1	0	0.387438	1	0	3.39578	1
ENSMUSG00000034088	Hdlbp	2.13104	-0.0865551	0.953545	2.11862	-0.052656	1	3.17168	0.556657	0.680531
ENSMUSG00000026276	2018-09-02	1.92867	-0.287841	0.601237	2.46615	0.3642	0.48601	1.67913	-0.322816	1
ENSMUSG00000034066	Farp2	0.0298808	-1.01692	0.199185	0.0634917	1.06551	0.241033	0.0414599	0.588425	1
ENSMUSG00000026277	Stk25	0.748377	0.157108	0.90414	0.701751	-0.0588807	1	0.476789	-0.592905	1
ENSMUSG00000026278	Bok	0.282509	-1.07413	0.00246282	0.624892	1.10282	0.00281743	0.414599	0.15874	1
ENSMUSG00000026279	Thap4	0.150762	-1.25098	0.000480856	0.350875	1.07096	0.0061277	0.414599	1.02655	0.367641
ENSMUSG00000101952	Gm10550	0.00135822	-0.0810521	1	0	0.387438	1	0	3.39578	1
ENSMUSG00000026280	Atg4b	0.247195	0.0252568	1	0.250625	0.0504032	1	0.18657	-0.29352	1
ENSMUSG00000026281	Dtymk	0.734795	0.193742	0.86245	0.638259	-0.192506	0.927808	0.663358	-0.0774958	1
ENSMUSG00000026283	Ing5	0.173852	0.175288	0.947886	0.123642	-0.544543	0.547905	0.331679	1.1082	0.370148
ENSMUSG00000073609	D2hgdh	0.0733437	0.612845	0.596261	0.0401	-0.794765	0.48466	0.0829198	0.651618	1
ENSMUSG00000094651	Gal3st2	0	-2.08105	0.669574	0	0.387438	1	0.02073	5.39578	0.302725
ENSMUSG00000073608	Gm6086	0.00135822	-1.08105	0.86245	0.00334167	1.38744	0.860028	0	2.81082	1
ENSMUSG00000051185	Fam174a	1.07163	0.0210948	1	1.09607	0.0541537	1	0.808468	-0.408997	1
ENSMUSG00000040710	St8sia4	0.00135822	-1.08105	0.86245	0.00334167	1.38744	0.860028	0	2.81082	1
ENSMUSG00000097814	Panct2	0.00135822	-0.0810521	1	0	0.387438	1	0	3.39578	1
ENSMUSG00000100454	Gm28901	0.00135822	-1.08105	0.86245	0.00334167	1.38744	0.860028	0	2.81082	1
ENSMUSG00000044768	D1Ertd622e	0.0543286	-1.27809	0.0119418	0.0802001	0.0540145	1	0.456059	2.89697	3.79652e-05
ENSMUSG00000040648	Ppip5k2	0.115448	0.0972851	1	0.103592	-0.136124	1	0.12438	0.33277	1
ENSMUSG00000026333	Gin1	0.148046	-0.0545799	1	0.130325	-0.24483	0.918857	0.290219	1.0835	0.414811
ENSMUSG00000026335	Pam	1.36908	-1.23677	2.42956e-05	3.03424	0.958187	0.00390813	4.45694	1.24603	0.073005
ENSMUSG00000100009	Gm7967	0.00135822	-2.08105	0.370451	0.010025	2.38744	0.316216	0	2.07385	1
ENSMUSG00000047496	Rnf152	0.0135822	-0.621621	0.860447	0.0233917	0.928007	0.672881	0	0.225854	1
ENSMUSG00000097482	Gm17634	0.00271643	0.50391	1	0	-0.197524	1	0	2.81082	1
ENSMUSG00000056536	Pign	0.188792	0.117494	0.995018	0.18045	-0.0210266	1	0.12438	-0.396778	1
ENSMUSG00000026319	2310035C23Rik	0.298808	0.0774938	1	0.30075	0.0560291	1	0.16584	-0.715066	1
ENSMUSG00000026321	Tnfrsf11a	0.00271643	-1.08105	0.902549	0.00334167	0.387438	1	0.02073	3.39578	0.675316
ENSMUSG00000099843	Gm7160	0.0679108	1.42145	0.0518148	0.0133667	-2.07199	0.00945566	0.0829198	0.936348	0.986137
ENSMUSG00000038866	Zcchc2	0.081493	0.527757	0.615423	0.0601501	-0.318831	0.91569	0.02073	-0.908001	1
ENSMUSG00000044340	Phlpp1	0.124956	-1.00132	0.0201536	0.274017	1.14777	0.00769701	0.10365	-0.470469	1
ENSMUSG00000057329	Bcl2	0.680466	1.44755	0.000102973	0.26065	-1.30313	0.00169419	0.16584	-1.6142	0.514571
ENSMUSG00000009905	Kdsr	0.366718	0.626057	0.222598	0.227234	-0.658855	0.254962	0.290219	-0.102471	1
ENSMUSG00000009907	Vps4b	0.600332	-0.129093	0.903273	0.654967	0.117706	0.95103	0.663358	0.120501	1
ENSMUSG00000067006	Serpinb5	0	-2.08105	0.669574	0	0.387438	1	0.02073	5.39578	0.302725
ENSMUSG00000067001	Serpinb7	0	-2.08105	0.669574	0.00334167	2.38744	0.672881	0	3.39578	1
ENSMUSG00000102843	Serpinb10	0	-2.66601	0.370451	0	-0.197524	1	0.0414599	5.98074	0.03095
ENSMUSG00000026315	Serpinb8	0.0298808	-1.20135	0.157329	0.030075	-0.538561	0.840987	0.310949	3.39578	0.00030231
ENSMUSG00000086161	Gm15389	0.00135822	-0.0810521	1	0	0.387438	1	0	3.39578	1
ENSMUSG00000047216	Cdh19	0.0353136	2.67384	0.0143644	0.00334167	-2.36745	0.0641624	0	-0.411575	1
ENSMUSG00000101253	Gm29088	0.00135822	-0.0810521	1	0	0.387438	1	0	3.39578	1
ENSMUSG00000038702	Dsel	0.42648	-0.764838	0.0361317	0.798659	0.936777	0.00872565	0.269489	-0.910608	0.985266
ENSMUSG00000026374	Tsn	1.17622	-0.179145	0.812084	1.3233	0.153155	0.90184	1.38891	0.180603	1
ENSMUSG00000026377	Nifk	0.383017	0.688567	0.172397	0.237259	-0.642309	0.292875	0.228029	-0.486864	1
ENSMUSG00000064302	Clasp1	0.513406	-0.62874	0.0982153	0.832076	0.687887	0.0824266	0.559709	-0.0914864	1
ENSMUSG00000107722	2900060B14Rik	0.0421047	0.333985	0.884019	0.0367584	-0.0275993	1	0	-1.03049	1
ENSMUSG00000026380	Tfcp2l1	0	-5.32898	1.35901e-06	0	-2.86049	0.102661	0.373139	8.64371	4.92705e-14
ENSMUSG00000048402	Gli2	0.103224	0.430847	0.669574	0.0768584	-0.349527	0.846191	0.0621899	-0.248077	1
ENSMUSG00000097408	Gm26831	0.00135822	-0.0810521	1	0	0.387438	1	0	3.39578	1
ENSMUSG00000101179	Gm29455	0.0081493	0.726303	0.978989	0.00334167	-0.419917	1	0	1.39578	1
ENSMUSG00000037035	Inhbb	0.0271643	-3.115	1.21226e-09	0.267334	3.02685	3.25941e-09	0.10365	0.32253	1
ENSMUSG00000004451	Ralb	0.56366	-0.0600925	1	0.571426	0.00313135	1	0.684088	0.286026	1
ENSMUSG00000098447	Gm27184	0.00135822	-1.66601	0.617868	0.00668334	1.9724	0.579696	0	2.39578	1
ENSMUSG00000098923	Tmem185b	0.187434	0.0836926	1	0.170425	-0.131291	1	0.2073	0.285355	1
ENSMUSG00000101731	3830432H09Rik	0.00135822	-0.0810521	1	0	0.387438	1	0	3.39578	1
ENSMUSG00000026383	Epb41l5	0.146687	-0.442151	0.550743	0.153717	-0.102367	1	0.476789	1.70462	0.0384017
ENSMUSG00000026384	Ptpn4	0.123598	0.313227	0.793325	0.0634917	-1.0321	0.112559	0.310949	1.60136	0.0984747
ENSMUSG00000036975	Tmem177	0.0421047	0.0120573	1	0.0233917	-0.897964	0.503629	0.14511	2.11038	0.121131
ENSMUSG00000050777	Tmem37	0.0244479	-0.740015	0.596986	0.0267334	-0.086493	1	0.12438	2.44825	0.0740865
ENSMUSG00000026385	Dbi	16.7713	1.42094	7.50721e-06	5.878	-1.47156	1.787e-05	8.70658	-0.67077	1
ENSMUSG00000026388	3110009E18Rik	0.105941	0.364748	0.732082	0.0835418	-0.269674	0.927808	0.0621899	-0.30466	1
ENSMUSG00000026389	Steap3	1.43156	-0.765945	0.0192267	2.807	1.05083	0.000752448	0.14511	-3.4922	0.00637181
ENSMUSG00000036907	C1ql2	0.00407465	-0.666015	0.941558	0.00668334	0.972401	0.951682	0	1.81082	1
ENSMUSG00000058665	En1	0.0162986	-1.08105	0.426581	0.0401	1.38744	0.2394	0	-0.248077	1
ENSMUSG00000101386	Gm29346	0.00135822	-0.0810521	1	0	0.387438	1	0	3.39578	1
ENSMUSG00000097881	Celrr	0	-2.08105	0.669574	0.00334167	2.38744	0.672881	0	3.39578	1
ENSMUSG00000003721	Insig2	0.611197	-0.502473	0.240715	0.908934	0.573305	0.187529	0.601169	-0.195182	1
ENSMUSG00000101791	2210011K15Rik	0.00135822	-1.66601	0.617649	0.00334167	0.802476	1	0.02073	3.81082	0.587957
ENSMUSG00000026339	Ccdc93	0.115448	-0.512768	0.448824	0.157059	0.387438	0.684676	0.2073	0.799929	0.772816
ENSMUSG00000001674	Ddx18	0.51748	0.00452361	1	0.494567	-0.0833912	1	0.642629	0.345931	0.997902
ENSMUSG00000026341	Actr3	1.16399	-0.74136	0.0230503	2.03508	0.785235	0.0212661	1.40964	-0.0143492	1
ENSMUSG00000026342	Slc35f5	0.503898	0.172704	0.900493	0.457809	-0.111368	1	0.373139	-0.347815	1
ENSMUSG00000026343	Gpr39	0.0081493	-1.97414	0.0730238	0.00668334	-1.11506	0.672875	0.2073	4.68529	7.06387e-05
ENSMUSG00000026344	Lypd1	0.226822	2.7263	8.36034e-07	0.0367584	-2.41992	6.28389e-05	0	-3.08804	0.275734
ENSMUSG00000049690	Nckap5	0.0842094	-0.747628	0.231305	0.14035	0.68442	0.361408	0.14511	0.681534	0.973263
ENSMUSG00000036155	Mgat5	0.0488958	-0.778489	0.299721	0.0802001	0.638977	0.535348	0.10365	1.05	0.865479
ENSMUSG00000026347	Tmem163	0	-2.08105	0.669574	0	0.387438	1	0.02073	5.39578	0.302725
ENSMUSG00000102014	2900009J06Rik	0.0298808	0.272585	0.974245	0.02005	-0.449063	0.860028	0.0414599	1.12276	0.988106
ENSMUSG00000026349	Ccnt2	0.429196	0.139824	0.950215	0.38095	-0.167951	0.954124	0.435329	0.103667	1
ENSMUSG00000051590	Map3k19	0	-2.66601	0.370451	0.00668334	2.9724	0.338396	0	2.81082	1
ENSMUSG00000036104	Rab3gap1	0.263494	0.0668466	1	0.230575	-0.217988	0.922594	0.373139	0.599313	0.800334
ENSMUSG00000036086	Zranb3	0.0244479	1.16688	0.414362	0.010025	-0.860489	0.672881	0	-0.0636522	1
ENSMUSG00000099760	Gm28800	0.00135822	-1.66601	0.617649	0.00668334	1.9724	0.579367	0	2.39578	1
ENSMUSG00000056211	R3hdm1	0.637003	0.510063	0.332476	0.414367	-0.615444	0.262625	0.642629	0.18146	1
ENSMUSG00000026353	Ubxn4	1.18165	-0.128304	0.891782	1.22639	0.0146678	1	1.69986	0.497023	0.767651
ENSMUSG00000026355	Mcm6	0.104583	-0.52357	0.476177	0.14035	0.354271	0.76537	0.2073	0.94832	0.634282
ENSMUSG00000026356	Dars	0.522913	0.0519733	1	0.504592	-0.0441144	1	0.497519	-0.0291426	1
ENSMUSG00000045382	Cxcr4	0.0108657	1.08887	0.905152	0.00334167	-0.782487	1	0	1.07385	1
ENSMUSG00000042581	Thsd7b	0.00135822	-0.0810521	1	0	0.387438	1	0	3.39578	1
ENSMUSG00000026401	Cd55b	0.00407465	-3.32898	4.58237e-05	0.0601501	3.63537	8.49888e-06	0	-0.0636522	1
ENSMUSG00000087691	Gm15674	0.00135822	-1.66601	0.617649	0.00668334	1.9724	0.579367	0	2.39578	1
ENSMUSG00000086825	Gm15675	0.0258061	-4.28269	1.79825e-21	0.611526	4.58907	3.31251e-24	0	-3.26956	0.302725
ENSMUSG00000026399	Cd55	0.522913	-4.14278	7.56291e-39	10.6833	4.3474	1.8386e-42	0.518249	-2.71073	0.17645
ENSMUSG00000085526	Gm16083	0.00543286	-0.344087	1	0.00668334	0.650473	0.982938	0	1.58842	1
ENSMUSG00000026409	Pfkfb2	0.0366718	-0.273697	0.946314	0.0401	0.133682	1	0.0621899	1.07385	0.890982
ENSMUSG00000046404	Yod1	0.237688	-0.0478853	1	0.227234	-0.0964943	1	0.352409	0.634967	0.836267
ENSMUSG00000042510	AA986860	0.00407465	-1.40298	0.604591	0.00334167	-0.419917	0.990825	0.0621899	4.07385	0.0463985
ENSMUSG00000099556	Gm28857	0	-2.66601	0.370451	0	-0.197524	1	0.0414599	5.98074	0.03095
ENSMUSG00000026417	Pigr	0.00271643	-1.08105	0.902549	0.00668334	1.38744	0.712103	0	2.07385	1
ENSMUSG00000016529	Il10	0.00135822	-0.0810521	1	0	0.387438	1	0	3.39578	1
ENSMUSG00000016528	Mapkapk2	0.30424	-0.233055	0.757849	0.337509	0.105667	0.990825	0.476789	0.632014	0.736278
ENSMUSG00000016526	Dyrk3	0.00271643	-1.81802	0.350866	0	-1.41992	0.605742	0.0829198	5.13275	0.00231704
ENSMUSG00000026427	Eif2d	0.1983	-0.340811	0.645659	0.2406	0.237413	0.860028	0.310949	0.620992	0.811147
ENSMUSG00000026430	Rassf5	0.0461794	-1.83441	6.81141e-05	0.190475	2.07549	6.35026e-06	0.02073	-1.12778	1
ENSMUSG00000042349	Ikbke	0.229539	0.655913	0.258949	0.153717	-0.500916	0.552844	0.0829198	-1.03718	0.923652
ENSMUSG00000102055	Gm28913	0.0135822	-0.206583	1	0.0167084	0.512969	0.945272	0	0.395779	1
ENSMUSG00000026425	Srgap2	0.376226	-0.531967	0.225682	0.551376	0.524073	0.281577	0.497519	0.248473	1
ENSMUSG00000055184	Fam72a	0.050254	0.259985	0.907572	0.0401	-0.23405	0.990825	0.0414599	0.336886	1
ENSMUSG00000052688	Rab7b	0.27436	-1.64934	5.02214e-08	0.865493	1.47907	3.83885e-06	0.849928	0.936348	0.361372
ENSMUSG00000042251	Pm20d1	0	-2.08105	0.669574	0	0.387438	1	0.02073	5.39578	0.302725
ENSMUSG00000013275	Slc41a1	0.202374	0.314877	0.749957	0.177109	-0.115062	1	0.0621899	-1.26956	0.836267
ENSMUSG00000026433	Rab29	0.172493	1.33399	0.00779063	0.0701751	-1.1755	0.0423022	0.0414599	-1.23843	0.899205
ENSMUSG00000026434	Nucks1	1.49947	0.130933	0.941284	1.38011	-0.108899	1	1.30599	-0.172177	1
ENSMUSG00000026435	Slc45a3	0.0801348	1.65591	0.0361872	0.0167084	-2.00488	0.0220152	0.0621899	0.373412	1
ENSMUSG00000026436	Elk4	0.505256	-0.245379	0.697134	0.618209	0.29724	0.672881	0.476789	-0.143379	1
ENSMUSG00000059149	Mfsd4	0.0434629	-0.124121	1	0.0434417	0.0248682	1	0.0621899	0.872217	0.959703
ENSMUSG00000097454	Gm26892	0.00271643	-1.08105	0.902549	0.00668334	1.38744	0.712103	0	2.07385	1
ENSMUSG00000009772	Nuak2	0.164344	-0.237778	0.846927	0.217209	0.477636	0.575726	0.0414599	-1.56615	0.73887
ENSMUSG00000100658	F730311O21Rik	0.00271643	-0.49609	1	0.00334167	0.802476	1	0	2.39578	1
ENSMUSG00000042066	Tmcc2	0.124956	0.328824	0.761903	0.110275	-0.0796878	1	0.02073	-1.5815	0.717011
ENSMUSG00000042046	Dstyk	0.243121	-0.0810521	1	0.26065	0.11379	0.999636	0.228029	-0.0304853	1
ENSMUSG00000026439	Rbbp5	0.0964334	0.230892	0.911605	0.0701751	-0.456911	0.69626	0.14511	0.856621	0.789121
ENSMUSG00000048174	Tmem81	0.0108657	-0.233055	1	0.010025	0.0655101	1	0.02073	1.81082	1
ENSMUSG00000026442	Nfasc	0.0203732	1.33399	0.524292	0.00668334	-1.0276	0.757439	0	0.225854	1
ENSMUSG00000026443	Lrrn2	0.0325972	-2.82951	3.63135e-11	0.274017	3.06204	6.02369e-13	0.02073	-1.34569	0.852312
ENSMUSG00000054387	Mdm4	0.452286	0.336868	0.668145	0.34085	-0.401795	0.631313	0.456059	0.151157	1
ENSMUSG00000026447	Pik3c2b	0.0421047	0.218508	1	0.0401	0.087878	1	0	-1.06365	1
ENSMUSG00000046062	Ppp1r15b	0.835303	0.290917	0.672685	0.741851	-0.113158	1	0.310949	-1.31503	0.660309
ENSMUSG00000041757	Plekha6	0.111374	3.70902	1.09438e-06	0.00334167	-4.00488	3.8962e-06	0.02073	-0.996538	1
ENSMUSG00000070645	Ren1	0	-2.08105	0.669574	0	0.387438	1	0.02073	5.39578	0.302725
ENSMUSG00000070644	Etnk2	0	-3.88841	0.0119901	0.02005	4.19479	0.00690324	0	1.58842	1
ENSMUSG00000070643	Sox13	0.0651944	-0.823894	0.205084	0.133667	1.13028	0.0588514	0	-2.07995	0.623156
ENSMUSG00000090553	Snrpe	1.61356	-0.279147	0.617649	1.97493	0.276091	0.672881	1.8657	0.105913	1
ENSMUSG00000102976	Zc3h11a	0.306957	-0.463957	0.370451	0.451126	0.574034	0.243373	0.248759	-0.403627	1
ENSMUSG00000094410	Gm38394	0.0122239	-0.0810521	1	0.010025	-0.0719934	1	0.02073	1.69534	1
ENSMUSG00000051998	Lax1	0.0217315	0.421448	0.86245	0.010025	-0.860489	0.672881	0.0414599	1.65881	0.810843
ENSMUSG00000026463	Atp2b4	1.27672	0.97682	0.0068484	0.524642	-1.28749	0.000615498	1.40964	0.403642	0.899294
ENSMUSG00000100830	Gm28441	0.00135822	-0.0810521	1	0	0.387438	1	0	3.39578	1
ENSMUSG00000010311	Optc	0.0081493	0.14134	1	0	-1.78249	0.460806	0.0414599	3.17339	0.329027
ENSMUSG00000090208	Gm15851	0.00543286	0.240876	1	0.00334167	0.0655101	1	0	1.81082	1
ENSMUSG00000041577	Prelp	4.87871	1.62926	2.20075e-07	1.42689	-1.72985	3.76987e-07	2.50832	-0.646463	1
ENSMUSG00000100987	Gm1627	0.00271643	0.50391	1	0	-0.197524	1	0	2.81082	1
ENSMUSG00000041559	Fmod	0.180643	-2.22928	5.4454e-06	0.0233917	-4.33708	2.54812e-08	5.99096	5.43614	5.33136e-18
ENSMUSG00000020423	Btg2	15.4891	0.24785	0.702451	13.4001	-0.185606	0.895045	10.9661	-0.466419	1
ENSMUSG00000064246	Chil1	0	-4.25098	0.00188524	0.00334167	-0.612562	0.994572	0.14511	6.39578	1.12166e-06
ENSMUSG00000026458	Ppfia4	0.00407465	0.918948	0.874238	0	-0.612562	0.927808	0	2.39578	1
ENSMUSG00000042305	Tmem183a	0.277076	-0.0309286	1	0.274017	-0.0254249	1	0.331679	0.318335	1
ENSMUSG00000026456	Cyb5r1	0.138538	0.698558	0.385507	0.0501251	-1.48293	0.023493	0.290219	1.42003	0.245468
ENSMUSG00000026457	Adipor1	1.17893	0.477589	0.348361	0.738509	-0.697729	0.129244	1.51329	0.51512	0.757046
ENSMUSG00000101061	Platr1	0.00271643	0.50391	1	0	-0.197524	1	0	2.81082	1
ENSMUSG00000026455	Klhl12	0.168419	0.636805	0.326825	0.110275	-0.536326	0.551428	0.0829198	-0.586073	1
ENSMUSG00000042229	Rabif	0.23633	-0.259198	0.747513	0.277359	0.2099	0.873024	0.310949	0.384552	1
ENSMUSG00000042207	Kdm5b	0.588108	-0.0942879	0.960354	0.611526	0.0375561	1	0.725548	0.296578	1
ENSMUSG00000026452	Syt2	0.00543286	-2.34409	0.0308167	0.0367584	2.65047	0.0148773	0	0.395779	1
ENSMUSG00000073557	Ppp1r12b	0.281151	-0.122079	0.941284	0.287384	-0.00250828	1	0.414599	0.588425	0.826621
ENSMUSG00000026429	Ube2t	0.00679108	-0.0810521	1	0.00668334	0.387438	1	0	1.39578	1
ENSMUSG00000026426	Arl8a	0.656018	0.267956	0.725448	0.561401	-0.191822	0.927808	0.435329	-0.493517	1
ENSMUSG00000085311	Gm15445	0.00543286	-1.34409	0.50018	0.010025	0.580083	1	0.0414599	2.98074	0.382733
ENSMUSG00000097680	Gm26642	0	-2.08105	0.669574	0.00334167	2.38744	0.672881	0	3.39578	1
ENSMUSG00000041926	Rnpep	0.972483	1.83492	1.38218e-07	0.270675	-1.76676	3.52235e-06	0.269489	-1.43711	0.573821
ENSMUSG00000062580	Timm17a	1.15041	0.403694	0.467121	0.918959	-0.277177	0.774434	0.559709	-0.930008	0.911593
ENSMUSG00000048096	Lmod1	0.51748	5.49638	4.84951e-20	0.010025	-5.18999	2.41188e-16	0	-4.19294	0.0408497
ENSMUSG00000041889	Shisa4	0.537854	1.90809	1.42385e-06	0.147034	-1.77176	4.49325e-05	0.10365	-1.80389	0.472974
ENSMUSG00000041879	Ipo9	0.217315	0.162402	0.935004	0.2005	-0.0741419	1	0.14511	-0.392123	1
ENSMUSG00000009418	Nav1	5.68413	1.41892	6.76014e-06	2.44944	-1.12635	0.00168007	0.12438	-5.06101	3.21468e-05
ENSMUSG00000054412	Gm4793	0.0081493	0.726303	0.81868	0.00334167	-0.419917	0.994572	0	1.39578	1
ENSMUSG00000090399	Gm38399	0.186076	1.85755	0.00033708	0.0534667	-1.64404	0.00400201	0.02073	-1.87101	0.587766
ENSMUSG00000026421	Csrp1	3.7446	1.47491	1.50362e-05	0.852126	-2.14929	3.98949e-09	4.41548	0.580261	0.675316
ENSMUSG00000041801	Phlda3	0.988781	0.0888729	1	0.945693	-0.0496544	1	0.829198	-0.229662	1
ENSMUSG00000026418	Tnni1	0.00271643	-0.49609	1	0.00334167	0.802476	1	0	2.39578	1
ENSMUSG00000026414	Tnnt2	0.00407465	-0.0810521	1	0	-0.93449	0.930323	0.02073	3.39578	0.675316
ENSMUSG00000026411	Tmem9	0.35042	-0.183185	0.85928	0.377609	0.0705811	1	0.518249	0.55706	0.812016
ENSMUSG00000041642	Kif21b	0.0122239	-1.21856	0.42395	0.0334167	1.52494	0.218968	0	0.0738514	1
ENSMUSG00000097433	Gm26781	0.00135822	-0.0810521	1	0	0.387438	1	0	3.39578	1
ENSMUSG00000041570	Camsap2	0.169777	-0.212297	0.854954	0.190475	0.147387	0.981594	0.228029	0.465042	0.994122
ENSMUSG00000026404	Ddx59	0.0353136	-0.413627	0.83764	0.0367584	-0.0275993	1	0.10365	1.73281	0.397434
ENSMUSG00000041498	Kif14	0.00135822	-0.0810521	1	0	0.387438	1	0	3.39578	1
ENSMUSG00000041483	Zfp281	0.380301	-0.126535	0.926575	0.414367	0.119603	0.976743	0.414599	0.126319	1
ENSMUSG00000097113	Gm19705	0.124956	0.136179	1	0.123642	0.0655101	1	0.0414599	-1.04163	1
ENSMUSG00000098206	A430106G13Rik	0.00950751	-1.25098	0.473134	0.0233917	1.21751	0.612194	0.02073	1.48889	1
ENSMUSG00000026393	Nek7	0.482167	-0.4633	0.323529	0.624892	0.298171	0.672881	0.912118	0.802824	0.492079
ENSMUSG00000019230	Lhx9	0.00679108	0.50391	0.9508	0.00334167	-0.197524	1	0	1.58842	1
ENSMUSG00000079283	2310009B15Rik	0.406107	0.125399	0.967043	0.364242	-0.15313	0.984673	0.414599	0.11214	1
ENSMUSG00000056268	Dennd1b	0.258061	0.496377	0.452552	0.187134	-0.409028	0.672881	0.14511	-0.552588	1
ENSMUSG00000063681	Crb1	0.00135822	-0.0810521	1	0	0.387438	1	0	3.39578	1
ENSMUSG00000033964	Zbtb41	0.182001	0.137782	0.972203	0.163742	-0.128577	1	0.16584	0.0421425	1
ENSMUSG00000033952	Aspm	0.00271643	-1.81802	0.39529	0.0133667	2.1244	0.338396	0	1.58842	1
ENSMUSG00000057037	Cfhr1	0.00407465	0.918948	0.902169	0	-0.612562	1	0	2.39578	1
ENSMUSG00000070594	Gm4788	0.00407465	-0.666015	0.941284	0.00668334	0.972401	0.949872	0	1.81082	1
ENSMUSG00000033898	Cfhr2	0.0122239	-1.08105	0.515781	0.0233917	0.802476	0.753672	0.0414599	1.89328	0.745075
ENSMUSG00000026365	Cfh	1.18844	-0.450923	0.577964	1.19298	-0.210895	1	4.31183	1.83518	0.0477957
ENSMUSG00000052726	Kcnt2	0.0747019	-0.318091	0.816752	0.0969084	0.411686	0.743736	0.0621899	-0.0136115	1
ENSMUSG00000026361	Cdc73	0.536495	0.147425	0.932323	0.501251	-0.067644	1	0.373139	-0.44905	1
ENSMUSG00000033849	B3galt2	0.00950751	1.91895	0.388254	0	-1.61256	0.612194	0	1.39578	1
ENSMUSG00000018196	Glrx2	0.586749	0.0847141	1	0.531326	-0.15482	0.976895	0.684088	0.273789	1
ENSMUSG00000018199	Trove2	0.301524	-0.399093	0.505447	0.370925	0.229009	0.83495	0.559709	0.81943	0.544922
ENSMUSG00000018189	Uchl5	0.203732	0.134985	0.98257	0.177109	-0.197524	0.949872	0.228029	0.308317	1
ENSMUSG00000026360	Rgs2	0.0366718	-2.29607	0.0094545	0.210525	2.52946	0.00373245	0.02073	-1.11202	1
ENSMUSG00000026358	Rgs1	0.00407465	-0.666015	0.941284	0.00668334	0.972401	0.949872	0	1.81082	1
ENSMUSG00000035131	Brinp3	0.00407465	0.918948	0.874238	0	-0.612562	0.927808	0	2.39578	1
ENSMUSG00000085822	Gm15584	0	-2.08105	0.669574	0.00334167	2.38744	0.672881	0	3.39578	1
ENSMUSG00000056220	Pla2g4a	0.0461794	-3.73967	8.07077e-23	0.471176	1.7043	1.41379e-05	1.63767	3.25828	1.42413e-08
ENSMUSG00000032487	Ptgs2	0.15212	-5.35561	9.29333e-41	7.21467	5.33497	1.58761e-41	0.559709	-1.94661	0.791379
ENSMUSG00000097754	Ptgs2os2	0.00407465	-2.40298	0.0382114	0.0233917	1.80248	0.191548	0.0414599	2.52131	0.5379
ENSMUSG00000006010	BC003331	0.617988	0.0583509	1	0.571426	-0.125876	1	0.725548	0.273383	1
ENSMUSG00000006005	Tpr	1.35278	-0.333922	0.509877	1.66749	0.261787	0.688189	1.94862	0.418741	0.858433
ENSMUSG00000006014	Prg4	0.00135822	-3.88841	0.0310494	0.030075	2.1244	0.3098	0.0829198	3.25828	0.302725
ENSMUSG00000066842	Hmcn1	0.0461794	-2.18059	2.77096e-05	0.233917	2.25178	2.38203e-05	0.0829198	0.00346203	1
ENSMUSG00000100954	Gm10138	0.0203732	-0.888407	0.44021	0.0334167	0.598942	0.844429	0.0621899	1.69534	0.625947
ENSMUSG00000023150	Ivns1abp	0.176568	-0.176912	0.889152	0.1604	-0.245779	0.906949	0.435329	1.3714	0.149004
ENSMUSG00000052748	Swt1	0.355853	0.176507	0.908553	0.297409	-0.265367	0.860028	0.414599	0.328665	1
ENSMUSG00000053286	Trmt1l	0.260778	0.34148	0.670098	0.193817	-0.416419	0.663225	0.269489	0.231591	1
ENSMUSG00000026484	Rnf2	0.34227	-0.0867432	0.984966	0.384292	0.201025	0.860028	0.228029	-0.54282	1
ENSMUSG00000026483	Fam129a	1.29438	-0.27067	0.651486	1.7644	0.514209	0.23476	0.310949	-2.13755	0.147493
ENSMUSG00000100594	2810414N06Rik	0.0081493	-0.273697	1	0.010025	0.580083	1	0	1.07385	1
ENSMUSG00000043019	Edem3	0.271643	0.23015	0.843565	0.233917	-0.183914	0.955146	0.2073	-0.226938	1
ENSMUSG00000032666	1700025G04Rik	0.380301	-0.406057	0.453333	0.548034	0.563936	0.244864	0.228029	-0.81692	1
ENSMUSG00000014980	Tsen15	0.296091	0.18594	0.899517	0.263992	-0.136124	1	0.228029	-0.238427	1
ENSMUSG00000032649	Colgalt2	0.145329	1.58637	0.00322853	0.0534667	-1.27999	0.0402261	0	-2.55842	0.379762
ENSMUSG00000026482	Rgl1	1.19659	0.455655	0.375244	0.959059	-0.253208	0.821295	0.331679	-1.70782	0.344793
ENSMUSG00000008475	Arpc5	2.12697	-0.105699	0.921884	2.33917	0.141136	0.915379	1.99008	-0.150876	1
ENSMUSG00000026480	Ncf2	0.0135822	0.378379	1	0.010025	-0.0719934	1	0	0.588425	1
ENSMUSG00000042772	Smg7	0.218673	0.0108704	1	0.223892	0.0655101	1	0.16584	-0.273499	1
ENSMUSG00000042751	Nmnat2	0.00543286	-2.21856	0.0746617	0.030075	2.1244	0.112455	0.02073	1.58842	1
ENSMUSG00000026479	Lamc2	0.0638362	-2.1108	1.4228e-06	0.294067	2.03028	6.46275e-06	0.18657	0.630245	0.936407
ENSMUSG00000026478	Lamc1	5.99109	-0.445002	0.283625	9.30655	0.706973	0.0436862	1.09869	-2.66251	0.0301244
ENSMUSG00000042699	Dhx9	0.586749	0.107315	0.985576	0.548034	-0.0854433	1	0.518249	-0.125368	1
ENSMUSG00000042684	Npl	0.0325972	1.97784	0.0754433	0.00668334	-1.67146	0.232105	0	-0.359108	1
ENSMUSG00000042671	Rgs8	0	-2.08105	0.669574	0.00334167	2.38744	0.672881	0	3.39578	1
ENSMUSG00000100334	C230024C17Rik	0.00135822	-0.0810521	1	0	0.387438	1	0	3.39578	1
ENSMUSG00000026475	Rgs16	0.157553	3.78931	0.00788649	0.00668334	-3.91024	0.0170537	0.02073	-1.49904	1
ENSMUSG00000066800	Rnasel	0.134463	-0.929049	0.0327389	0.247284	0.770767	0.145227	0.310949	0.952836	0.544639
ENSMUSG00000042641	Rgsl1	0.00271643	-1.08105	0.902549	0.00334167	0.387438	1	0.02073	3.39578	0.675316
ENSMUSG00000045968	Teddm2	0.0203732	0.918948	0.612238	0.010025	-0.612562	0.860028	0	0.147852	1
ENSMUSG00000043282	Teddm1b	0	-2.08105	0.669574	0.00334167	2.38744	0.672881	0	3.39578	1
ENSMUSG00000026473	Glul	4.16022	-0.0390103	1	4.58477	0.176197	0.880144	2.38394	-0.861283	0.998514
ENSMUSG00000100014	Gm29290	0.00135822	-0.0810521	1	0	0.387438	1	0	3.39578	1
ENSMUSG00000100627	A830008E24Rik	0.00679108	1.50391	0.542248	0	-1.19752	0.746056	0	1.81082	1
ENSMUSG00000004110	Cacna1e	0.00950751	1.91895	0.388254	0	-1.61256	0.612194	0	1.39578	1
ENSMUSG00000096950	Gm9530	0.00271643	0.50391	1	0	-0.197524	1	0	2.81082	1
ENSMUSG00000056708	Ier5	4.18874	-0.143738	0.878535	5.11944	0.342502	0.58597	1.61694	-1.47318	0.511764
ENSMUSG00000026471	Mr1	0.143971	-0.76585	0.0993079	0.217209	0.443148	0.565156	0.414599	1.36183	0.17378
ENSMUSG00000026470	Stx6	0.278434	0.162505	0.921388	0.243942	-0.177895	0.961986	0.269489	0.0790131	1
ENSMUSG00000033722	BC034090	0.0842094	-0.563204	0.457276	0.130325	0.643277	0.376288	0.0829198	0.0452822	1
ENSMUSG00000026469	Xpr1	0.211882	0.126106	0.987704	0.193817	-0.104958	1	0.18657	-0.0304853	1
ENSMUSG00000073535	Gm5532	0.00407465	-0.666015	0.941284	0.00668334	0.972401	0.949872	0	1.81082	1
ENSMUSG00000033701	Acbd6	0.728004	0.19331	0.86245	0.594817	-0.308655	0.731966	0.891388	0.373412	0.94065
ENSMUSG00000033684	Qsox1	0.252628	-0.704083	0.0810617	0.407684	0.629513	0.177667	0.435329	0.583748	0.790931
ENSMUSG00000033671	Cep350	0.215956	-0.298283	0.669574	0.267334	0.301023	0.740186	0.248759	0.189329	1
ENSMUSG00000026466	Tor1aip1	1.51577	0.0959941	0.995564	1.36006	-0.172557	0.931781	1.78278	0.265076	1
ENSMUSG00000050565	Tor1aip2	0.774183	0.175428	0.878616	0.668334	-0.211808	0.898385	0.787738	0.0905946	1
ENSMUSG00000026601	Axdnd1	0	-2.66601	0.370451	0.00668334	2.9724	0.338396	0	2.81082	1
ENSMUSG00000078193	Gm2000	6.32521	-0.512106	0.176678	9.51374	0.589959	0.124366	6.05315	-0.2831	1
ENSMUSG00000026600	Soat1	0.332763	0.291607	0.743445	0.26065	-0.342204	0.739324	0.331679	0.143392	1
ENSMUSG00000101523	Gm10031	0.0937169	0.347791	0.789371	0.0802001	-0.118453	1	0.02073	-1.15881	0.900817
ENSMUSG00000026596	Abl2	0.224106	-0.804045	0.0492337	0.414367	0.877489	0.0384959	0.248759	-0.0836899	1
ENSMUSG00000060519	Tor3a	0.311032	0.256643	0.816752	0.257309	-0.251972	0.868073	0.269489	-0.0589605	1
ENSMUSG00000033557	Fam20b	0.195583	-0.344087	0.656791	0.26065	0.433831	0.571064	0.16584	-0.235195	1
ENSMUSG00000026594	Ralgps2	0.205091	0.0583509	1	0.213867	0.124404	0.997	0.0829198	-1.03718	0.989472
ENSMUSG00000033544	Angptl1	0.0760601	-1.39791	0.00901014	0.233917	1.7043	0.00125153	0	-2.59291	0.633145
ENSMUSG00000101905	4930439D14Rik	0	-2.08105	0.669574	0.00334167	2.38744	0.672881	0	3.39578	1
ENSMUSG00000070565	Rasal2	0.23633	0.463268	0.556998	0.133667	-0.854923	0.153276	0.393869	0.969515	0.466282
ENSMUSG00000033488	BC026585	0.325972	1.24687	0.00285388	0.150375	-1.01381	0.0376086	0.0414599	-2.17913	0.302725
ENSMUSG00000087093	Gm15486	0	-2.08105	0.669574	0.00334167	2.38744	0.672881	0	3.39578	1
ENSMUSG00000026589	Sec16b	0.221389	0.918948	0.0773702	0.123642	-0.748339	0.263129	0.0621899	-1.25527	0.815478
ENSMUSG00000004031	Brinp2	0	-2.08105	0.669574	0.00334167	2.38744	0.672881	0	3.39578	1
ENSMUSG00000103971	Gm37679	0.00135822	-0.0810521	1	0	0.387438	1	0	3.39578	1
ENSMUSG00000073530	Pappa2	0.00679108	-1.30344	0.669574	0.02005	1.60983	0.509141	0	0.810817	1
ENSMUSG00000040782	Rfwd2	0.467226	0.073276	1	0.427734	-0.13661	1	0.538979	0.264971	1
ENSMUSG00000090394	4930523C07Rik	0.995573	-0.012627	1	0.97911	-0.0385983	1	1.16088	0.224449	1
ENSMUSG00000026729	4930562F07Rik	0.00135822	-2.08105	0.370451	0.00668334	1.38744	0.712103	0.02073	3.39578	0.675316
ENSMUSG00000058267	Mrps14	1.21832	0.0677414	1	1.1629	-0.063324	1	1.16088	-0.0544189	1
ENSMUSG00000014226	Cacybp	0.713064	-0.231958	0.712584	0.812026	0.153269	0.917085	0.995038	0.42365	0.899775
ENSMUSG00000026721	Rabgap1l	0.248554	-0.623579	0.175328	0.22055	-0.518016	0.501916	1.38891	2.51746	8.05007e-06
ENSMUSG00000040423	Rc3h1	0.524271	0.140098	0.946314	0.411025	-0.403199	0.611123	0.870658	0.827691	0.466282
ENSMUSG00000026715	Serpinc1	0.00679108	-2.19653	0.0395326	0.0167084	0.271961	1	0.14511	3.93635	0.00572907
ENSMUSG00000043467	Zbtb37	0.158911	0.8947	0.132269	0.0868834	-0.776538	0.310799	0.0621899	-0.774146	1
ENSMUSG00000026709	Dars2	0.0611197	0.983078	0.325151	0.0233917	-1.22727	0.260322	0.0621899	0.667859	1
ENSMUSG00000102864	Gm37634	0.0149404	0.918948	0.650665	0.00668334	-0.612562	0.926	0	0.588425	1
ENSMUSG00000026708	Cenpl	0.0258061	-0.459564	0.844114	0.030075	0.185804	1	0.0621899	1.5378	0.694164
ENSMUSG00000026705	Klhl20	0.15212	-0.0422329	1	0.147034	-0.0632232	1	0.2073	0.56059	0.939893
ENSMUSG00000026701	Prdx6	3.21354	0.531602	0.225091	2.40934	-0.356902	0.625751	1.07796	-1.46876	0.466282
ENSMUSG00000066755	Tnfsf18	0	-2.66601	0.370451	0.00668334	2.9724	0.338396	0	2.81082	1
ENSMUSG00000040297	Suco	0.344987	-0.22625	0.759382	0.407684	0.237196	0.811038	0.373139	0.0852863	1
ENSMUSG00000026698	Pigc	0.343629	0.841543	0.0718911	0.187134	-0.824066	0.122125	0.2073	-0.420913	1
ENSMUSG00000103393	Gm38304	0.00135822	-0.0810521	1	0	0.387438	1	0	3.39578	1
ENSMUSG00000040265	Dnm3	0.0353136	-1.94087	0.000257475	0.157059	2.16505	4.37917e-05	0.02073	-0.813674	1
ENSMUSG00000090260	2810442N19Rik	0.00271643	0.50391	1	0	-0.197524	1	0	2.81082	1
ENSMUSG00000078190	Dnm3os	0.0353136	-0.785596	0.492639	0.0701751	1.09198	0.301009	0	-1.18918	1
ENSMUSG00000026694	Mettl13	0.0719855	1.35191	0.0660074	0.0267334	-1.224	0.16649	0.02073	-0.558417	1
ENSMUSG00000026696	Vamp4	0.520197	0.645929	0.173658	0.324142	-0.648904	0.234081	0.373139	-0.266186	1
ENSMUSG00000026697	Myoc	0.00679108	-0.49609	0.99219	0.010025	0.802476	0.891077	0	1.22585	1
ENSMUSG00000040225	Prrc2c	1.73852	0.0374315	1	1.67084	-0.0638552	1	1.84497	0.0891607	1
ENSMUSG00000026692	Fmo4	0.0081493	0.14134	1	0.00668334	0.165046	1	0	1.22585	1
ENSMUSG00000040181	Fmo1	1.08386	1.51661	1.90235e-05	0.437759	-1.21022	0.00269047	0	-5.46531	0.000540814
ENSMUSG00000040170	Fmo2	0.497107	-1.35258	0.00374631	0.22055	-2.08369	0.000590476	7.79446	4.19598	4.83865e-12
ENSMUSG00000026691	Fmo3	0	-3.66601	0.154306	0	-1.19752	1	0.10365	6.98074	0.0119911
ENSMUSG00000026586	Prrx1	1.38674	-0.565672	0.126302	2.36924	0.854893	0.00946316	0.10365	-3.77665	0.00302845
ENSMUSG00000096984	Gm26523	0.0285225	-2.01394	0.000105033	0.133667	2.22143	2.11102e-05	0.02073	-0.558417	1
ENSMUSG00000040124	Gorab	0.0679108	-1.31552	0.00519776	0.177109	1.30944	0.00834437	0.12438	0.502695	1
ENSMUSG00000026585	Kifap3	0.482167	-0.622127	0.106335	0.748534	0.593889	0.16622	0.704818	0.345153	0.986137
ENSMUSG00000026584	Scyl3	0.115448	0.590325	0.485089	0.0668334	-0.743806	0.362341	0.12438	0.475214	1
ENSMUSG00000041406	BC055324	0.00407465	-1.40298	0.604591	0.0133667	1.70937	0.407464	0	1.39578	1
ENSMUSG00000041396	Mettl18	0.0298808	0.272585	0.980262	0.02005	-0.449063	0.931781	0.0414599	1.12276	0.984774
ENSMUSG00000026582	Sele	0.00407465	-2.25098	0.301554	0.0267334	2.55736	0.256234	0	0.810817	1
ENSMUSG00000090081	Gm16587	0.00135822	-0.0810521	1	0	0.387438	1	0	3.39578	1
ENSMUSG00000026579	F5	0.00407465	0.918948	0.874238	0	-0.612562	0.927808	0	2.39578	1
ENSMUSG00000040918	Slc19a2	0.285225	1.55258	0.000500006	0.0835418	-1.68691	0.000631799	0.16584	-0.316939	1
ENSMUSG00000026578	Ccdc181	0.0611197	-1.68677	5.10089e-05	0.150375	0.781717	0.206078	0.497519	2.53184	0.000289757
ENSMUSG00000026577	Blzf1	0.271643	0.547632	0.370451	0.190475	-0.45502	0.612194	0.14511	-0.615448	1
ENSMUSG00000026575	Nme7	0.122239	-0.273697	0.789705	0.133667	0.0725649	1	0.228029	0.947319	0.666129
ENSMUSG00000026576	Atp1b1	0.0380301	-4.98129	8.85737e-30	0.551376	0.553024	0.477745	5.5349	4.86196	1.12994e-18
ENSMUSG00000097281	Gm26685	0.00135822	-0.0810521	1	0	0.387438	1	0	3.39578	1
ENSMUSG00000103383	Gm37754	0.00271643	-1.81802	0.350866	0.00668334	0.650473	0.982938	0.0414599	3.65881	0.239486
ENSMUSG00000102761	Gm37184	0	-2.08105	0.669574	0	0.387438	1	0.02073	5.39578	0.302725
ENSMUSG00000026574	Dpt	7.75949	-1.21525	1.32655e-05	20.8955	1.51343	5.25125e-08	0.352409	-4.98107	2.97729e-05
ENSMUSG00000040848	Sft2d2	0.122239	-0.406147	0.622673	0.126983	-0.0953439	1	0.373139	1.63248	0.0631823
ENSMUSG00000040843	Tiprl	0.613914	0.0698898	1	0.568084	-0.119522	1	0.684088	0.200154	1
ENSMUSG00000040836	Gpr161	0.0543286	-1.08105	0.0668904	0.130325	1.31705	0.0196059	0.02073	-0.926149	1
ENSMUSG00000026571	Dcaf6	0.239046	0.25727	0.83357	0.190475	-0.316823	0.817899	0.248759	0.225854	1
ENSMUSG00000026568	Mpc2	2.07128	0.347282	0.561959	1.68754	-0.261655	0.789643	1.26453	-0.637999	1
ENSMUSG00000026566	Mpzl1	0.26621	1.11473	0.0120077	0.113617	-1.16276	0.0189283	0.16584	-0.286045	1
ENSMUSG00000040723	Rcsd1	0.00679108	-1.95552	0.109016	0.00668334	-0.834954	0.845343	0.16584	4.5657	0.000263386
ENSMUSG00000040713	Creg1	1.09608	-0.133647	0.882992	0.708434	-0.863694	0.0405651	4.27037	2.09491	7.41043e-05
ENSMUSG00000026565	Pou2f1	0.168419	0.458467	0.589885	0.113617	-0.538561	0.533717	0.16584	0.252822	1
ENSMUSG00000102484	Gm37923	0.00135822	-1.08105	0.86245	0.00334167	1.38744	0.860028	0	2.81082	1
ENSMUSG00000040612	Ildr2	0.0516122	-4.77579	1.19534e-38	1.07268	1.92394	4.73422e-08	3.79358	3.42749	1.04191e-10
ENSMUSG00000103400	Gm15853	0.00679108	-1.08105	0.667722	0.0167084	1.38744	0.646666	0	0.936348	1
ENSMUSG00000026563	Tada1	0.165702	-0.367356	0.639332	0.2005	0.220143	0.871412	0.290219	0.78697	0.702812
ENSMUSG00000040596	Pogk	0.0896423	-0.822318	0.136514	0.163742	0.84147	0.145619	0.12438	0.345153	1
ENSMUSG00000060568	Fam78b	0.0325972	1.24088	0.402691	0.0133667	-0.93449	0.612933	0	-0.462202	1
ENSMUSG00000026558	Uck2	0.0747019	0.404375	0.766385	0.0434417	-0.759403	0.471058	0.12438	1.09461	0.762024
ENSMUSG00000052428	Tmco1	1.71135	0.155905	0.900225	1.42355	-0.293376	0.730945	2.23883	0.44372	0.813325
ENSMUSG00000026687	Aldh9a1	0.229539	0.118885	0.99808	0.190475	-0.29374	0.831601	0.331679	0.656694	0.778
ENSMUSG00000026688	Mgst3	0.260778	0.489037	0.476237	0.113617	-1.28418	0.00772005	0.621899	1.52343	0.0634359
ENSMUSG00000015843	Rxrg	0.00679108	1.50391	0.542248	0	-1.19752	0.746056	0	1.81082	1
ENSMUSG00000026686	Lmx1a	0.00135822	-3.08105	0.0301543	0.0233917	3.38744	0.0179163	0	1.22585	1
ENSMUSG00000052534	Pbx1	3.67126	0.393531	0.432879	2.6065	-0.503229	0.34014	3.98015	0.221708	1
ENSMUSG00000026683	Nuf2	0.00679108	-0.0810521	1	0.00668334	0.387438	1	0	1.39578	1
ENSMUSG00000026678	Rgs5	0.0203732	0.333985	1	0.0133667	-0.378097	1	0.02073	1.07385	1
ENSMUSG00000038530	Rgs4	0.0869258	2.94132	0.0468172	0.010025	-2.63493	0.155481	0	-1.69168	1
ENSMUSG00000070532	Ccdc190	0.00271643	0.50391	1	0	-0.197524	1	0	2.81082	1
ENSMUSG00000026675	Hsd17b7	0.120881	-0.676662	0.230324	0.210525	0.832849	0.12376	0.0829198	-0.53968	1
ENSMUSG00000097503	3110045C21Rik	0.0135822	-1.32206	0.241978	0.0401	1.62845	0.099839	0	-0.127783	1
ENSMUSG00000026674	Ddr2	1.74395	-1.5324	2.3344e-08	5.71092	1.74784	3.05186e-10	0.974308	-1.56712	0.436916
ENSMUSG00000026670	Uap1	1.05398	-1.87052	1.63869e-11	4.33081	2.04365	4.01887e-13	0.953578	-1.06714	0.859373
ENSMUSG00000103908	Gm37502	0.00135822	-2.08105	0.370451	0.00668334	1.38744	0.712103	0.02073	3.39578	0.675316
ENSMUSG00000026667	Uhmk1	0.171135	-0.0696474	1	0.183792	0.128704	1	0.14511	-0.112015	1
ENSMUSG00000044306	4930500M09Rik	0.00135822	-1.66601	0.617649	0.00668334	1.9724	0.579367	0	2.39578	1
ENSMUSG00000102752	Gm7694	0.0162986	-0.187967	1	0.00334167	-1.78249	0.257697	0.10365	3.17339	0.0377549
ENSMUSG00000038473	Nos1ap	0.0244479	-0.292556	0.968041	0.00668334	-1.78249	0.167439	0.16584	3.17339	0.00345026
ENSMUSG00000038463	Olfml2b	1.04447	-0.903848	0.00416667	2.12196	1.02966	0.00135379	0.932848	-0.537013	1
ENSMUSG00000026663	Atf6	0.343629	0.737708	0.134739	0.173767	-0.977398	0.0510329	0.393869	0.46032	0.947112
ENSMUSG00000026659	Dusp12	0.154837	0.305006	0.797527	0.123642	-0.283497	0.876803	0.12438	-0.0447931	1
ENSMUSG00000096968	Gm26620	0.00950751	-0.0810521	1	0.010025	0.387438	1	0	0.936348	1
ENSMUSG00000026656	Fcgr2b	0.0108657	-0.718482	0.855408	0.0133667	0.249935	1	0.0414599	2.2803	0.651549
ENSMUSG00000104340	Gm10522	0.00135822	-0.0810521	1	0	0.387438	1	0	3.39578	1
ENSMUSG00000059089	Fcgr4	0	-2.08105	0.669574	0	0.387438	1	0.02073	5.39578	0.302725
ENSMUSG00000059498	Fcgr3	0.00679108	1.50391	0.740768	0	-1.19752	0.793836	0	1.81082	1
ENSMUSG00000026649	Cfap126	0.0122239	-0.759124	0.669574	0.0233917	1.06551	0.573399	0	0.308317	1
ENSMUSG00000058076	Sdhc	0.757885	-0.0364967	1	0.775268	0.0300373	1	0.787738	0.0536478	1
ENSMUSG00000005674	Tomm40l	0.148046	-0.000132125	1	0.1604	0.181969	0.949872	0.0621899	-0.908001	0.998359
ENSMUSG00000005681	Apoa2	0.00543286	-1.08105	0.669574	0.0133667	1.38744	0.650621	0	1.22585	1
ENSMUSG00000058715	Fcer1g	0.0611197	0.44251	0.946508	0.0434417	-0.390169	1	0.0414599	0.0980989	1
ENSMUSG00000013593	Ndufs2	1.02681	0.0864926	1	0.832076	-0.367877	0.627017	1.80351	0.880796	0.326463
ENSMUSG00000006403	Adamts4	1.87977	2.48425	9.45093e-09	0.384292	-2.19129	3.44467e-06	0.02073	-5.15497	0.0103551
ENSMUSG00000052423	B4galt3	0.17521	0.356353	0.669574	0.14035	-0.263113	0.903009	0.10365	-0.445523	1
ENSMUSG00000062729	Ppox	0.17521	0.133961	0.987525	0.157059	-0.136124	1	0.16584	0.0980989	1
ENSMUSG00000053483	Usp21	0.0828512	-0.256139	0.871867	0.113617	0.562525	0.563286	0	-2.18918	0.511097
ENSMUSG00000062963	Ufc1	1.34871	-0.0723173	0.981669	1.39682	0.0361985	1	1.55475	0.180183	1
ENSMUSG00000103983	Gm20045	0.0638362	0.255983	0.896354	0.0534667	-0.168955	1	0.0414599	-0.019258	1
ENSMUSG00000013973	Dedd	0.164344	0.457368	0.575675	0.110275	-0.547467	0.518172	0.16584	0.28958	1
ENSMUSG00000013997	Nit1	0.249912	-0.179027	0.871948	0.2406	-0.143836	1	0.538979	1.14504	0.259116
ENSMUSG00000006412	Pfdn2	1.72086	0.439384	0.377953	1.30993	-0.357216	0.627138	1.01577	-0.657332	1
ENSMUSG00000045259	Klhdc9	0.0271643	0.989337	0.525839	0.0133667	-0.682951	0.830617	0	-0.248077	1
ENSMUSG00000006411	Pvrl4	0.00407465	-3.25098	0.00025959	0.0568084	3.55736	6.7926e-05	0	0.00346203	1
ENSMUSG00000048865	Arhgap30	0.00135822	-2.40298	0.269895	0.0133667	2.70937	0.224779	0	1.81082	1
ENSMUSG00000026641	Usf1	0.176568	0.0943899	1	0.147034	-0.290634	0.847395	0.269489	0.751923	0.749774
ENSMUSG00000103711	Tstd1	0.00135822	-1.08105	0.86245	0.00334167	1.38744	0.860028	0	2.81082	1
ENSMUSG00000097045	Gm26641	0	-2.08105	0.669574	0	0.387438	1	0.02073	5.39578	0.302725
ENSMUSG00000038235	F11r	0.0203732	-4.55679	7.05406e-14	0.0167084	-3.58219	0.000148223	3.56555	7.43809	5.97664e-25
ENSMUSG00000091993	B930036N10Rik	0.0488958	1.1284	0.252342	0.0167084	-1.313	0.190216	0.0414599	0.588425	1
ENSMUSG00000060244	Alyref2	0.209165	0.128983	0.986195	0.173767	-0.285521	0.846862	0.290219	0.609183	0.853062
ENSMUSG00000004707	Ly9	0	-2.08105	0.669574	0.00334167	2.38744	0.672881	0	3.39578	1
ENSMUSG00000038179	Slamf7	0.00135822	-0.0810521	1	0	0.387438	1	0	3.39578	1
ENSMUSG00000015355	Cd48	0.00679108	-0.0810521	1	0.00668334	0.387438	1	0	1.39578	1
ENSMUSG00000015316	Slamf1	0.0081493	-0.595625	0.985576	0.0133667	0.902011	0.874458	0	0.936348	1
ENSMUSG00000038147	Cd84	0.00271643	-1.08105	0.902549	0.00334167	0.387438	1	0.02073	3.39578	0.675316
ENSMUSG00000104413	Gm37065	0.0149404	0.918948	0.650665	0.00668334	-0.612562	0.926	0	0.588425	1
ENSMUSG00000026556	Vangl2	0.131747	0.0742261	1	0.113617	-0.224746	0.930323	0.18657	0.673313	0.863155
ENSMUSG00000003458	Ncstn	0.669601	0.223459	0.816752	0.558059	-0.259163	0.82945	0.663358	0.0716671	1
ENSMUSG00000026553	Copa	1.67604	0.115102	0.965011	1.604	-0.0391752	1	1.20234	-0.46557	1
ENSMUSG00000003464	Pex19	0.526988	0.75439	0.0852667	0.297409	-0.793134	0.102051	0.393869	-0.183159	1
ENSMUSG00000026554	Dcaf8	1.02002	0.566646	0.208736	0.685042	-0.544447	0.315727	0.704818	-0.377313	1
ENSMUSG00000013698	Pea15a	1.24548	-0.0068861	1	1.3634	0.179225	0.860028	0.559709	-1.16973	0.721293
ENSMUSG00000007122	Casq1	0.0081493	0.726303	0.809956	0.00334167	-0.419917	0.990825	0	1.39578	1
ENSMUSG00000007107	Atp1a4	0.00135822	-0.0810521	1	0	0.387438	1	0	3.39578	1
ENSMUSG00000038034	Igsf8	1.45737	0.253017	0.728895	1.33333	-0.0719934	1	0.538979	-1.37387	0.564503
ENSMUSG00000007097	Atp1a2	2.54937	2.76051	3.57548e-16	0.427734	-2.47785	7.00151e-12	0.0414599	-4.98936	0.000213256
ENSMUSG00000050229	Pigm	0.158911	0.592138	0.427519	0.0969084	-0.671455	0.402992	0.14511	0.196107	1
ENSMUSG00000026548	Slamf9	0.00271643	0.50391	1	0	-0.197524	1	0	2.81082	1
ENSMUSG00000037995	Igsf9	0	-2.66601	0.471071	0	-0.197524	1	0.0414599	5.98074	0.116888
ENSMUSG00000026547	Tagln2	1.13275	-1.55533	3.28844e-08	3.36172	1.41492	2.64298e-06	3.17168	0.816292	0.406946
ENSMUSG00000026546	Cfap45	0.0135822	-0.428975	0.913851	0.0133667	0.00892661	1	0.0414599	2.07385	0.675316
ENSMUSG00000053318	Slamf8	0.00271643	-1.81802	0.428383	0.0133667	2.1244	0.376288	0	1.58842	1
ENSMUSG00000026544	Dusp23	0.25127	0.0657893	1	0.230575	-0.127135	1	0.290219	0.308317	1
ENSMUSG00000037942	Crp	0.00271643	0.50391	1	0	-0.197524	1	0	2.81082	1
ENSMUSG00000037872	Ackr1	0.0135822	-4.85044	3.16308e-26	0.497909	5.15683	2.41581e-29	0	-2.92615	0.315423
ENSMUSG00000005338	Cadm3	0.111374	-3.5702	7.47162e-26	1.55388	3.87658	8.73966e-30	0	-4.70225	0.0183075
ENSMUSG00000037860	Aim2	0.0081493	1.7263	0.613678	0	-1.41992	0.815651	0	1.58842	1
ENSMUSG00000037849	Gm4955	0.00135822	-0.0810521	1	0	0.387438	1	0	3.39578	1
ENSMUSG00000073491	Pydc4	0.00135822	-1.08105	0.86245	0.00334167	1.38744	0.860028	0	2.81082	1
ENSMUSG00000066677	Pydc3	0	-2.08105	0.669574	0.00334167	2.38744	0.672881	0	3.39578	1
ENSMUSG00000073490	AI607873	4.77141	1.96314	5.64602e-10	1.41353	-1.66436	1.40048e-06	0.0414599	-5.96214	6.16203e-06
ENSMUSG00000073489	Ifi204	7.56526	0.707138	0.0522843	4.98243	-0.54425	0.254962	2.50832	-1.45934	0.466282
ENSMUSG00000090272	Mndal	1.22647	0.0421593	1	1.13951	-0.126924	1	1.51329	0.323303	0.974453
ENSMUSG00000026536	Mnda	2.68791	0.785424	0.034641	1.66081	-0.636266	0.177816	0.932848	-1.35504	0.584599
ENSMUSG00000039997	Ifi203	2.08622	0.594956	0.244505	1.41353	-0.523077	0.439984	1.18161	-0.682877	1
ENSMUSG00000054203	Ifi205	10.0413	0.877786	0.0103893	6.14867	-0.63028	0.153342	1.26453	-2.82276	0.0228067
ENSMUSG00000045381	Olfr433	0.00679108	1.50391	0.759738	0	-1.19752	0.815577	0	1.81082	1
ENSMUSG00000026532	Spta1	0.00679108	-1.08105	0.670465	0.0133667	0.902011	0.874458	0.02073	2.07385	0.963267
ENSMUSG00000028354	Fmn2	0.00407465	-1.08105	0.75491	0.010025	1.38744	0.774434	0	1.58842	1
ENSMUSG00000050069	Grem2	0.00135822	-4.25098	0.000109276	0.00334167	-1.78249	0.459367	0.331679	6.89828	6.57515e-09
ENSMUSG00000026527	Rgs7	0.00407465	-0.0810521	1	0.00334167	0.387438	1	0	2.07385	1
ENSMUSG00000026526	Fh1	0.336838	0.17851	0.896354	0.277359	-0.291707	0.815394	0.414599	0.413057	0.970408
ENSMUSG00000039783	Kmo	0.00135822	-0.0810521	1	0	0.387438	1	0	3.39578	1
ENSMUSG00000026525	Opn3	0.0244479	-1.15505	0.18643	0.0601501	1.31344	0.123716	0.02073	0.186326	1
ENSMUSG00000078185	Chml	0.050254	-0.00304961	1	0.0467834	-0.0632232	1	0.0621899	0.69534	1
ENSMUSG00000039748	Exo1	0.00407465	-0.0810521	1	0.00334167	0.387438	1	0	2.07385	1
ENSMUSG00000055214	Pld5	0	-4.98794	2.35326e-05	0.0467834	5.29433	6.97762e-06	0	0.488889	1
ENSMUSG00000078184	Rbm8a2	0.168419	-0.223792	0.8622	0.190475	0.157956	0.957983	0.228029	0.472947	0.999459
ENSMUSG00000057335	Cep170	0.560943	-0.149116	0.874238	0.654967	0.247939	0.759675	0.414599	-0.464569	1
ENSMUSG00000026504	Sdccag8	0.25127	-0.553121	0.246516	0.374267	0.549406	0.303094	0.331679	0.264074	1
ENSMUSG00000019699	Akt3	0.108657	0.400817	0.728895	0.0868834	-0.232714	0.962763	0.0414599	-0.760725	1
ENSMUSG00000097892	Gm26801	0	-2.08105	0.669574	0.00334167	2.38744	0.672881	0	3.39578	1
ENSMUSG00000063659	Zbtb18	0.0434629	0.50391	0.760772	0.0267334	-0.57192	0.79309	0.0414599	0.62319	1
ENSMUSG00000015962	1700016C15Rik	0	-2.08105	0.669574	0	0.387438	1	0.02073	5.39578	0.302725
ENSMUSG00000015961	Adss	0.498465	-0.278589	0.669574	0.548034	0.0602735	1	0.953578	0.895086	0.381822
ENSMUSG00000091476	Gm16432	0.0176568	1.7263	0.247353	0.00334167	-1.41992	0.506396	0	0.488889	1
ENSMUSG00000026502	Desi2	1.37995	-0.19161	0.78079	1.64744	0.269716	0.673194	1.14015	-0.357198	1
ENSMUSG00000086350	B230369F24Rik	0.0244479	0.844947	0.669574	0.010025	-0.93449	0.672881	0.02073	0.936348	1
ENSMUSG00000026500	Cox20	0.937169	-0.206931	0.75491	1.08938	0.207255	0.815394	1.0365	0.0781008	1
ENSMUSG00000089788	Gm16586	0.641078	1.32891	0.000419963	0.26065	-1.22466	0.00362436	0.2073	-1.2507	0.747566
ENSMUSG00000039630	Hnrnpu	1.74123	0.216347	0.801992	1.46031	-0.254572	0.809791	1.74132	0.0569775	1
ENSMUSG00000026495	Efcab2	0.0353136	0.214404	0.987704	0.030075	-0.0979886	1	0.02073	0.225854	1
ENSMUSG00000055067	Smyd3	0.0964334	0.0444788	1	0.0868834	-0.143076	1	0.12438	0.588425	1
ENSMUSG00000026492	Tfb2m	0.142613	0.0619058	1	0.110275	-0.43199	0.672881	0.290219	1.18373	0.349877
ENSMUSG00000038949	Cnst	0.0719855	0.281518	0.871867	0.0534667	-0.38308	0.860028	0.0829198	0.588425	1
ENSMUSG00000038936	Sccpdh	0.183359	-0.143336	0.941284	0.207184	0.194793	0.915035	0.16584	-0.0636522	1
ENSMUSG00000026491	Ahctf1	0.364002	0.0478957	1	0.3609	0.0109643	1	0.290219	-0.255751	1
ENSMUSG00000073486	Gm10518	0.00135822	-0.0810521	1	0	0.387438	1	0	3.39578	1
ENSMUSG00000026490	Cdc42bpa	0.44957	-0.268255	0.669574	0.514617	0.147863	0.928805	0.704818	0.60025	0.744371
ENSMUSG00000026489	Adck3	0.0488958	-0.825795	0.275199	0.0334167	-0.98602	0.319561	0.414599	3.23351	1.5272e-05
ENSMUSG00000010609	Psen2	0.331405	0.446195	0.497547	0.237259	-0.453864	0.567563	0.269489	-0.100646	1
ENSMUSG00000102923	Gm31728	0.00271643	0.50391	1	0	-0.197524	1	0	2.81082	1
ENSMUSG00000038855	Itpkb	0.176568	-0.156154	0.913727	0.213867	0.33299	0.726594	0.0829198	-0.889623	1
ENSMUSG00000053963	6330403A02Rik	0	-2.66601	0.370451	0	-0.197524	1	0.0414599	5.98074	0.03095
ENSMUSG00000026496	Parp1	0.273001	0.0853063	1	0.227234	-0.304937	0.808262	0.435329	0.778395	0.612473
ENSMUSG00000058729	Lin9	0.0461794	-0.595625	0.569328	0.0701751	0.598942	0.640046	0.0621899	0.588425	1
ENSMUSG00000026499	Acbd3	0.710347	0.0881847	1	0.681701	-0.0416061	1	0.580439	-0.254034	1
ENSMUSG00000060743	H3f3a	8.13707	-0.141871	0.871369	8.9256	0.117178	0.949872	9.39067	0.141677	1
ENSMUSG00000097347	Gm17275	0.0135822	-1.20658	0.305889	0.0367584	1.51297	0.190988	0	-0.0636522	1
ENSMUSG00000073485	H3f3aos	0.00543286	1.24088	0.669574	0	-0.93449	0.930323	0	2.07385	1
ENSMUSG00000038806	Sde2	0.706272	0.586535	0.212312	0.441101	-0.665804	0.188288	0.642629	0.0448403	1
ENSMUSG00000066652	Lefty2	0	-2.66601	0.486137	0	-0.197524	1	0.0414599	5.98074	0.128011
ENSMUSG00000026520	Pycr2	0.383017	0.26919	0.75491	0.297409	-0.368636	0.672881	0.435329	0.316052	1
ENSMUSG00000038793	Lefty1	0.182001	-0.271023	0.745827	0.233917	0.397634	0.637302	0.12438	-0.476346	1
ENSMUSG00000026519	Tmem63a	0.210524	-0.678293	0.123201	0.314117	0.473478	0.446547	0.476789	1.01496	0.382509
ENSMUSG00000085563	2210411M09Rik	0	-2.66601	0.404333	0	-0.197524	1	0.0414599	5.98074	0.0612806
ENSMUSG00000038776	Ephx1	0.215956	-0.40298	0.533568	0.267334	0.243472	0.83449	0.393869	0.810817	0.652021
ENSMUSG00000026516	Nvl	0.275718	0.216334	0.86245	0.233917	-0.217702	0.927777	0.248759	-0.00181291	1
ENSMUSG00000062169	Cnih4	0.657377	-0.503507	0.224327	0.888884	0.363326	0.537737	1.20234	0.725753	0.521824
ENSMUSG00000038733	Wdr26	2.16635	-0.0163464	1	2.12864	-0.0441805	1	2.59124	0.248292	1
ENSMUSG00000054135	A430110L20Rik	0.00543286	1.24088	0.669574	0	-0.93449	0.930323	0	2.07385	1
ENSMUSG00000004880	Lbr	0.173852	-0.23975	0.818315	0.1604	-0.245779	0.918017	0.476789	1.51314	0.0819833
ENSMUSG00000022995	Enah	0.0828512	-0.741566	0.310262	0.157059	0.995121	0.117552	0.02073	-1.3724	0.990793
ENSMUSG00000026511	Srp9	1.71679	-0.0980585	0.939554	1.7644	0.00829739	1	2.30102	0.394975	0.880714
ENSMUSG00000038633	Degs1	1.53207	0.467321	0.341212	1.06599	-0.513429	0.34323	1.36818	-0.0379772	1
ENSMUSG00000100147	1700047M11Rik	0.0855676	2.59702	0.000904738	0.0133667	-2.29063	0.00706574	0	-1.69168	0.927409
ENSMUSG00000047539	Fbxo28	0.191508	0.453985	0.563112	0.130325	-0.529038	0.546201	0.18657	0.217862	1
ENSMUSG00000026510	Trp53bp2	0.321897	0.509985	0.409376	0.170425	-0.961971	0.0547268	0.559709	1.02821	0.329027
ENSMUSG00000026509	Capn2	0.941244	-0.540106	0.161153	1.28654	0.363346	0.51929	1.88643	0.843862	0.367591
ENSMUSG00000038576	Susd4	0.00271643	-0.49609	1	0.00334167	0.802476	1	0	2.39578	1
ENSMUSG00000079164	Tlr5	0	-3.66601	0.0299585	0.00668334	0.972401	0.949872	0.0621899	4.81082	0.0181113
ENSMUSG00000104367	Gm38079	0	-2.08105	0.669574	0.00334167	2.38744	0.672881	0	3.39578	1
ENSMUSG00000030768	Disp1	0.081493	-1.67388	1.05924e-05	0.250625	1.36858	0.000996719	0.331679	1.39578	0.16404
ENSMUSG00000046836	Brox	0.226822	-0.346946	0.627689	0.2807	0.273267	0.774434	0.331679	0.505962	0.952842
ENSMUSG00000042901	Aida	0.869258	-0.654717	0.0625576	1.46031	0.752834	0.0338307	0.808468	-0.356434	1
ENSMUSG00000056050	Mia3	1.03904	-0.140096	0.874238	1.19298	0.214829	0.792487	0.849928	-0.345045	1
ENSMUSG00000072258	Taf1a	0.0407465	-0.374783	0.849998	0.0467834	0.165046	1	0.0829198	1.22585	0.717387
ENSMUSG00000104212	Gm37986	0.0149404	0.50391	0.902549	0.00668334	-0.728039	0.822327	0.02073	1.58842	1
ENSMUSG00000053461	Hhipl2	0.00271643	0.50391	1	0	-0.197524	1	0	2.81082	1
ENSMUSG00000039384	Dusp10	0.217315	-0.478056	0.393596	0.34085	0.716387	0.133536	0.0621899	-1.64314	0.605939
ENSMUSG00000044854	1700056E22Rik	0.0203732	0.59702	0.838993	0.0133667	-0.290634	1	0	0.0738514	1
ENSMUSG00000101574	1700112H15Rik	0.00135822	-0.0810521	1	0	0.387438	1	0	3.39578	1
ENSMUSG00000103308	Gm37800	0	-3.40298	0.100562	0	-0.93449	0.947265	0.0829198	6.71771	0.00168386
ENSMUSG00000039377	Hlx	0.0244479	-1.15505	0.23038	0.010025	-1.74184	0.165599	0.331679	4.02381	3.96812e-05
ENSMUSG00000102158	Gm34342	0.031239	-0.0810521	1	0.030075	0.00892661	1	0.0414599	0.936348	1
ENSMUSG00000026621	2018-03-01	0.00679108	0.50391	0.947886	0	-1.41992	0.605742	0.02073	2.81082	0.800334
ENSMUSG00000073481	2018-03-02	1.21153	-0.0233696	1	1.1629	-0.0917745	1	1.6584	0.458342	0.813616
ENSMUSG00000039349	C130074G19Rik	0.0149404	-0.666015	0.715663	0.00334167	-1.86049	0.245767	0.14511	3.69534	0.00149099
ENSMUSG00000026620	Mark1	0.0543286	-0.530855	0.651252	0.0167084	-2.00488	0.0173385	0.456059	3.39578	1.36088e-05
ENSMUSG00000102784	Gm38251	0.00135822	-0.0810521	1	0	0.387438	1	0	3.39578	1
ENSMUSG00000039318	Rab3gap2	0.134463	-0.960758	0.0225574	0.274017	0.994293	0.0249673	0.18657	0.209913	1
ENSMUSG00000026618	Iars2	0.260778	0.0684614	1	0.210525	-0.367449	0.695091	0.476789	0.980742	0.39707
ENSMUSG00000026617	Bpnt1	0.167061	-0.0810521	1	0.173767	0.0600763	1	0.18657	0.258276	1
ENSMUSG00000097261	4930532G15Rik	0.00543286	-1.34409	0.549529	0.0167084	1.65047	0.38651	0	1.07385	1
ENSMUSG00000026615	Eprs	1.4465	-0.0426511	1	1.55388	0.12363	0.932278	1.09869	-0.429592	1
ENSMUSG00000039246	Lyplal1	0.0624779	-1.35935	0.00285956	0.153717	1.10914	0.0344785	0.2073	1.31605	0.317308
ENSMUSG00000039239	Tgfb2	0.192867	-2.48342	9.58032e-15	1.19632	2.53543	6.09045e-15	0.393869	-0.250959	1
ENSMUSG00000001305	Rrp15	0.422405	0.37146	0.605938	0.337509	-0.279986	0.820189	0.248759	-0.593779	1
ENSMUSG00000097784	A430105J06Rik	0.0135822	-0.621621	0.817261	0.0233917	0.928007	0.703041	0	0.225854	1
ENSMUSG00000039224	D1Pas1	0.00271643	0.50391	1	0	-0.197524	1	0	2.81082	1
ENSMUSG00000039210	Gpatch2	0.233613	0.495595	0.459603	0.1604	-0.505647	0.547986	0.18657	-0.070195	1
ENSMUSG00000026610	Esrrg	0.00271643	0.50391	1	0	-0.197524	1	0	2.81082	1
ENSMUSG00000026608	Kctd3	0.168419	-0.363195	0.617649	0.210525	0.289406	0.778129	0.248759	0.54163	0.940213
ENSMUSG00000037624	Kcnk2	0.210524	-0.49609	0.433314	0.317459	0.614849	0.303264	0.16584	-0.405839	1
ENSMUSG00000104507	A430027H14Rik	0.00679108	-0.0810521	1	0.00668334	0.387438	1	0	1.39578	1
ENSMUSG00000026605	Cenpf	0.0244479	-0.418087	0.91794	0.0167084	-0.671455	0.943598	0.12438	2.61817	0.277944
ENSMUSG00000026604	Ptpn14	0.0638362	-1.05068	0.055528	0.0634917	-0.519452	0.691394	0.559709	3.13705	5.16648e-06
ENSMUSG00000104435	Gm37422	0.00271643	0.50391	1	0	-0.197524	1	0	2.81082	1
ENSMUSG00000026603	Smyd2	0.399316	0.0254869	1	0.38095	-0.0754107	1	0.456059	0.243384	1
ENSMUSG00000010175	Prox1	0.00407465	-2.66601	0.00766944	0.0367584	2.9724	0.00298403	0	0.488889	1
ENSMUSG00000089872	Rps6kc1	0.0923587	-0.364845	0.694668	0.1203	0.387438	0.727789	0.10365	0.266496	1
ENSMUSG00000026634	Angel2	0.412898	0.160386	0.923975	0.354217	-0.224242	0.88851	0.456059	0.236347	1
ENSMUSG00000037568	Vash2	0.0488958	2.1284	0.0140155	0.010025	-1.82202	0.0691382	0	-0.926149	1
ENSMUSG00000066595	Mfsd7b	0.100508	0.0184836	1	0.0969084	-0.0275993	1	0.10365	0.280302	1
ENSMUSG00000097845	A230020J21Rik	0	-2.08105	0.669574	0.00334167	2.38744	0.672881	0	3.39578	1
ENSMUSG00000026632	Tatdn3	0.0910005	0.362555	0.780756	0.0668334	-0.390169	0.812952	0.0829198	0.258276	1
ENSMUSG00000062510	Nsl1	0	-2.08105	0.669574	0.00334167	2.38744	0.672881	0	3.39578	1
ENSMUSG00000026630	Batf3	0.00543286	-0.759124	0.96645	0.010025	1.06551	0.83808	0	1.39578	1
ENSMUSG00000091017	Fam71a	0.0434629	-0.358586	0.874238	0.030075	-0.716898	0.672881	0.2073	2.46289	0.0369824
ENSMUSG00000026628	Atf3	12.6097	0.0555815	1	11.639	-0.137204	0.960938	15.3194	0.286916	0.972984
ENSMUSG00000073478	D730003I15Rik	0.0461794	0.347791	0.906748	0.0334167	-0.362584	0.933011	0.0414599	0.488889	1
ENSMUSG00000037499	Nenf	5.31063	-0.49369	0.1992	7.31158	0.40501	0.414097	8.5822	0.51839	0.704579
ENSMUSG00000026627	Tmem206	0.0108657	-1.49609	0.169472	0.0233917	0.686999	0.860028	0.0829198	2.71771	0.133208
ENSMUSG00000026626	Ppp2r5a	0.50254	0.0619058	1	0.397659	-0.416478	0.580978	0.995038	1.07385	0.21734
ENSMUSG00000103114	Gm32200	0	-2.08105	0.669574	0	0.387438	1	0.02073	5.39578	0.302725
ENSMUSG00000037474	Dtl	0.0271643	0.726303	0.786117	0.0167084	-0.419917	1	0	-0.30466	1
ENSMUSG00000037461	Ints7	0.0923587	0.0274723	1	0.0835418	-0.140941	1	0.12438	0.648546	1
ENSMUSG00000026623	Lpgat1	0.31239	-0.389174	0.507976	0.407684	0.358409	0.630384	0.414599	0.324573	1
ENSMUSG00000026622	Nek2	0.00679108	1.50391	0.542248	0	-1.19752	0.746056	0	1.81082	1
ENSMUSG00000055833	1700034H15Rik	0.00271643	0.50391	1	0	-0.197524	1	0	2.81082	1
ENSMUSG00000037434	Slc30a1	0.0774183	-0.714924	0.251411	0.113617	0.429258	0.707949	0.2073	1.33165	0.31881
ENSMUSG00000097416	Gm26670	0.0217315	1.42145	0.349433	0.00334167	-1.78249	0.237481	0.02073	1.22585	1
ENSMUSG00000026637	Traf5	0.0665526	-1.4372	0.000835584	0.193817	1.48872	0.000741834	0.10365	0.225854	1
ENSMUSG00000037395	Rcor3	0.277076	0.240876	0.82494	0.207184	-0.442637	0.605219	0.393869	0.657012	0.751015
ENSMUSG00000097316	Gm10516	0.0217315	0.199056	1	0.010025	-0.93449	0.672881	0.0621899	2.07385	0.466282
ENSMUSG00000058248	Kcnh1	0.00135822	-0.0810521	1	0	0.387438	1	0	3.39578	1
ENSMUSG00000037375	Hhat	0.0298808	-0.879418	0.401363	0.0601501	1.0504	0.267608	0.02073	0.0382274	1
ENSMUSG00000016262	Sertad4	0.0937169	-0.344087	0.74962	0.133667	0.595243	0.522166	0.02073	-1.38558	0.988106
ENSMUSG00000089812	Gm15867	0.111374	0.650131	0.415151	0.0634917	-0.750065	0.376102	0.10365	0.308317	1
ENSMUSG00000016181	Diexf	0.0611197	0.272585	0.878951	0.0467834	-0.320381	0.922594	0.0621899	0.488889	1
ENSMUSG00000026638	Irf6	0	-2.66601	0.467391	0	-0.197524	1	0.0414599	5.98074	0.114003
ENSMUSG00000079144	A130010J15Rik	0.0611197	0.635155	0.6121	0.0401	-0.466711	0.796651	0.02073	-0.462202	1
ENSMUSG00000026639	Lamb3	0.0149404	-0.49609	0.923954	0.0233917	0.802476	0.726205	0	0.147852	1
ENSMUSG00000016194	Hsd11b1	3.96735	3.8771	2.07878e-24	0.284042	-3.70298	9.52962e-20	0.16584	-3.9884	0.00478941
ENSMUSG00000009633	G0s2	12.0949	4.00609	2.25936e-25	0.852126	-3.7341	9.2872e-20	0.12438	-5.95815	6.57538e-05
ENSMUSG00000016179	Camk1g	0.00271643	0.50391	1	0	-0.197524	1	0	2.81082	1
ENSMUSG00000026640	Plxna2	0.111374	0.5391	0.563122	0.0802001	-0.378097	0.819067	0.0414599	-0.760725	1
ENSMUSG00000016494	Cd34	2.6621	-1.70018	2.27952e-10	8.97573	1.62061	6.21312e-09	6.73723	0.562424	0.675316
ENSMUSG00000097325	Gm16897	0.00271643	-0.49609	1	0.00334167	0.802476	1	0	2.39578	1
ENSMUSG00000104077	Gm37027	0.00271643	0.50391	1	0	-0.197524	1	0	2.81082	1
ENSMUSG00000016493	Cd46	0.0461794	0.347791	0.902549	0.0401	-0.0414051	1	0	-1.15881	1
ENSMUSG00000016481	Cr1l	0.823079	-0.0881648	0.963474	0.872176	0.0765653	1	0.891388	0.0936598	1
ENSMUSG00000026616	Cr2	0.00543286	1.24088	0.669574	0	-0.93449	0.930323	0	2.07385	1
ENSMUSG00000050530	Fam171a1	0.221389	-0.712185	0.0934502	0.417709	0.998396	0.00952075	0.02073	-2.77915	0.128875
ENSMUSG00000026643	Nmt2	0.237688	-1.23633	0.000241155	0.584792	1.23216	0.000475289	0.414599	0.33277	1
ENSMUSG00000049950	Rpp38	0.110016	0.418519	0.669574	0.0835418	-0.321513	0.860028	0.0621899	-0.345688	1
ENSMUSG00000026644	Acbd7	0.00135822	-1.08105	0.86245	0.00334167	1.38744	0.860028	0	2.81082	1
ENSMUSG00000026648	Dclre1c	0.0325972	0.562804	0.760857	0.02005	-0.505647	0.870781	0.02073	0.441583	1
ENSMUSG00000026646	Suv39h2	0.0135822	0.378379	1	0.010025	-0.0719934	1	0	0.588425	1
ENSMUSG00000085043	Gm13184	0.00135822	-1.08105	0.86245	0.00334167	1.38744	0.860028	0	2.81082	1
ENSMUSG00000051396	Hspa14	0.460435	0.188787	0.874238	0.394317	-0.21759	0.90366	0.456059	0.0801376	1
ENSMUSG00000039496	Cdnf	0.0135822	0.793417	0.754896	0.00668334	-0.487031	0.927808	0	0.69534	1
ENSMUSG00000026655	Fam107b	0.00543286	-5.35904	1.4327e-20	0.170425	1.44402	0.00999206	0.932848	4.11199	3.71552e-10
ENSMUSG00000026657	Frmd4a	0.335479	2.1727	4.82565e-07	0.0835418	-1.86632	7.25571e-05	0	-3.69698	0.0511411
ENSMUSG00000086018	Gm13179	0.00407465	-0.0810521	1	0.00334167	0.387438	1	0	2.07385	1
ENSMUSG00000039449	Prpf18	0.239046	0.216628	0.86245	0.203842	-0.20526	0.934556	0.2073	-0.0396067	1
ENSMUSG00000048186	Bend7	0.0135822	-0.206583	1	0.00668334	-0.834954	0.860028	0.0621899	2.69534	0.322367
ENSMUSG00000026662	Sephs1	0.17521	-0.0586843	1	0.177109	0.0130427	1	0.2073	0.339511	1
ENSMUSG00000026664	Phyh	0.323255	0.219902	0.86245	0.250625	-0.387002	0.672881	0.435329	0.56059	0.858433
ENSMUSG00000026669	Mcm10	0.00543286	-0.759124	0.855439	0.010025	1.06551	0.860028	0	1.39578	1
ENSMUSG00000026672	Optn	0.0842094	-0.885132	0.107512	0.177109	1.14233	0.025113	0.02073	-1.4622	0.780873
ENSMUSG00000026676	Ccdc3	0.00135822	-4.16851	2.12707e-05	0.0467834	3.29433	0.000418782	0.0414599	1.98074	0.708556
ENSMUSG00000039145	Camk1d	0.00135822	-6.14714	5.73937e-20	0.22055	6.45353	4.07201e-22	0	-1.69168	0.759223
ENSMUSG00000039128	Cdc123	0.554152	0.119171	0.969099	0.501251	-0.142341	0.990153	0.559709	0.0764299	1
ENSMUSG00000025817	Nudt5	0.459077	1.30172	0.000672601	0.190475	-1.18921	0.00567683	0.14511	-1.23358	0.746002
ENSMUSG00000056718	Gm13199	0.0122239	1.24088	0.552052	0.00334167	-0.93449	0.724812	0	0.936348	1
ENSMUSG00000025816	Sec61a2	0.35042	1.10287	0.0111077	0.153717	-1.12944	0.0205699	0.2073	-0.397454	1
ENSMUSG00000085818	Gm13267	0.00271643	-1.08105	0.902549	0	-0.93449	0.930323	0.0414599	4.39578	0.124102
ENSMUSG00000025815	Dhtkd1	0.0298808	1.44251	0.227791	0.00668334	-1.61256	0.221424	0.02073	0.751923	1
ENSMUSG00000043241	Upf2	0.471301	0.172067	0.894822	0.411025	-0.189747	0.930323	0.456059	0.0397582	1
ENSMUSG00000045319	Proser2	0.019015	-2.42209	0.000346459	0	-4.313	0.000583592	0.767008	5.73682	1.22764e-12
ENSMUSG00000039063	Echdc3	0.122239	0.903181	0.152784	0.0501251	-1.22727	0.0562067	0.14511	0.667859	0.958282
ENSMUSG00000039046	Usp6nl	0.0461794	-0.80975	0.288609	0.0467834	-0.320381	0.927808	0.290219	2.68796	0.00204709
ENSMUSG00000002107	Celf2	4.60299	0.515447	0.22367	3.34501	-0.420739	0.463387	2.46686	-0.797664	1
ENSMUSG00000085070	Gm13211	0.00271643	0.50391	1	0	-0.197524	1	0	2.81082	1
ENSMUSG00000015619	Gata3	0.396599	0.0262419	1	0.397659	0.0228658	1	0.331679	-0.203258	1
ENSMUSG00000025782	Taf3	0.308315	0.35952	0.66736	0.227234	-0.42885	0.61517	0.310949	0.186326	1
ENSMUSG00000025781	Atp5c1	3.16872	0.120273	0.941284	2.82037	-0.179773	0.927808	3.52409	0.179729	1
ENSMUSG00000037262	Kin	0.226822	-0.288648	0.68537	0.30075	0.452289	0.490272	0.12438	-0.808093	1
ENSMUSG00000037254	Itih2	0.0149404	2.50391	0.270831	0	-2.19752	0.53975	0	0.810817	1
ENSMUSG00000025780	Itih5	7.89667	-0.201197	0.760614	10.5029	0.496296	0.251302	0.331679	-4.64572	6.61504e-05
ENSMUSG00000061186	Sfmbt2	0.0108657	-0.233055	1	0.010025	0.0655101	1	0.02073	1.81082	1
ENSMUSG00000026778	Prkcq	0.00135822	-0.0810521	1	0	0.387438	1	0	3.39578	1
ENSMUSG00000086006	Gm13293	0	-2.66601	0.370451	0	-0.197524	1	0.0414599	5.98074	0.03095
ENSMUSG00000026773	Pfkfb3	0.0624779	0.0812193	1	0.0601501	0.0206559	1	0.0414599	-0.0416259	1
ENSMUSG00000037197	Rbm17	0.827154	0.0683255	1	0.798659	-0.0388265	1	0.725548	-0.163916	1
ENSMUSG00000026770	Il2ra	0.0244479	-0.155053	1	0.030075	0.461439	0.934832	0	-0.411575	1
ENSMUSG00000023206	Il15ra	0.641078	1.04976	0.00689001	0.354217	-0.759838	0.125525	0.02073	-3.78164	0.0146045
ENSMUSG00000058594	Fbxo18	0.44142	0.148735	0.941054	0.424392	-0.00916655	1	0.228029	-0.842625	1
ENSMUSG00000047909	Ankrd16	0.264852	0.700768	0.201093	0.167084	-0.598348	0.403821	0.12438	-0.73938	1
ENSMUSG00000026768	Itga8	0.0516122	4.20435	0.000165156	0	-3.89796	0.00156522	0	-0.889623	1
ENSMUSG00000026767	Fam188a	0.315106	0.153777	0.941284	0.26065	-0.291775	0.810303	0.414599	0.507326	0.899205
ENSMUSG00000026730	Pter	0.11409	-0.372101	0.669574	0.14035	0.259114	0.870475	0.18657	0.729023	0.845627
ENSMUSG00000026727	Rsu1	1.42205	-0.442092	0.290551	1.95488	0.433719	0.356128	1.80351	0.181902	1
ENSMUSG00000026726	Cubn	0.00135822	-0.0810521	1	0	0.387438	1	0	3.39578	1
ENSMUSG00000026723	Trdmt1	0.0529704	-0.459564	0.669574	0.0701751	0.387438	0.819342	0.0829198	0.78697	1
ENSMUSG00000026728	Vim	22.018	-0.0448274	1	22.7735	0.04358	1	22.5749	-0.00514697	1
ENSMUSG00000003418	St8sia6	0.23633	4.7852	2.3885e-13	0.00668334	-4.47881	8.45089e-11	0	-3.07183	0.206446
ENSMUSG00000063275	Hacd1	1.12868	-0.0775799	0.974301	1.29991	0.251617	0.71742	0.518249	-1.15763	0.730132
ENSMUSG00000026718	Stam	0.278434	0.162505	0.941284	0.2807	0.0963895	1	0.0414599	-2.19917	0.307559
ENSMUSG00000026712	Mrc1	0.0217315	-0.315517	0.97845	0.0267334	0.387438	0.931781	0.02073	0.751923	1
ENSMUSG00000057914	Cacnb2	0	-2.66601	0.370451	0.00334167	1.38744	0.860028	0.02073	4.39578	0.466282
ENSMUSG00000026707	Nsun6	0.0651944	-0.85866	0.15058	0.116958	0.776004	0.276647	0.12438	0.810817	0.865894
ENSMUSG00000017418	Arl5b	0.687257	-0.394418	0.439856	0.942351	0.457955	0.38323	0.663358	-0.183708	1
ENSMUSG00000026748	Plxdc2	1.90965	-0.591312	0.103307	3.14785	0.750883	0.0322155	1.22307	-0.895161	0.937321
ENSMUSG00000053702	Nebl	0.00543286	-0.759124	0.957132	0.00668334	0.387438	1	0.02073	2.58842	0.853062
ENSMUSG00000054057	A930004D18Rik	0.0162986	-0.840044	0.588374	0.02005	0.10733	1	0.0829198	2.46978	0.227732
ENSMUSG00000054074	Skida1	0.0149404	0.181982	1	0.0133667	0.124404	1	0	0.395779	1
ENSMUSG00000026743	Mllt10	0.452286	0.01725	1	0.444442	-0.022206	1	0.456059	0.0520627	1
ENSMUSG00000026740	Dnajc1	0.999647	0.187081	0.86245	0.812026	-0.323876	0.697528	1.28526	0.436421	0.853062
ENSMUSG00000051154	Commd3	0.878766	-0.00798866	1	0.832076	-0.110302	1	1.20234	0.469458	0.820921
ENSMUSG00000026739	Bmi1	0.139896	0.261836	0.869162	0.116958	-0.210821	0.974579	0.10365	-0.138199	1
ENSMUSG00000026737	Pip4k2a	0.122239	-0.273697	0.816752	0.157059	0.402545	0.672881	0.0829198	-0.390817	1
ENSMUSG00000026736	4930426L09Rik	0.00407465	-0.0810521	1	0.00334167	0.387438	1	0	2.07385	1
ENSMUSG00000037683	Armc3	0	-3.66601	0.0299585	0.0133667	2.70937	0.150546	0.02073	3.07385	0.747566
ENSMUSG00000023094	Msrb2	0.16027	0.813766	0.199911	0.0835418	-0.877906	0.236308	0.12438	0.0332094	1
ENSMUSG00000043415	Otud1	0.0869258	-2.29709	1.13458e-05	0.494567	2.54052	1.43913e-06	0.0414599	-1.75397	1
ENSMUSG00000036617	Etl4	0.00407465	-2.08105	0.111371	0.0233917	2.38744	0.0680661	0	0.936348	1
ENSMUSG00000036591	Arhgap21	0.613914	0.258499	0.752402	0.517959	-0.221977	0.884456	0.476789	-0.267186	1
ENSMUSG00000075514	Gm13375	0.0149404	0.50391	0.894822	0.010025	-0.197524	1	0	0.488889	1
ENSMUSG00000087219	Gm13376	0.00135822	-0.0810521	1	0	0.387438	1	0	3.39578	1
ENSMUSG00000026679	Enkur	0.0407465	0.288182	0.941284	0.030075	-0.335028	0.918353	0.0414599	0.658814	1
ENSMUSG00000048550	Thnsl1	0.0421047	0.111593	1	0.0367584	-0.115062	1	0.0414599	0.554477	1
ENSMUSG00000026786	Apbb1ip	1.16127	1.07545	0.0028974	0.631576	-0.78754	0.0828171	0.0414599	-4.04855	0.00367388
ENSMUSG00000026784	Pdss1	0.069269	0.29746	0.86245	0.0501251	-0.419917	0.784175	0.0829198	0.651618	1
ENSMUSG00000058835	Abi1	0.683183	-0.370559	0.467781	0.842101	0.243727	0.748378	1.14015	0.640892	0.653317
ENSMUSG00000026781	Acbd5	0.338196	0.0143674	1	0.324142	-0.0693143	1	0.393869	0.278916	1
ENSMUSG00000026779	Mastl	0.0230897	-0.370559	0.884819	0.0133667	-0.875596	0.639759	0.12438	2.7437	0.0386027
ENSMUSG00000026775	Yme1l1	0.783691	0.0826463	1	0.755218	-0.0363117	1	0.642629	-0.255272	1
ENSMUSG00000026771	Spopl	0.239046	0.50391	0.45922	0.167084	-0.471518	0.595144	0.16584	-0.260844	1
ENSMUSG00000026986	Hnmt	0.141254	-0.0392319	1	0.150375	0.12964	0.994636	0.10365	-0.248077	1
ENSMUSG00000026981	Il1rn	0.00135822	-1.08105	0.86245	0.00334167	1.38744	0.860028	0	2.81082	1
ENSMUSG00000004113	Cacna1b	0.00679108	1.50391	0.542248	0	-1.19752	0.746056	0	1.81082	1
ENSMUSG00000036893	Ehmt1	0.421047	0.233934	0.816752	0.344192	-0.287161	0.805348	0.435329	0.161724	1
ENSMUSG00000026972	Arrdc1	0.0434629	-1.39421	0.00822368	0.0935668	0.753566	0.342083	0.248759	2.16548	0.0228067
ENSMUSG00000026974	Zmynd19	0.0964334	-0.12058	0.989691	0.113617	0.307268	0.860028	0.0414599	-0.747178	1
ENSMUSG00000026975	Dph7	0.11409	1.32834	0.0248733	0.0401	-1.37155	0.0417532	0.0621899	-0.204133	1
ENSMUSG00000036850	Mrpl41	0.570451	0.59223	0.214108	0.401	-0.448586	0.520011	0.228029	-1.09874	0.804256
ENSMUSG00000036833	Pnpla7	0.0747019	-1.05506	0.0344857	0.0668334	-0.712097	0.411972	0.704818	3.27713	1.02265e-07
ENSMUSG00000006476	Nsmf	0.347703	0.280716	0.733376	0.290725	-0.224593	0.911764	0.248759	-0.330046	1
ENSMUSG00000087028	Gm13387	0	-2.08105	0.669574	0.00334167	2.38744	0.672881	0	3.39578	1
ENSMUSG00000103217	Gm38287	0.00135822	-0.0810521	1	0	0.387438	1	0	3.39578	1
ENSMUSG00000059555	Tor4a	0.0380301	1.19197	0.312181	0.00668334	-2.0276	0.0810432	0.0621899	1.44158	0.74726
ENSMUSG00000013465	Nelfb	0.302882	-0.0418815	1	0.274017	-0.203307	0.930323	0.538979	0.893279	0.455152
ENSMUSG00000036770	4933433C11Rik	0	-2.66601	0.404333	0	-0.197524	1	0.0414599	5.98074	0.0612806
ENSMUSG00000026969	Fam166a	0.00407465	0.918948	0.874238	0	-0.612562	0.927808	0	2.39578	1
ENSMUSG00000036752	Tubb4b	3.26923	0.955351	0.00758185	1.51712	-1.09345	0.00422788	2.73635	-0.0317461	1
ENSMUSG00000044628	Rnf208	0.00135822	-0.0810521	1	0	0.387438	1	0	3.39578	1
ENSMUSG00000006471	Ndor1	0.0760601	0.751838	0.401363	0.0434417	-0.68785	0.58385	0.0414599	-0.148541	1
ENSMUSG00000078201	Tmem203	0.377584	0.776283	0.0941022	0.217209	-0.748077	0.157797	0.228029	-0.445523	1
ENSMUSG00000048707	Tprn	0.0162986	0.0344251	1	0.010025	-0.519452	0.949872	0.0414599	1.98074	0.709234
ENSMUSG00000026966	Ssna1	0.581317	-0.187967	0.816752	0.695068	0.277814	0.691169	0.456059	-0.395808	1
ENSMUSG00000026965	Anapc2	0.347703	-0.2751	0.669574	0.377609	0.0404192	1	0.684088	0.951861	0.370532
ENSMUSG00000026959	Grin1	0.00407465	-0.666015	0.941284	0.00668334	0.972401	0.949872	0	1.81082	1
ENSMUSG00000097345	AA543186	0.00407465	0.918948	0.898176	0	-0.612562	1	0	2.39578	1
ENSMUSG00000036646	Man1b1	0.203732	-0.472004	0.394797	0.277359	0.404716	0.595224	0.310949	0.525415	0.917161
ENSMUSG00000026958	Dpp7	0.19015	0.251144	0.86245	0.1604	-0.207305	0.938514	0.14511	-0.166463	1
ENSMUSG00000026956	Uap1l1	0.516122	0.698179	0.120883	0.310775	-0.694598	0.181536	0.352409	-0.323039	1
ENSMUSG00000015085	Entpd2	4.60843	0.871286	0.0117962	2.80366	-0.64273	0.15147	0.767008	-2.40376	0.061673
ENSMUSG00000015094	Npdc1	1.3229	-0.580154	0.109231	1.75438	0.274072	0.672881	3.37898	1.20258	0.0829214
ENSMUSG00000036587	Fut7	0.00271643	-0.49609	1	0.00334167	0.802476	1	0	2.39578	1
ENSMUSG00000026944	Abca2	0.100508	-0.918323	0.0521339	0.183792	0.768528	0.17931	0.228029	0.958374	0.661955
ENSMUSG00000047617	BC029214	0.282509	-0.799958	0.0319775	0.414367	0.353223	0.629028	0.974308	1.60136	0.0201735
ENSMUSG00000015093	Clic3	0	-6.21034	4.10572e-08	0	-3.74184	0.0241366	0.704818	9.52506	1.13563e-14
ENSMUSG00000015090	Ptgds	0.00271643	-4.74402	1.0858e-05	0.00668334	-2.27553	0.276072	0.725548	7.24378	2.05948e-09
ENSMUSG00000015083	C8g	0.0135822	-0.428975	0.913851	0.0167084	0.387438	1	0.02073	1.39578	1
ENSMUSG00000015095	Fbxw5	0.351778	0.29746	0.697191	0.263992	-0.419917	0.612194	0.414599	0.382955	1
ENSMUSG00000026942	Traf2	0.0869258	0.356353	0.771305	0.0634917	-0.399158	0.804839	0.0829198	0.32539	1
ENSMUSG00000015092	Edf1	2.74767	-0.292815	0.605938	3.3116	0.235726	0.754884	3.73139	0.337683	0.935878
ENSMUSG00000026941	Mamdc4	0.00271643	-1.49609	0.694668	0.010025	1.80248	0.48223	0	1.81082	1
ENSMUSG00000036504	Phpt1	0.89099	0.149414	0.916181	0.708434	-0.377698	0.61517	1.38891	0.72003	0.533859
ENSMUSG00000029419	Gm996	0	-2.08105	0.669574	0.00334167	2.38744	0.672881	0	3.39578	1
ENSMUSG00000015087	Rabl6	0.44142	-0.124641	0.926946	0.464492	0.0491157	1	0.580439	0.392674	0.977488
ENSMUSG00000026939	Tmem141	0.0665526	-0.929049	0.0958214	0.0835418	-0.0206465	1	0.393869	2.48889	0.000934779
ENSMUSG00000026938	Fcna	0.0122239	-0.0810521	1	0.010025	-0.0719934	1	0.02073	1.69534	1
ENSMUSG00000036449	Lcn8	0.0122239	2.24088	0.385497	0	-1.93449	0.579367	0	1.07385	1
ENSMUSG00000087612	A230005M16Rik	0.0828512	1.1727	0.14676	0.0367584	-1.00488	0.326075	0.02073	-0.794045	1
ENSMUSG00000049086	Bmyc	2.66346	1.05293	0.00291912	1.44694	-0.798647	0.0683883	0.269489	-3.02268	0.0252539
ENSMUSG00000069080	Lcn11	0.0162986	1.03443	0.699477	0.00668334	-0.728039	0.949872	0	0.488889	1
ENSMUSG00000023210	Lcn9	0.00135822	-0.0810521	1	0	0.387438	1	0	3.39578	1
ENSMUSG00000059625	Sohlh1	0.0285225	0.571025	0.808285	0.02005	-0.264638	0.994572	0	-0.411575	1
ENSMUSG00000058740	Kcnt1	0.00407465	0.918948	0.923954	0	-0.612562	1	0	2.39578	1
ENSMUSG00000026933	Camsap1	0.161628	-0.0321425	1	0.173767	0.149574	0.965643	0.10365	-0.445523	1
ENSMUSG00000036352	Ubac1	0.311032	0.194582	0.874238	0.267334	-0.203449	0.927808	0.290219	0.0265456	1
ENSMUSG00000026932	Nacc2	0.66281	-0.500508	0.243903	0.945693	0.481903	0.325551	0.891388	0.262754	1
ENSMUSG00000087515	Gm13554	0.00135822	-1.08105	0.86245	0.00334167	1.38744	0.860028	0	2.81082	1
ENSMUSG00000087679	C330006A16Rik	0.433271	0.0810046	1	0.421051	-0.0161945	1	0.331679	-0.317658	1
ENSMUSG00000036327	Qsox2	0.305599	0.435346	0.525596	0.227234	-0.38668	0.672881	0.2073	-0.344461	1
ENSMUSG00000079537	C030048H21Rik	0.00135822	-0.0810521	1	0	0.387438	1	0	3.39578	1
ENSMUSG00000048038	Ccdc187	0	-2.08105	0.669574	0.00334167	2.38744	0.672881	0	3.39578	1
ENSMUSG00000026930	Gpsm1	0.201016	0.207379	0.874238	0.183792	-0.0719934	1	0.10365	-0.691683	1
ENSMUSG00000075467	Dnlz	0.71578	0.255983	0.746407	0.634917	-0.12789	1	0.373139	-0.844133	0.991922
ENSMUSG00000026928	Card9	0.00135822	-0.0810521	1	0	0.387438	1	0	3.39578	1
ENSMUSG00000036281	Snapc4	0.0597615	0.0888729	1	0.0601501	0.111804	1	0.02073	-0.5815	1
ENSMUSG00000085767	Gm13563	0.00135822	-1.08105	0.86245	0	-0.197524	1	0.02073	4.39578	0.466282
ENSMUSG00000026927	Sdccag3	0.400674	-0.100417	0.958259	0.411025	0.0107177	1	0.538979	0.439861	0.926872
ENSMUSG00000026926	Pmpca	0.180643	-0.184888	0.874238	0.187134	0.00115973	1	0.310949	0.825924	0.662401
ENSMUSG00000026925	Inpp5e	0.0543286	-0.0454282	1	0.0568084	0.131098	1	0.0414599	0.122761	1
ENSMUSG00000026924	Sec16a	0.414256	0.368981	0.610613	0.334167	-0.262689	0.84559	0.228029	-0.684594	1
ENSMUSG00000026923	Notch1	0.381659	4.47354	3.46653e-17	0.0167084	-4.16715	1.1309e-13	0	-3.76913	0.0431452
ENSMUSG00000026921	Egfl7	0.0108657	2.08887	0.280929	0	-1.78249	0.460806	0	1.22585	1
ENSMUSG00000026922	Agpat2	0.584033	1.7636	4.7412e-05	0.157059	-1.81876	0.000127815	0.248759	-0.804648	1
ENSMUSG00000036186	Fam69b	0.202374	1.5628	0.000858777	0.0634917	-1.55742	0.00277806	0.0829198	-0.683172	1
ENSMUSG00000086775	Snhg7os	0.00407465	0.918948	0.921884	0	-0.612562	1	0	2.39578	1
ENSMUSG00000036160	Surf6	0.0774183	0.191966	0.958519	0.0634917	-0.24483	0.945762	0.0829198	0.450921	1
ENSMUSG00000015776	Med22	0.0869258	-0.0586843	1	0.0868834	0.0130427	1	0.10365	0.472947	1
ENSMUSG00000062647	Rpl7a	8.03249	-0.391274	0.371822	10.6031	0.373866	0.47734	10.2199	0.1944	1
ENSMUSG00000015790	Surf1	0.544645	0.50391	0.350866	0.367584	-0.549465	0.364383	0.476789	-0.019258	1
ENSMUSG00000014873	Surf2	0.205091	0.308894	0.735412	0.137008	-0.612562	0.406601	0.331679	0.890785	0.597218
ENSMUSG00000014867	Surf4	1.64887	0.237911	0.75491	1.42689	-0.186244	0.926744	1.22307	-0.378568	1
ENSMUSG00000049897	Stkld1	0.00135822	-0.0810521	1	0	0.387438	1	0	3.39578	1
ENSMUSG00000052406	Rexo4	0.183359	0.0291308	1	0.163742	-0.187874	0.955146	0.269489	0.671753	0.787063
ENSMUSG00000015488	Cacfd1	0.584033	0.227548	0.810058	0.454467	-0.384894	0.626974	0.767008	0.496502	0.839272
ENSMUSG00000036040	Adamtsl2	0.0325972	-0.0221584	1	0.0367584	0.328545	0.956106	0	-0.774146	1
ENSMUSG00000009614	Sardh	0.206449	0.343446	0.677572	0.147034	-0.487031	0.574788	0.248759	0.474167	1
ENSMUSG00000009621	Vav2	0.0448211	-1.54818	0.00135331	0.1203	1.13746	0.0543583	0.2073	1.72593	0.132207
ENSMUSG00000026918	Brd3	0.5786	0.0276835	1	0.517959	-0.200604	0.925652	0.870658	0.637169	0.675316
ENSMUSG00000026917	Wdr5	0.169777	0.168307	0.941284	0.130325	-0.409575	0.700451	0.269489	0.836812	0.647054
ENSMUSG00000015846	Rxra	0.324614	0.676091	0.200276	0.18045	-0.831202	0.124543	0.331679	0.28357	1
ENSMUSG00000026837	Col5a1	4.96836	0.227727	0.745569	4.79864	0.023363	1	0.829198	-2.56153	0.0398644
ENSMUSG00000086425	F730016J06Rik	0	-2.08105	0.669574	0.00334167	2.38744	0.672881	0	3.39578	1
ENSMUSG00000026833	Olfm1	0.277076	-0.456854	0.399434	0.414367	0.618513	0.203505	0.16584	-0.796239	1
ENSMUSG00000035829	Ppp1r26	0.00271643	0.50391	1	0	-0.197524	1	0	2.81082	1
ENSMUSG00000026831	1700007K13Rik	0.00135822	-0.0810521	1	0	0.387438	1	0	3.39578	1
ENSMUSG00000035772	Mrps2	0.0828512	0.413713	0.689579	0.0668334	-0.197524	0.990825	0.02073	-0.961773	1
ENSMUSG00000063611	Gm10134	0.00135822	-0.0810521	1	0	0.387438	1	0	3.39578	1
ENSMUSG00000026821	Ralgds	0.240404	0.694242	0.210281	0.150375	-0.612562	0.391139	0.12438	-0.597766	1
ENSMUSG00000026818	Cel	0.00407465	-0.0810521	1	0.00334167	0.387438	1	0	2.07385	1
ENSMUSG00000026816	Gtf3c5	0.0706272	0.123306	1	0.0634917	-0.0979886	1	0.0621899	0.225854	1
ENSMUSG00000026812	Tsc1	0.214598	0.102548	1	0.177109	-0.308885	0.805774	0.331679	0.755322	0.73592
ENSMUSG00000026809	1700026L06Rik	0.00135822	-0.0810521	1	0	0.387438	1	0	3.39578	1
ENSMUSG00000035666	Gtf3c4	0.143971	0.338487	0.731619	0.106933	-0.401058	0.726593	0.14511	0.276838	1
ENSMUSG00000026806	Ddx31	0.0407465	-0.126856	1	0.0434417	0.150399	1	0.0414599	0.52131	1
ENSMUSG00000026805	Barhl1	0.00135822	-0.0810521	1	0	0.387438	1	0	3.39578	1
ENSMUSG00000079502	Cfap77	0.00135822	-0.0810521	1	0	0.387438	1	0	3.39578	1
ENSMUSG00000026803	Ttf1	0.145329	0.119247	1	0.126983	-0.185141	0.978457	0.16584	0.37588	1
ENSMUSG00000043535	Setx	0.206449	-0.754402	0.0668904	0.337509	0.625235	0.214342	0.414599	0.799412	0.611806
ENSMUSG00000035513	Ntng2	0.00135822	-1.08105	0.86245	0.00334167	1.38744	0.860028	0	2.81082	1
ENSMUSG00000026799	Med27	0.153478	-0.202358	0.86245	0.177109	0.211588	0.90076	0.16584	0.182	1
ENSMUSG00000039844	Rapgef1	0.202374	-0.950266	0.00969135	0.417709	1.0338	0.00632556	0.228029	-0.122546	1
ENSMUSG00000075425	Gm13547	0.00135822	-0.0810521	1	0	0.387438	1	0	3.39578	1
ENSMUSG00000039826	Trub2	0.145329	0.351907	0.725448	0.103592	-0.470543	0.672881	0.16584	0.446763	1
ENSMUSG00000026798	Coq4	0.116807	0.232608	0.874238	0.0835418	-0.497085	0.664206	0.18657	0.910353	0.675316
ENSMUSG00000059316	Slc27a4	0.131747	-0.532431	0.42608	0.183792	0.426609	0.654785	0.228029	0.723354	0.78735
ENSMUSG00000069020	Urm1	0.380301	0.352934	0.639332	0.297409	-0.32528	0.744798	0.290219	-0.228711	1
ENSMUSG00000039798	2600006K01Rik	0.0393883	-1.17416	0.0572524	0.0868834	1.01304	0.153729	0.10365	1.17339	0.668257
ENSMUSG00000039787	Cercam	0.355853	-1.05336	0.00147864	0.745193	0.980474	0.00622276	0.704818	0.60025	0.751015
ENSMUSG00000026790	Odf2	0.210524	-0.0244686	1	0.2005	-0.0912154	1	0.290219	0.547783	0.940213
ENSMUSG00000019715	Gle1	0.234971	0.361891	0.669574	0.147034	-0.713166	0.278786	0.393869	0.949523	0.511097
ENSMUSG00000057738	Sptan1	0.637003	-0.976025	0.00143575	1.19632	0.777246	0.0277754	1.61694	1.00607	0.229551
ENSMUSG00000039715	Wdr34	0.153478	-0.202358	0.86245	0.177109	0.211588	0.90076	0.16584	0.182	1
ENSMUSG00000054766	Set	1.70728	0.115202	0.966924	1.54385	-0.150011	0.966783	1.78278	0.0905301	1
ENSMUSG00000026785	Pkn3	0.00271643	0.50391	1	0	-0.197524	1	0	2.81082	1
ENSMUSG00000015335	Zdhhc12	0.081493	-0.359768	0.694668	0.0835418	-0.082047	1	0.228029	1.55448	0.176021
ENSMUSG00000039686	Zer1	0.206449	0.561626	0.379922	0.14035	-0.49918	0.582446	0.12438	-0.404196	1
ENSMUSG00000039678	Tbc1d13	0.134463	-0.270086	0.791995	0.173767	0.414919	0.639427	0.0829198	-0.53022	1
ENSMUSG00000015337	Endog	0.516122	0.922739	0.022439	0.277359	-0.834954	0.0811525	0.228029	-0.877239	0.989941
ENSMUSG00000039660	D2Wsu81e	0.214598	0.839513	0.108633	0.1203	-0.76066	0.229475	0.10365	-0.626588	1
ENSMUSG00000039648	Ccbl1	0.0366718	-0.180588	1	0.0401	0.180987	1	0.0414599	0.658814	1
ENSMUSG00000100747	1700084E18Rik	0.0122239	0.655913	0.86245	0.00668334	-0.349527	1	0	0.810817	1
ENSMUSG00000007476	Lrrc8a	0.882841	0.565022	0.278782	0.628234	-0.438337	0.579367	0.393869	-0.994819	0.95666
ENSMUSG00000099041	Gm28035	0.00135822	-0.0810521	1	0	0.387438	1	0	3.39578	1
ENSMUSG00000079484	Phyhd1	0.00950751	-0.666015	0.874238	0.010025	0.0655101	1	0.0414599	2.52131	0.52147
ENSMUSG00000075419	Dolk	0.486241	1.5739	5.67322e-05	0.157059	-1.55116	0.000348057	0.18657	-0.947628	0.980059
ENSMUSG00000052533	Nup188	0.165702	0.774	0.202932	0.103592	-0.578346	0.493492	0.0414599	-1.28604	0.814076
ENSMUSG00000026860	Sh3glb2	0.617988	0.251992	0.759382	0.474517	-0.401058	0.605742	0.787738	0.45718	0.868466
ENSMUSG00000026858	Fam73b	0.129031	0.416448	0.669574	0.0902251	-0.477632	0.650621	0.12438	0.26062	1
ENSMUSG00000026856	Dolpp1	0.0923587	0.0274723	1	0.0902251	0.0049686	1	0.0829198	0.132745	1
ENSMUSG00000026853	Crat	0.234971	0.274429	0.791254	0.183792	-0.344366	0.746056	0.248759	0.257015	1
ENSMUSG00000039515	Ppp2r4	0.778258	0.461803	0.379707	0.591476	-0.348717	0.672881	0.393869	-0.834962	0.989443
ENSMUSG00000089762	Ier5l	0.0910005	0.614093	0.556444	0.0568084	-0.592384	0.664446	0.0621899	-0.0136115	1
ENSMUSG00000047363	Cstad	0.0162986	0.619388	0.800575	0.00334167	-1.51945	0.409155	0.0414599	2.17339	0.650471
ENSMUSG00000086405	9330198N18Rik	0.00135822	-1.08105	0.86245	0	-0.197524	1	0.02073	4.39578	0.466282
ENSMUSG00000087268	Gm14486	0	-2.08105	0.669574	0	0.387438	1	0.02073	5.39578	0.302725
ENSMUSG00000044320	1700001O22Rik	0.00271643	0.50391	1	0	-0.197524	1	0	2.81082	1
ENSMUSG00000026857	Ntmt1	0.486241	0.418103	0.50018	0.364242	-0.385791	0.642973	0.352409	-0.30466	1
ENSMUSG00000039483	Asb6	0.0679108	0.199056	0.946546	0.0501251	-0.419917	0.784175	0.10365	0.936348	0.899838
ENSMUSG00000039476	Prrx2	0.224106	0.0651686	1	0.247284	0.241217	0.860028	0	-3.51111	0.0793057
ENSMUSG00000050737	Ptges	1.52528	1.43866	2.00188e-05	0.648284	-1.14094	0.002946	0.02073	-4.96836	0.000403125
ENSMUSG00000026848	Tor1b	0.38845	0.176964	0.898167	0.330825	-0.2308	0.879128	0.414599	0.19564	1
ENSMUSG00000026849	Tor1a	0.491674	0.193955	0.86245	0.451126	-0.0835196	1	0.290219	-0.657332	1
ENSMUSG00000026851	BC005624	0.560943	-0.201346	0.786299	0.648284	0.200353	0.852148	0.621899	0.102048	1
ENSMUSG00000026854	Usp20	0.0529704	-0.218556	0.928841	0.0467834	-0.26026	0.949872	0.14511	1.64089	0.287248
ENSMUSG00000075415	Fnbp1	0.657377	0.509872	0.339763	0.427734	-0.615355	0.262588	0.663358	0.18043	1
ENSMUSG00000000194	Gpr107	0.343629	0.0249895	1	0.350875	0.0600763	1	0.248759	-0.391621	1
ENSMUSG00000062661	Ncs1	0.0638362	-0.625373	0.4208	0.103592	0.715013	0.372369	0.0621899	0.0919987	1
ENSMUSG00000055632	Hmcn2	0.177926	1.00915	0.275246	0.10025	-0.70276	0.639759	0	-2.94407	0.706593
ENSMUSG00000076441	Ass1	0.00407465	-3.47337	3.05994e-05	0.0467834	1.9724	0.0396741	0.12438	3.03321	0.0325151
ENSMUSG00000026843	Fubp3	0.334121	0.125848	0.977611	0.3208	-0.0182735	1	0.2073	-0.566854	1
ENSMUSG00000039356	Exosc2	0.131747	0.21173	0.904248	0.106933	-0.282413	0.918857	0.14511	0.373412	1
ENSMUSG00000087549	Gm13427	0.00135822	-0.0810521	1	0	0.387438	1	0	3.39578	1
ENSMUSG00000026842	Abl1	0.44142	-0.776718	0.0254231	0.808684	0.873459	0.0139703	0.435329	-0.294536	1
ENSMUSG00000026840	Lamc3	0.169777	1.37267	0.0260353	0.0133667	-3.46056	1.35019e-06	0.373139	1.62134	0.142603
ENSMUSG00000001864	Aif1l	0.00407465	-6.54866	4.34215e-33	0.588134	6.85504	1.70328e-36	0	-3.09607	0.322515
ENSMUSG00000085737	Gm13442	0.00135822	-0.0810521	1	0	0.387438	1	0	3.39578	1
ENSMUSG00000001855	Nup214	0.205091	0.612287	0.339884	0.126983	-0.649088	0.381897	0.16584	-0.00415115	1
ENSMUSG00000050592	Fam78a	0.0162986	2.61939	0.0985901	0	-2.313	0.276138	0	0.69534	1
ENSMUSG00000051373	Plpp7	0.120881	0.655913	0.379912	0.0802001	-0.492268	0.672881	0.0414599	-0.852148	1
ENSMUSG00000039262	Prrc2b	0.824437	0.308894	0.669574	0.661651	-0.300118	0.742322	0.684088	-0.171394	1
ENSMUSG00000086216	Gm13610	0.00679108	0.50391	0.952284	0.00334167	-0.197524	1	0	1.58842	1
ENSMUSG00000039254	Pomt1	0.177926	0.834059	0.146489	0.0935668	-0.863105	0.189445	0.12438	-0.118794	1
ENSMUSG00000002550	Uck1	0.281151	0.159956	0.947886	0.2005	-0.558341	0.48223	0.559709	1.13705	0.295093
ENSMUSG00000044627	Swi5	3.23527	0.062032	1	3.16456	-0.0195875	1	2.71562	-0.261133	1
ENSMUSG00000002546	Golga2	0.282509	-0.00304961	1	0.270675	-0.0751887	1	0.352409	0.385795	0.999459
ENSMUSG00000026825	Dnm1	0.112732	-2.7602	2.64203e-17	0.878859	2.9561	1.71397e-19	0.10365	-1.45805	0.691261
ENSMUSG00000039205	Ciz1	0.176568	-0.439947	0.508351	0.223892	0.275229	0.813551	0.331679	0.853886	0.632121
ENSMUSG00000039195	1110008P14Rik	0.514764	-0.155053	0.862452	0.501251	-0.118991	1	1.01577	0.989787	0.302725
ENSMUSG00000026822	Lcn2	0.0244479	-3.35669	1.99719e-07	0.0167084	-2.74184	0.00945318	1.78278	6.25376	3.57801e-15
ENSMUSG00000026820	Ptges2	0.153478	0.107982	1	0.123642	-0.341914	0.804887	0.248759	0.857814	0.675316
ENSMUSG00000026819	Slc25a25	0.282509	-0.256336	0.73165	0.310775	0.0778409	1	0.497519	0.801231	0.611806
ENSMUSG00000039164	Naif1	0.019015	-0.344087	0.947356	0.0233917	0.387438	0.973552	0.02073	0.936348	1
ENSMUSG00000039157	Fam102a	0.16027	0.643841	0.344575	0.0768584	-1.06102	0.0809624	0.248759	0.946472	0.639725
ENSMUSG00000026810	Dpm2	0.412898	0.011742	1	0.390975	-0.0962409	1	0.518249	0.37512	0.993139
ENSMUSG00000075405	9430097D07Rik	0.00135822	-0.0810521	1	0	0.387438	1	0	3.39578	1
ENSMUSG00000079442	St6galnac4	0.408823	1.48493	0.000159462	0.14035	-1.46242	0.000700719	0.16584	-0.86056	1
ENSMUSG00000026811	St6galnac6	0.733437	0.547222	0.25311	0.504592	-0.504186	0.408021	0.476789	-0.453886	1
ENSMUSG00000026817	Ak1	1.36772	1.25237	0.000303941	0.601501	-1.11694	0.00420277	0.393869	-1.49661	0.509012
ENSMUSG00000026814	Eng	0.688616	0.85235	0.0422321	0.437759	-0.559689	0.369283	0.02073	-3.92389	0.0126127
ENSMUSG00000009566	Fpgs	0.164344	0.0947977	1	0.113617	-0.62283	0.430424	0.393869	1.43231	0.118439
ENSMUSG00000009555	Cdk9	0.362644	0.164858	0.912867	0.344192	-0.0258642	1	0.18657	-0.817568	1
ENSMUSG00000059013	Sh2d3c	0.0258061	0.655913	0.669574	0.010025	-1.07199	0.487509	0.0414599	1.45718	0.885941
ENSMUSG00000039021	Ttc16	0.00407465	0.918948	0.874238	0	-0.612562	0.927808	0	2.39578	1
ENSMUSG00000009563	Tor2a	0.463152	0.441983	0.464266	0.347534	-0.37405	0.672881	0.290219	-0.49823	1
ENSMUSG00000053746	Ptrh1	0.0529704	-0.968577	0.105387	0.10025	0.818073	0.268459	0.12438	1.07385	0.768956
ENSMUSG00000038987	Cfap157	0.00407465	-0.0810521	1	0.00334167	0.387438	1	0	2.07385	1
ENSMUSG00000026797	Stxbp1	0.34227	0.0564514	1	0.327484	-0.0546675	1	0.331679	0.0279151	1
ENSMUSG00000085397	Gm13524	0.0176568	-0.0810521	1	0.0167084	0.0655101	1	0.02073	1.14785	1
ENSMUSG00000087496	Gm13523	0.00543286	-0.344087	1	0.00668334	0.650473	0.983871	0	1.58842	1
ENSMUSG00000026796	Fam129b	0.220031	0.267676	0.837008	0.150375	-0.588846	0.470583	0.373139	0.943267	0.492514
ENSMUSG00000026792	Lrsam1	0.0475376	-1.12058	0.0509205	0.116958	1.34791	0.016347	0.02073	-0.753968	1
ENSMUSG00000038900	Rpl12	8.88138	-0.468698	0.234621	12.8454	0.528642	0.192229	8.97607	-0.184744	1
ENSMUSG00000026791	Slc2a8	0.311032	0.833701	0.0717024	0.1604	-0.916715	0.0701815	0.248759	-0.0227219	1
ENSMUSG00000038860	Garnl3	1.12053	3.75096	7.60207e-21	0.0835418	-3.60735	4.52127e-17	0.0621899	-3.33724	0.0255255
ENSMUSG00000038831	Ralgps1	0.129031	1.11159	0.0760484	0.0601501	-0.979344	0.181536	0.0414599	-0.852148	1
ENSMUSG00000085087	Gm13528	0	-2.08105	0.669574	0	0.387438	1	0.02073	5.39578	0.302725
ENSMUSG00000004105	Angptl2	1.71407	1.24431	0.00025587	0.701751	-1.24019	0.000953716	0.849928	-0.736445	1
ENSMUSG00000068966	Zbtb34	0.328688	1.28917	0.00194435	0.137008	-1.17444	0.0120336	0.10365	-1.16901	0.814068
ENSMUSG00000026788	Zbtb43	0.116807	-0.310534	0.761518	0.153717	0.434232	0.672881	0.0829198	-0.337575	1
ENSMUSG00000038740	Mvb12b	0.0787765	0.553663	0.596871	0.0467834	-0.682951	0.547905	0.0829198	0.527883	1
ENSMUSG00000038718	Pbx3	0.0624779	0.225609	0.947886	0.0568084	-0.0275993	1	0.02073	-0.604221	1
ENSMUSG00000038696	Mapkap1	0.590824	0.10217	0.993681	0.541351	-0.124921	1	0.601169	0.0786684	1
ENSMUSG00000026867	Gapvd1	0.370793	-0.132767	0.914084	0.384292	0.0166005	1	0.538979	0.547041	0.800549
ENSMUSG00000026864	Hspa5	7.72282	0.0937646	0.980916	7.13113	-0.12026	0.985837	7.9603	0.0513567	1
ENSMUSG00000070953	Rabepk	0.22818	0.29746	0.754833	0.18045	-0.315018	0.813977	0.2073	0.0543112	1
ENSMUSG00000035949	Fbxw2	0.787765	0.0514937	1	0.745193	-0.0859776	1	0.849928	0.137045	1
ENSMUSG00000026869	Psmd5	0.172493	-0.420902	0.534313	0.217209	0.271961	0.821121	0.310949	0.803322	0.675316
ENSMUSG00000026873	Phf19	0	-2.66601	0.370451	0.00668334	2.9724	0.338396	0	2.81082	1
ENSMUSG00000026875	Traf1	0.00543286	-2.45956	0.00896225	0.0267334	1.38744	0.29918	0.0829198	3.01727	0.0827056
ENSMUSG00000057110	Cntrl	0.169777	-0.12614	0.9699	0.197159	0.260906	0.853221	0.10365	-0.55064	1
ENSMUSG00000026878	Rab14	2.37145	0.0225002	1	2.30575	-0.0480707	1	2.52905	0.0874034	1
ENSMUSG00000026879	Gsn	444.081	1.97081	8.74952e-11	130.502	-1.67978	3.12197e-07	7.73227	-5.53886	1.77076e-06
ENSMUSG00000026880	Stom	0.0651944	-1.44362	0.00143984	0.130325	0.539441	0.560771	0.476789	2.52131	0.000589183
ENSMUSG00000035778	Ggta1	0.0230897	-1.49609	0.0865518	0.0267334	-0.487031	0.897098	0.310949	3.69534	0.000574426
ENSMUSG00000026883	Dab2ip	0.221389	0.369609	0.669574	0.0768584	-1.67146	0.000834768	0.746278	2.05834	0.00243927
ENSMUSG00000026885	Ttll11	0.0081493	1.7263	0.550743	0	-1.41992	0.60806	0	1.58842	1
ENSMUSG00000026895	Ndufa8	1.45737	-0.0593978	1	1.52046	0.0566786	1	1.51329	0.0268601	1
ENSMUSG00000026894	Morn5	0.00407465	-1.40298	0.604591	0.010025	1.06551	0.820303	0.02073	2.58842	0.853062
ENSMUSG00000026890	Lhx6	0	-2.08105	0.669574	0	0.387438	1	0.02073	5.39578	0.302725
ENSMUSG00000026889	Rbm18	0.429196	0.445927	0.471956	0.310775	-0.437351	0.577296	0.331679	-0.196238	1
ENSMUSG00000026887	Mrrf	0.173852	-0.23975	0.816297	0.183792	0.0148841	1	0.331679	0.95968	0.50779
ENSMUSG00000047250	Ptgs1	0.0285225	-4.54048	5.77468e-28	0.695068	3.31344	6.42427e-18	0.684088	1.63775	0.067063
ENSMUSG00000009030	Pdcl	0.22818	-0.394418	0.535374	0.287384	0.283487	0.756871	0.373139	0.649354	0.788454
ENSMUSG00000075376	Rc3h2	0.46451	0.0836248	1	0.457809	0.0121469	1	0.310949	-0.511111	1
ENSMUSG00000066798	Zbtb6	0.0842094	-0.148166	0.977918	0.0935668	0.17933	0.968223	0.0829198	0.209913	1
ENSMUSG00000050714	Zbtb26	0.0298808	-0.25793	0.983081	0.0334167	0.203014	1	0.0414599	0.936348	1
ENSMUSG00000035437	Rabgap1	0.41154	0.0583509	1	0.364242	-0.206241	0.921862	0.580439	0.563762	0.800334
ENSMUSG00000026915	Strbp	0.0366718	-1.48315	0.0093587	0.0701751	0.420605	0.82955	0.310949	2.78107	0.00118613
ENSMUSG00000053164	Gpr21	0.0081493	0.726303	0.834232	0.00334167	-0.419917	0.998923	0	1.39578	1
ENSMUSG00000035403	Crb2	0.00135822	-4.47337	1.93003e-06	0.00334167	-2.00488	0.170338	0.393869	7.13275	2.10745e-13
ENSMUSG00000035392	Dennd1a	0.308315	0.844947	0.0752232	0.177109	-0.728039	0.22435	0.12438	-0.931292	0.984576
ENSMUSG00000026749	Nek6	0.309673	1.75815	4.06237e-05	0.0969084	-1.55742	0.00113122	0.0414599	-2.03049	0.416261
ENSMUSG00000026750	Psmb7	1.02545	-0.0924569	0.949162	1.09607	0.0911705	0.989491	1.07796	0.0415509	1
ENSMUSG00000063972	Nr6a1	0.00407465	-2.98794	0.0108781	0.0233917	0.928007	0.700605	0.14511	3.93635	0.0210106
ENSMUSG00000046618	Olfml2a	0	-3.40298	0.0730238	0.010025	2.38744	0.316216	0.02073	3.39578	0.675316
ENSMUSG00000035295	Wdr38	0.00135822	-1.08105	0.86245	0	-0.197524	1	0.02073	4.39578	0.466282
ENSMUSG00000062997	Rpl35	18.9797	-0.484012	0.209955	27.9965	0.563283	0.146737	17.8278	-0.302532	1
ENSMUSG00000026755	Arpc5l	0.820363	0.391555	0.515771	0.624892	-0.368586	0.640764	0.621899	-0.279381	1
ENSMUSG00000026754	Golga1	0.179285	0.0673397	1	0.167084	-0.0898835	1	0.18657	0.202008	1
ENSMUSG00000035236	Scai	0.215956	-0.0259106	1	0.233917	0.162146	0.947203	0.12438	-0.642356	1
ENSMUSG00000026753	Ppp6c	0.460435	0.0899341	1	0.394317	-0.256903	0.847395	0.663358	0.60097	0.729076
ENSMUSG00000026866	Kynu	0	-2.66601	0.370451	0	-0.197524	1	0.0414599	5.98074	0.03095
ENSMUSG00000049744	Arhgap15	0.416972	1.35284	0.00212639	0.183792	-1.07667	0.0399549	0.02073	-3.10805	0.126341
ENSMUSG00000036890	Gtdc1	0.0475376	-0.159055	1	0.0267334	-0.966199	0.379453	0.2073	2.39578	0.0246354
ENSMUSG00000026872	Zeb2	3.34936	0.673762	0.0816258	2.40266	-0.395669	0.560733	0.228029	-3.65679	0.00235047
ENSMUSG00000052248	Zeb2os	0.0882841	-0.56022	0.449741	0.147034	0.813202	0.192939	0.02073	-1.38558	0.851881
ENSMUSG00000085591	Gm13479	0	-2.08105	0.669574	0.00334167	2.38744	0.672881	0	3.39578	1
ENSMUSG00000086710	Gm13465	0.00543286	0.240876	1	0.00334167	0.0655101	1	0	1.81082	1
ENSMUSG00000086644	Gm13470	0.0325972	-0.960758	0.226627	0.0735168	1.26714	0.0874166	0	-1.15881	0.936414
ENSMUSG00000052155	Acvr2a	0.55551	1.62115	2.81095e-05	0.187134	-1.48011	0.000573511	0.12438	-1.66105	0.519725
ENSMUSG00000026761	Orc4	0.306957	0.269763	0.782049	0.2807	-0.0549199	1	0.0829198	-1.56306	0.566342
ENSMUSG00000036792	Mbd5	0.164344	0.357832	0.669574	0.130325	-0.279318	0.883907	0.10365	-0.350175	1
ENSMUSG00000069495	Epc2	0.391166	-0.0558736	1	0.397659	0.0135581	1	0.456059	0.246916	1
ENSMUSG00000026764	Kif5c	0.0135822	-1.20658	0.339293	0.02005	0.194793	1	0.10365	2.89328	0.0697948
ENSMUSG00000050447	Lypd6	0	-2.08105	0.669574	0	0.387438	1	0.02073	5.39578	0.302725
ENSMUSG00000026766	Mmadhc	0.484883	-0.276716	0.669574	0.568084	0.190581	0.860028	0.704818	0.480668	0.852312
ENSMUSG00000017144	Rnd3	0.79184	0.00548463	1	0.885543	0.230832	0.803296	0.18657	-2.01191	0.302725
ENSMUSG00000086349	Gm13497	0.00271643	0.50391	1	0	-0.197524	1	0	2.81082	1
ENSMUSG00000036249	Rbm43	0.221389	-0.149765	0.916145	0.230575	0.0248682	1	0.331679	0.619056	0.803819
ENSMUSG00000026946	Nmi	0.463152	-0.178899	0.842672	0.531326	0.197614	0.860028	0.476789	0.0120752	1
ENSMUSG00000053475	Tnfaip6	12.0827	-0.255995	0.669574	16.685	0.549782	0.188288	0.580439	-4.508	0.000170481
ENSMUSG00000036202	Rif1	0.209165	-0.0143811	1	0.190475	-0.172433	0.98402	0.331679	0.755322	0.67796
ENSMUSG00000026950	Neb	0.00950751	-1.88841	0.0370424	0.0434417	2.19479	0.0123126	0	0.00346203	1
ENSMUSG00000036093	Arl5a	0.419689	0.0865478	1	0.411025	0.00178454	1	0.290219	-0.455553	1
ENSMUSG00000017412	Cacnb4	0.0393883	-0.697723	0.495208	0.0668334	0.779756	0.499506	0.0414599	0.336886	1
ENSMUSG00000055371	Stam2	0.262136	0.0110661	1	0.253967	-0.0462149	1	0.290219	0.225854	1
ENSMUSG00000036053	Fmnl2	0.244479	-0.689731	0.0981333	0.447784	0.940692	0.0156709	0.0621899	-1.90343	0.372589
ENSMUSG00000097857	Gm26603	0.00135822	-0.0810521	1	0	0.387438	1	0	3.39578	1
ENSMUSG00000061136	Prpf40a	1.02002	0.0812193	1	0.945693	-0.113866	1	1.07796	0.108285	1
ENSMUSG00000026960	Arl6ip6	0.316464	0.329881	0.674308	0.247284	-0.33211	0.746056	0.269489	-0.0636522	1
ENSMUSG00000075334	Rprm	0.00135822	-0.0810521	1	0	0.387438	1	0	3.39578	1
ENSMUSG00000087040	Gm14033	0.0407465	0.0657893	1	0.0401	0.087878	1	0.02073	-0.0304853	1
ENSMUSG00000026826	Nr4a2	0.019015	-5.19097	1.01302e-14	0.761901	3.73479	3.09762e-09	0.621899	1.42516	0.419779
ENSMUSG00000026827	Gpd2	0.127672	-0.39384	0.642942	0.116958	-0.32528	0.860028	0.476789	1.95837	0.0152015
ENSMUSG00000026828	Galnt5	0.0923587	2.70554	0.000109748	0.0133667	-2.39916	0.00175371	0	-1.79405	0.768956
ENSMUSG00000026832	Cytip	0.00135822	-1.08105	0.86245	0.00334167	1.38744	0.860028	0	2.81082	1
ENSMUSG00000026834	Acvr1c	0.00407465	0.918948	0.874238	0	-0.612562	0.927808	0	2.39578	1
ENSMUSG00000026836	Acvr1	0.115448	-0.78407	0.106673	0.18045	0.510586	0.485464	0.310949	1.2665	0.299284
ENSMUSG00000026839	Upp2	0.0719855	0.50391	0.669574	0.0501251	-0.419917	0.860028	0.0414599	-0.127783	1
ENSMUSG00000036641	Ccdc148	0.00679108	0.50391	0.9774	0	-1.41992	0.846816	0.02073	2.81082	0.759223
ENSMUSG00000026991	Pkp4	0.0162986	-0.550537	0.86245	0.0133667	-0.378097	0.971873	0.0829198	2.63024	0.186535
ENSMUSG00000035168	Tanc1	0.173852	-0.355227	0.632542	0.170425	-0.188246	0.963003	0.538979	1.65881	0.03095
ENSMUSG00000026988	Wdsub1	0.165702	0.2765	0.816752	0.0868834	-1.0276	0.0772153	0.435329	1.63604	0.0513997
ENSMUSG00000026987	Baz2b	0.65466	0.494977	0.357325	0.421051	-0.640685	0.230199	0.725548	0.315406	1
ENSMUSG00000085975	Gm13572	0.00135822	-0.0810521	1	0	0.387438	1	0	3.39578	1
ENSMUSG00000086603	Gm13620	0.00271643	-1.49609	0.694668	0.010025	1.80248	0.48223	0	1.81082	1
ENSMUSG00000026977	2018-03-07	0.643794	0.384467	0.547277	0.481201	-0.404196	0.599698	0.559709	-0.0706612	1
ENSMUSG00000060703	Cd302	5.86885	0.961632	0.00328193	3.22805	-0.799788	0.0376989	1.69986	-1.59769	0.357107
ENSMUSG00000026980	Ly75	0.00135822	-1.08105	0.86245	0	-0.197524	1	0.02073	4.39578	0.466282
ENSMUSG00000054580	Pla2r1	0.503898	0.181982	0.896354	0.417709	-0.28274	0.812655	0.601169	0.345568	1
ENSMUSG00000086578	Gm13583	0.00135822	-0.0810521	1	0	0.387438	1	0	3.39578	1
ENSMUSG00000026971	Itgb6	0	-2.08105	0.669574	0.00334167	2.38744	0.672881	0	3.39578	1
ENSMUSG00000026970	Rbms1	4.60979	0.245132	0.702557	4.08018	-0.141759	0.949872	2.73635	-0.721366	1
ENSMUSG00000064289	Tank	0.495749	1.20583	0.00190732	0.217209	-1.11891	0.0106768	0.18657	-1.03384	0.890982
ENSMUSG00000026914	Psmd14	0.586749	-0.0370744	1	0.634917	0.144688	0.927808	0.393869	-0.565381	1
ENSMUSG00000035033	Tbr1	0.00135822	-1.08105	0.844949	0.00334167	1.38744	0.844429	0	2.81082	1
ENSMUSG00000035000	Dpp4	0.0135822	-7.4624	1.42231e-71	2.45947	3.33553	1.49897e-25	3.73139	2.35066	8.29415e-05
ENSMUSG00000000394	Gcg	0.00135822	-0.0810521	1	0	0.387438	1	0	3.39578	1
ENSMUSG00000000392	Fap	0.869258	1.26585	0.000531579	0.414367	-0.973207	0.0243438	0.02073	-4.18354	0.00552821
ENSMUSG00000026896	Ifih1	0.336838	-0.504754	0.385639	0.421051	0.201197	0.901234	0.829198	1.20258	0.245711
ENSMUSG00000026893	Gca	0.0434629	-1.68051	0.000735467	0.143692	1.56147	0.00317237	0.12438	0.955207	0.83589
ENSMUSG00000059742	Kcnh7	0.00271643	-1.49609	0.611636	0.010025	1.80248	0.567864	0	1.81082	1
ENSMUSG00000075324	Fign	0.108657	1.17134	0.0681982	0.0534667	-0.864949	0.298327	0	-2.20413	0.527977
ENSMUSG00000026888	Grb14	0.139896	3.03443	2.15576e-06	0.00334167	-4.36745	7.27148e-08	0.0829198	0.00346203	1
ENSMUSG00000034903	Cobll1	0.019015	-3.8746	4.5126e-11	0.010025	-3.45805	0.000263888	2.073	6.88407	2.14909e-22
ENSMUSG00000086881	Gm13594	0.00543286	-1.34409	0.50018	0.00334167	-0.782487	0.860028	0.0829198	4.13275	0.0124975
ENSMUSG00000075318	Scn2a1	0.0719855	-0.184146	0.973825	0.0868834	0.334971	0.860028	0.0414599	-0.341186	1
ENSMUSG00000034848	Ttc21b	0.135822	0.769804	0.26246	0.0701751	-0.894597	0.226215	0.12438	0.272397	1
ENSMUSG00000064329	Scn1a	0.00135822	-0.0810521	1	0	0.387438	1	0	3.39578	1
ENSMUSG00000034810	Scn7a	5.27531	1.84265	4.7298e-09	1.70091	-1.54265	7.57234e-06	0.0414599	-6.12058	3.26704e-06
ENSMUSG00000034780	B3galt1	0.0570451	1.34521	0.184087	0.0233917	-1.03883	0.462491	0	-1.24808	1
ENSMUSG00000027030	Stk39	0.138538	-1.40578	0.000128644	0.317459	0.884938	0.0494409	0.684088	1.85389	0.0103806
ENSMUSG00000079324	4932414N04Rik	0.00135822	-0.0810521	1	0	0.387438	1	0	3.39578	1
ENSMUSG00000027035	Cers6	0.0516122	-2.06244	6.37818e-07	0.210525	1.687	0.000115277	0.269489	1.53071	0.162783
ENSMUSG00000034738	Nostrin	0	-2.08105	0.669574	0.00334167	2.38744	0.672881	0	3.39578	1
ENSMUSG00000005233	Spc25	0.0081493	-1.59563	0.299999	0.0267334	1.55736	0.396341	0.02073	1.48889	1
ENSMUSG00000086819	Gm13613	0.00135822	-0.0810521	1	0	0.387438	1	0	3.39578	1
ENSMUSG00000027068	Dhrs9	0	-5.32898	4.03446e-07	0.00334167	-1.78249	0.256092	0.352409	7.5657	3.05039e-14
ENSMUSG00000027070	Lrp2	0	-5.98794	1.12012e-07	0	-3.51945	0.0381742	0.601169	9.30267	2.90111e-14
ENSMUSG00000063145	Bbs5	0.0923587	-0.101811	1	0.0935668	0.0166005	1	0.12438	0.603222	1
ENSMUSG00000075307	Klhl41	0.00271643	-0.49609	1	0	-0.612562	0.927808	0.02073	3.81082	0.587957
ENSMUSG00000027086	Fastkd1	0.0407465	-0.296781	0.893646	0.0434417	0.0655101	1	0.0829198	1.25828	0.700116
ENSMUSG00000042133	Ppig	1.10151	-0.0739277	0.979642	1.13951	0.0338013	1	1.28526	0.201883	1
ENSMUSG00000070883	Ccdc173	0.0529704	0.540436	0.699935	0.030075	-0.716898	0.672881	0.0621899	0.78107	0.988986
ENSMUSG00000027088	Phospho2	0.169777	0.195788	0.916145	0.147034	-0.175991	0.990825	0.14511	-0.0136115	1
ENSMUSG00000042155	Klhl23	0.0380301	0.455001	0.809737	0.02005	-0.805207	0.606912	0.0621899	1.2665	0.807207
ENSMUSG00000068882	Ssb	1.95719	0.0751814	1	1.85129	-0.0793006	1	1.90716	-0.0279577	1
ENSMUSG00000051730	Mettl5	0.259419	0.0281769	1	0.263992	0.0583146	1	0.18657	-0.364441	1
ENSMUSG00000085735	Mettl5os	0.0081493	0.14134	1	0.00334167	-0.612562	1	0.02073	2.39578	0.859373
ENSMUSG00000044308	Ubr3	0.374868	0.493531	0.424146	0.267334	-0.447637	0.584505	0.248759	-0.383561	1
ENSMUSG00000075304	Sp5	0	-3.88841	0.0702285	0	-1.41992	1	0.12438	7.20313	0.00224208
ENSMUSG00000075302	Erich2	0.00271643	-2.49609	0.117837	0	-1.93449	0.606912	0.14511	5.81082	0.000696646
ENSMUSG00000097025	Gm26558	0.0081493	0.726303	0.809956	0.00334167	-0.419917	0.990825	0	1.39578	1
ENSMUSG00000014959	Gorasp2	0.907288	0.0664055	1	0.878859	-0.0337341	1	0.787738	-0.183004	1
ENSMUSG00000041997	Tlk1	0.241762	-0.226593	0.795465	0.270675	0.13028	0.971836	0.352409	0.543337	0.908634
ENSMUSG00000041975	Mettl8	0.0611197	0.74207	0.469262	0.030075	-0.905344	0.408932	0.0621899	0.61442	1
ENSMUSG00000041966	Dcaf17	0.30424	0.603446	0.282631	0.2005	-0.552189	0.446411	0.18657	-0.437111	1
ENSMUSG00000027015	Cybrd1	0.00271643	-3.95552	0.000508257	0	-3.19752	0.117807	0.435329	7.27025	2.64608e-08
ENSMUSG00000027012	Dync1i2	0.866542	-0.854137	0.00695828	1.4035	0.527686	0.221875	2.59124	1.32457	0.0463985
ENSMUSG00000027010	Slc25a12	0.108657	-0.623845	0.339095	0.18045	0.759407	0.215736	0.0829198	-0.359108	1
ENSMUSG00000027018	Hat1	0.158911	0.278029	0.79995	0.116958	-0.442637	0.672881	0.2073	0.597823	0.92918
ENSMUSG00000041921	Metap1d	0.273001	0.447876	0.517716	0.193817	-0.464628	0.574788	0.228029	-0.0416259	1
ENSMUSG00000064263	Platr26	0.00135822	-0.0810521	1	0	0.387438	1	0	3.39578	1
ENSMUSG00000027111	Itga6	0.0176568	0.14134	1	0	-2.86049	0.0703352	0.10365	3.17339	0.0301522
ENSMUSG00000006494	Pdk1	0.0421047	-0.250977	0.960513	0.0434417	0.0248682	1	0.0829198	1.22585	0.730699
ENSMUSG00000049044	Rapgef4	0.0108657	-1.08105	0.609086	0.0233917	1.06551	0.614899	0.02073	1.39578	1
ENSMUSG00000004085	Zak	0.385733	0.292406	0.722561	0.3208	-0.231817	0.898268	0.269489	-0.370513	1
ENSMUSG00000055612	Cdca7	0.0393883	0.366407	0.886843	0.0267334	-0.442637	0.927808	0.0414599	0.732814	1
ENSMUSG00000027109	Sp3	0.893706	0.0982072	0.995628	0.828734	-0.10583	1	0.870658	-0.00291453	1
ENSMUSG00000063714	Sp3os	0.369435	0.270238	0.763514	0.304092	-0.258925	0.860028	0.310949	-0.112015	1
ENSMUSG00000027108	Ola1	0.437346	-0.205093	0.794273	0.507934	0.210198	0.837908	0.476789	0.0889583	1
ENSMUSG00000068859	Sp9	0.00271643	-0.49609	0.906748	0	-0.612562	1	0.02073	3.81082	0.537248
ENSMUSG00000041777	Cir1	0.494391	0.117818	0.983296	0.434417	-0.197524	0.927808	0.580439	0.302476	1
ENSMUSG00000008226	Scrn3	0.123598	0.74207	0.361995	0.0568084	-1.08649	0.148833	0.16584	0.79752	0.804256
ENSMUSG00000041762	Gpr155	0.0488958	0.0409384	1	0.0467834	0.00892661	1	0.0414599	0.308317	1
ENSMUSG00000085519	Gm13703	0	-2.08105	0.669574	0.00334167	2.38744	0.672881	0	3.39578	1
ENSMUSG00000075284	Wipf1	0.488958	-0.50406	0.250529	0.785293	0.750445	0.0480237	0.12438	-2.01603	0.251001
ENSMUSG00000027107	Chrna1	0	-2.08105	0.669574	0	0.387438	1	0.02073	5.39578	0.302725
ENSMUSG00000086382	Chrna1os	0.0977916	-0.591667	0.355563	0.1604	0.754221	0.213674	0.0621899	-0.523084	1
ENSMUSG00000086544	Chn1os3	0.00407465	-1.66601	0.426438	0.0133667	1.38744	0.650621	0.02073	2.39578	0.900817
ENSMUSG00000056486	Chn1	0.0217315	1.00641	0.63267	0.010025	-0.700025	0.760523	0	0.0738514	1
ENSMUSG00000027104	Atf2	1.06213	0.122425	0.959436	0.965743	-0.134825	0.993205	1.0365	0.00211561	1
ENSMUSG00000097377	Gm10822	0.00135822	-0.0810521	1	0	0.387438	1	0	3.39578	1
ENSMUSG00000018770	Atp5g3	2.48689	-0.126019	0.902549	2.74351	0.13748	0.919978	2.54978	-0.0234332	1
ENSMUSG00000009207	Lnp	0.210524	0.159956	0.947886	0.207184	0.0518352	1	0.0621899	-1.3724	0.717387
ENSMUSG00000050368	Hoxd10	0	-2.08105	0.669574	0.00334167	2.38744	0.672881	0	3.39578	1
ENSMUSG00000100209	Gm28793	0.00135822	-0.0810521	1	0	0.387438	1	0	3.39578	1
ENSMUSG00000043342	Hoxd9	0.0162986	-1.2875	0.29177	0.0434417	1.38744	0.277461	0.02073	0.69534	1
ENSMUSG00000052371	Hoxd3os1	0.0339554	-1.02447	0.265295	0.0233917	-1.03883	0.50123	0.352409	3.52131	0.000228366
ENSMUSG00000027102	Hoxd8	0.0380301	-1.03043	0.130945	0.0534667	0.152973	1	0.228029	2.48889	0.00898889
ENSMUSG00000101174	Hoxd4	0.0081493	-1.59563	0.179903	0.00668334	-0.834954	0.821248	0.14511	4.22585	0.000476624
ENSMUSG00000100642	Gm28230	0.00135822	-0.0810521	1	0	0.387438	1	0	3.39578	1
ENSMUSG00000075277	Haglr	0	-2.66601	0.370451	0	-0.197524	1	0.0414599	5.98074	0.03095
ENSMUSG00000027099	Mtx2	0.459077	-0.0157607	1	0.447784	-0.051446	1	0.559709	0.317438	1
ENSMUSG00000059005	Hnrnpa3	2.4054	-0.216185	0.733782	2.59648	0.0492833	1	4.04234	0.694774	0.500743
ENSMUSG00000015839	Nfe2l2	1.18572	-0.90202	0.00307001	2.27902	0.891788	0.00581096	1.84497	0.284006	0.999459
ENSMUSG00000042410	Agps	0.206449	0.0265886	1	0.213867	0.0969231	1	0.12438	-0.558417	1
ENSMUSG00000075273	Ttc30b	0.0828512	0.551216	0.617649	0.0434417	-0.89267	0.302849	0.12438	0.974316	0.800334
ENSMUSG00000075272	Ttc30a2	0.0135822	2.37838	0.201696	0	-2.07199	0.345349	0	0.936348	1
ENSMUSG00000075271	Ttc30a1	0.104583	1.74492	0.00662619	0.030075	-1.59441	0.028791	0.02073	-1.04716	1
ENSMUSG00000075270	Pde11a	1.10287	6.0011	6.76067e-32	0.0167084	-5.69471	2.91043e-26	0	-5.28018	0.0011434
ENSMUSG00000042369	Rbm45	0.031239	-0.196529	0.986832	0.0367584	0.328545	0.945519	0.02073	0.266496	1
ENSMUSG00000042359	Osbpl6	0.0842094	0.436796	0.753211	0.0534667	-0.612562	0.667536	0.10365	0.676961	0.997387
ENSMUSG00000002731	Prkra	0.31239	-0.206583	0.822948	0.364242	0.220431	0.858785	0.331679	0.0738514	1
ENSMUSG00000075267	Dfnb59	0.00135822	-1.08105	0.86245	0.00334167	1.38744	0.860028	0	2.81082	1
ENSMUSG00000002732	Fkbp7	2.48961	0.201305	0.835068	2.17877	-0.17974	0.927808	2.09373	-0.211406	1
ENSMUSG00000002733	Plekha3	0.278434	0.37663	0.669574	0.217209	-0.31636	0.805191	0.18657	-0.364441	1
ENSMUSG00000051747	Ttn	0.00135822	-0.0810521	1	0	0.387438	1	0	3.39578	1
ENSMUSG00000044033	Ccdc141	0.110016	-0.50486	0.552223	0.123642	0.00600913	1	0.352409	1.67089	0.107585
ENSMUSG00000042272	Sestd1	0.120881	-1.73895	2.88698e-07	0.411025	1.58675	8.20438e-06	0.373139	0.908997	0.541301
ENSMUSG00000027016	Zfp385b	0.143971	0.268097	0.844825	0.116958	-0.262816	0.897036	0.12438	0.0533873	1
ENSMUSG00000027014	Cwc22	0.135822	-0.00780314	1	0.116958	-0.262816	0.893677	0.248759	1.00876	0.510463
ENSMUSG00000054510	Gm14461	0.00135822	-0.0810521	1	0	0.387438	1	0	3.39578	1
ENSMUSG00000027011	Ube2e3	1.18708	0.204247	0.830386	0.949034	-0.348008	0.658338	1.53402	0.445933	0.840277
ENSMUSG00000027009	Itga4	0.00271643	-1.08105	0.902549	0.00668334	1.38744	0.712103	0	2.07385	1
ENSMUSG00000075256	Cerkl	0.00950751	1.91895	0.517312	0	-1.61256	0.688948	0	1.39578	1
ENSMUSG00000027007	Ssfa2	0.27436	0.434537	0.557768	0.187134	-0.541223	0.477965	0.290219	0.285862	1
ENSMUSG00000034683	Ppp1r1c	0.00271643	-0.49609	1	0.00334167	0.802476	1	0	2.39578	1
ENSMUSG00000059173	Pde1a	0.844811	1.17967	0.00104496	0.404342	-0.983321	0.0188038	0.16584	-1.97345	0.265369
ENSMUSG00000050114	Prdx6b	0.0271643	0.50391	0.798108	0.0133667	-0.814196	0.635488	0.0414599	1.33689	0.926922
ENSMUSG00000027006	Dnajc10	0.703556	-0.726797	0.0319341	1.11946	0.577632	0.161099	1.4511	0.807434	0.430899
ENSMUSG00000027004	Frzb	0.00135822	-0.0810521	1	0	0.387438	1	0	3.39578	1
ENSMUSG00000027002	Nckap1	0.737511	-0.398731	0.402881	0.945693	0.310773	0.637302	1.14015	0.511391	0.771681
ENSMUSG00000027001	Dusp19	0.161628	0.333985	0.749006	0.110275	-0.558522	0.550852	0.228029	0.723354	0.777783
ENSMUSG00000026999	Nup35	0.13718	-0.189986	0.896354	0.150375	0.116584	1	0.18657	0.518035	0.992646
ENSMUSG00000070866	Zfp804a	0.00135822	-0.0810521	1	0	0.387438	1	0	3.39578	1
ENSMUSG00000027091	Zc3h15	1.07707	-0.182767	0.806773	1.27652	0.259555	0.700178	0.891388	-0.344461	1
ENSMUSG00000027087	Itgav	0.36536	-1.23786	7.0882e-05	0.848784	1.07801	0.00151338	0.953578	0.916945	0.361372
ENSMUSG00000048388	Fam171b	0.195583	-1.30202	0.000134741	0.544692	1.51617	9.1403e-06	0.10365	-1.28604	0.770437
ENSMUSG00000059588	Calcrl	0.142613	-0.134491	0.965011	0.177109	0.400859	0.68125	0.02073	-1.9171	0.648568
ENSMUSG00000027082	Tfpi	0.733437	0.340221	0.617649	0.591476	-0.278935	0.789385	0.497519	-0.448204	1
ENSMUSG00000087362	Gm13710	0	-2.08105	0.669574	0.00334167	2.38744	0.672881	0	3.39578	1
ENSMUSG00000034101	Ctnnd1	0.531063	0.176106	0.889422	0.451126	-0.239344	0.860028	0.580439	0.212101	1
ENSMUSG00000086598	Btbd18	0.00135822	-0.0810521	1	0	0.387438	1	0	3.39578	1
ENSMUSG00000076437	2700094K13Rik	0.577242	-0.107894	0.941284	0.675017	0.271414	0.724812	0.290219	-0.991951	0.918449
ENSMUSG00000050043	Tmx2	0.283867	0.275641	0.767931	0.213867	-0.416742	0.63248	0.352409	0.467672	0.936414
ENSMUSG00000027080	Med19	0.16027	-0.0442154	1	0.157059	-0.0388265	1	0.2073	0.480172	1
ENSMUSG00000034075	Zdhhc5	0.328688	0.273905	0.747727	0.287384	-0.141162	0.997882	0.16584	-0.796239	1
ENSMUSG00000027079	Clp1	0.142613	0.254551	0.874238	0.0969084	-0.588314	0.549097	0.248759	1.0194	0.548237
ENSMUSG00000034059	Ypel4	0.0407465	-0.126856	1	0.0501251	0.433242	0.867171	0	-1.12778	1
ENSMUSG00000097187	Gm19426	0.0353136	1.08887	0.383972	0.00668334	-1.93449	0.101325	0.0621899	1.5378	0.688022
ENSMUSG00000023224	Serping1	17.4246	0.0690781	1	15.9431	-0.148636	0.938104	20.9165	0.272549	1
ENSMUSG00000027078	Ube2l6	0.372151	-0.878631	0.0130272	0.571426	0.39585	0.529552	1.38891	1.68234	0.00971181
ENSMUSG00000027076	Timm10	0.469943	0.931475	0.0230249	0.267334	-0.732143	0.162107	0.10365	-1.75735	0.406946
ENSMUSG00000027075	Slc43a1	0.306957	0.990609	0.0612784	0.0935668	-1.73186	0.000926072	0.518249	1.10187	0.357107
ENSMUSG00000050896	Rtn4rl2	0.00135822	-0.0810521	1	0	0.387438	1	0	3.39578	1
ENSMUSG00000027074	Slc43a3	7.72146	0.844288	0.0130272	4.65829	-0.665362	0.113693	2.11446	-1.70725	0.302725
ENSMUSG00000027073	Prg2	0.0122239	1.24088	0.620809	0.00334167	-0.93449	0.913063	0	0.936348	1
ENSMUSG00000027071	P2rx3	0.00271643	-0.49609	1	0	-0.612562	0.927808	0.02073	3.81082	0.587957
ENSMUSG00000027067	Ssrp1	0.708989	0.066972	1	0.661651	-0.10522	1	0.767008	0.149852	1
ENSMUSG00000033955	Tnks1bp1	0.499824	-0.677696	0.067195	0.758559	0.506083	0.292085	1.05723	0.877051	0.392005
ENSMUSG00000085135	Gm13713	0.00135822	-2.88841	0.0462687	0.02005	3.19479	0.0283044	0	1.39578	1
ENSMUSG00000085025	Gm13715	0	-3.08105	0.194124	0.00668334	1.9724	0.590832	0.02073	3.81082	0.586786
ENSMUSG00000045392	Olfr1033	0.00950751	-0.40298	0.994149	0.010025	0.217513	1	0.02073	1.93635	0.990793
ENSMUSG00000102091	Olfr1034	0.00135822	-1.08105	0.86245	0.00334167	1.38744	0.860028	0	2.81082	1
ENSMUSG00000025839	Pramel7	0.00135822	-1.08105	0.86245	0.00334167	1.38744	0.860028	0	2.81082	1
ENSMUSG00000061875	Olfr1148	0.00135822	-0.0810521	1	0	0.387438	1	0	3.39578	1
ENSMUSG00000025314	Ptprj	0.0298808	-3.06528	6.69276e-13	0.294067	3.21932	4.42419e-14	0.0414599	-0.813674	1
ENSMUSG00000051329	Nup160	0.0624779	-0.696388	0.31997	0.106933	0.787976	0.26728	0.0621899	0.0919987	1
ENSMUSG00000008200	Fnbp4	0.270285	0.205252	0.869046	0.227234	-0.238747	0.907334	0.269489	0.137045	1
ENSMUSG00000040812	Agbl2	0.00407465	-0.0810521	1	0.00334167	0.387438	1	0	2.07385	1
ENSMUSG00000027282	Mtch2	1.76161	0.450451	0.367581	1.31328	-0.392456	0.567864	1.14015	-0.520527	1
ENSMUSG00000040794	C1qtnf4	0.0380301	-0.223071	0.960513	0.0167084	-1.313	0.329875	0.2073	2.76775	0.0181781
ENSMUSG00000005510	Ndufs3	1.33513	0.414379	0.441216	0.955718	-0.478322	0.411972	1.28526	0.0624466	1
ENSMUSG00000005505	Kbtbd4	0.0570451	-0.355227	0.809956	0.0601501	-0.00849044	1	0.14511	1.46504	0.372796
ENSMUSG00000005506	Celf1	0.740228	0.197924	0.86245	0.668334	-0.116328	1	0.497519	-0.503396	1
ENSMUSG00000002104	Rapsn	0.00135822	-0.0810521	1	0	0.387438	1	0	3.39578	1
ENSMUSG00000002102	Psmc3	1.15313	-0.0674095	0.987854	1.17961	0.0142659	1	1.38891	0.250821	1
ENSMUSG00000002105	Slc39a13	0.336838	0.0845339	1	0.324142	-0.0312749	1	0.269489	-0.231494	1
ENSMUSG00000002111	Spi1	0.00679108	-0.49609	0.980916	0.00334167	-0.612562	1	0.0414599	3.17339	0.370655
ENSMUSG00000002100	Mybpc3	0	-3.40298	0.0730238	0	-0.93449	0.930323	0.0829198	6.71771	0.000227043
ENSMUSG00000040687	Madd	0.0774183	-0.392996	0.685651	0.0768584	-0.156882	1	0.248759	1.75637	0.093803
ENSMUSG00000002108	Nr1h3	0.991498	1.83276	1.32996e-07	0.317459	-1.5433	5.43646e-05	0.02073	-4.29422	0.00318491
ENSMUSG00000002103	Acp2	0.294733	0.477679	0.475413	0.217209	-0.388347	0.685037	0.16584	-0.578954	1
ENSMUSG00000002109	Ddb2	0.0448211	0.0995201	1	0.0367584	-0.237053	0.982938	0.0621899	0.903926	1
ENSMUSG00000097868	A330069E16Rik	0.0651944	0.948695	0.559979	0.030075	-0.963059	0.665053	0.0414599	0.122761	1
ENSMUSG00000027257	Pacsin3	0.139896	1.15996	0.0390908	0.0534667	-1.29328	0.0399549	0.10365	0.0738514	1
ENSMUSG00000027255	Arfgap2	0.383017	0.448896	0.471071	0.253967	-0.593703	0.333882	0.435329	0.367371	0.998674
ENSMUSG00000040591	1110051M20Rik	0.138538	-0.0384078	1	0.143692	0.0786855	1	0.12438	0.0133098	1
ENSMUSG00000027253	Lrp4	0.0081493	-1.73313	0.182366	0.0233917	1.06551	0.646571	0.0621899	2.58842	0.365636
ENSMUSG00000040549	Ckap5	0.192867	-0.593606	0.227737	0.294067	0.577769	0.296853	0.269489	0.351385	1
ENSMUSG00000027249	F2	0.00135822	-1.08105	0.86245	0.00334167	1.38744	0.860028	0	2.81082	1
ENSMUSG00000075040	Zfp408	0.120881	0.456605	0.669574	0.0802001	-0.553668	0.610491	0.12438	0.370244	1
ENSMUSG00000027247	Arhgap1	0.399316	-0.294333	0.66921	0.474517	0.211919	0.840212	0.580439	0.482271	0.874412
ENSMUSG00000027244	Atg13	0.202374	0.419846	0.609061	0.150375	-0.383621	0.730894	0.14511	-0.211551	1
ENSMUSG00000027243	Harbi1	0.0719855	0.0888729	1	0.0668334	-0.0531344	1	0.0621899	0.186326	1
ENSMUSG00000040506	Ambra1	0.123598	-0.33885	0.696619	0.14035	0.113263	1	0.248759	1.03013	0.50542
ENSMUSG00000027239	Mdk	0.73887	1.68713	1.27966e-05	0.163742	-2.13612	4.92419e-07	0.621899	0.135657	1
ENSMUSG00000040479	Dgkz	0.0747019	-0.318091	0.825457	0.0601501	-0.493917	0.705433	0.290219	2.09322	0.0243906
ENSMUSG00000095332	Gm9821	0.00271643	0.50391	1	0	-0.197524	1	0	2.81082	1
ENSMUSG00000027230	Creb3l1	1.43563	0.369882	0.541285	1.05263	-0.449611	0.476532	1.47183	0.142589	1
ENSMUSG00000058318	Phf21a	0.475376	0.0433582	1	0.474517	0.0198326	1	0.373139	-0.301737	1
ENSMUSG00000027222	Pex16	0.244479	0.418794	0.569987	0.170425	-0.504579	0.531585	0.248759	0.238238	1
ENSMUSG00000044916	1700029I15Rik	0.0122239	0.240876	1	0.010025	0.0655101	1	0	0.69534	1
ENSMUSG00000027223	Mapk8ip1	0.131747	-1.2477	0.00105582	0.3208	1.19294	0.00320158	0.269489	0.603222	0.900952
ENSMUSG00000068742	Cry2	0.729362	0.14492	0.938154	0.735168	0.0799438	1	0.18657	-1.84835	0.329027
ENSMUSG00000049922	Slc35c1	0.0488958	-0.33103	0.869162	0.0434417	-0.29706	0.947265	0.16584	1.92185	0.128555
ENSMUSG00000027221	Chst1	0.0393883	-4.51401	3.8288e-33	1.07268	4.71836	2.00793e-36	0.0414599	-2.47459	0.302725
ENSMUSG00000085976	Gm13816	0	-2.08105	0.669574	0.00334167	2.38744	0.672881	0	3.39578	1
ENSMUSG00000075028	Prdm11	0.0258061	-0.459564	0.866198	0.0367584	0.580083	0.833331	0.02073	0.441583	1
ENSMUSG00000068735	Trp53i11	0.00135822	-3.66601	0.0125748	0.00334167	-1.19752	0.860028	0.2073	6.27025	0.000158939
ENSMUSG00000027217	Tspan18	0.00950751	-4.49044	3.05985e-18	0.2807	4.79683	1.35337e-20	0	-2.12778	0.655625
ENSMUSG00000027215	Cd82	0.0923587	-1.27631	0.00713542	0.0167084	-3.17735	2.0948e-06	1.51329	4.39578	1.01815e-14
ENSMUSG00000040310	Alx4	0.0135822	-2.01394	0.00416584	0.0601501	1.93493	0.0094064	0.0414599	1.12276	0.988106
ENSMUSG00000027198	Ext2	0.85296	-0.128432	0.898428	0.878859	0.0013798	1	1.26453	0.549076	0.730132
ENSMUSG00000040272	Accs	0.0679108	0.50391	0.694668	0.0434417	-0.560094	0.726593	0.0621899	0.395779	1
ENSMUSG00000075023	Accsl	0.00271643	0.50391	1	0	-0.197524	1	0	2.81082	1
ENSMUSG00000087006	Gm13889	0.00271643	-3.40298	0.000322396	0.0133667	0.00892661	1	0.2073	5.04786	9.8493e-07
ENSMUSG00000040174	Alkbh3	0.31239	0.485295	0.43136	0.230575	-0.384146	0.672881	0.16584	-0.663114	1
ENSMUSG00000027195	Hsd17b12	0.623421	0.372121	0.57251	0.477859	-0.3615	0.672407	0.497519	-0.196379	1
ENSMUSG00000075020	E530001K10Rik	0	-2.08105	0.669574	0	0.387438	1	0.02073	5.39578	0.302725
ENSMUSG00000027194	Ttc17	0.149404	-0.286636	0.754642	0.18045	0.261907	0.854732	0.18657	0.351385	1
ENSMUSG00000027193	Api5	0.453644	0.0308408	1	0.431076	-0.082047	1	0.518249	0.238238	1
ENSMUSG00000050587	Lrrc4c	0.0081493	1.7263	0.548154	0	-1.41992	0.605742	0	1.58842	1
ENSMUSG00000027165	B230118H07Rik	0.308315	0.0936264	1	0.297409	-0.0215755	1	0.228029	-0.327597	1
ENSMUSG00000027164	Traf6	0.119523	0.185228	0.94669	0.113617	0.00892661	1	0.0414599	-0.961773	1
ENSMUSG00000032841	Prr5l	0.00679108	-3.19653	3.26746e-06	0.0735168	2.74108	5.81571e-05	0.0621899	1.58842	0.675316
ENSMUSG00000027163	Commd9	0.275718	0.287592	0.754642	0.210525	-0.387349	0.674495	0.310949	0.335084	1
ENSMUSG00000048058	Ldlrad3	0.308315	0.643313	0.244247	0.177109	-0.782487	0.167155	0.310949	0.261353	1
ENSMUSG00000027189	Trim44	0.812213	0.357458	0.587025	0.638259	-0.32222	0.707431	0.601169	-0.323039	1
ENSMUSG00000075012	Fjx1	0.17521	2.13396	5.05751e-05	0.0434417	-1.82757	0.00165166	0	-2.76409	0.292014
ENSMUSG00000027188	Pamr1	0.108657	-3.50275	2.80646e-26	1.43358	3.72624	2.39592e-29	0.0829198	-2.27665	0.302725
ENSMUSG00000005089	Slc1a2	0.069269	2.61939	0.00287221	0.00668334	-2.75552	0.00489003	0.02073	-0.359108	1
ENSMUSG00000005087	Cd44	0.339554	-0.164791	0.874238	0.437759	0.454552	0.47811	0.02073	-3.18165	0.0748976
ENSMUSG00000010914	Pdhx	0.16027	0.813766	0.162006	0.0868834	-0.811871	0.242964	0.10365	-0.199167	1
ENSMUSG00000010911	Apip	0.271643	0.525605	0.397895	0.170425	-0.660315	0.299454	0.290219	0.32539	1
ENSMUSG00000012350	Ehf	0	-2.08105	0.669574	0.00334167	2.38744	0.672881	0	3.39578	1
ENSMUSG00000027186	Elf5	0.00135822	-0.0810521	1	0	0.387438	1	0	3.39578	1
ENSMUSG00000027187	Cat	0.612556	0.338247	0.630783	0.507934	-0.225539	0.875517	0.331679	-0.755162	1
ENSMUSG00000032724	Abtb2	0.0149404	-1.58355	0.0821559	0.0534667	1.88994	0.0235474	0	-0.411575	1
ENSMUSG00000027185	Nat10	0.0910005	0.362555	0.778062	0.0601501	-0.574088	0.627017	0.12438	0.77687	0.884953
ENSMUSG00000027184	Caprin1	1.2319	-0.0778709	0.974749	1.35672	0.158478	0.88851	0.953578	-0.409381	1
ENSMUSG00000084756	Gm13881	0.00135822	-0.0810521	1	0	0.387438	1	0	3.39578	1
ENSMUSG00000032698	Lmo2	0.31239	-1.9158	7.00714e-10	1.37343	2.22219	1.2752e-12	0	-4.93065	0.00466704
ENSMUSG00000027180	Fbxo3	0.399316	-0.0956495	0.970106	0.414367	0.0358099	1	0.497519	0.328829	1
ENSMUSG00000078091	Gm10912	0.00407465	0.918948	0.874238	0	-0.612562	0.927808	0	2.39578	1
ENSMUSG00000068686	Cd59b	0.0176568	-0.974137	0.421349	0.00668334	-1.61256	0.23521	0.2073	3.85521	0.000196259
ENSMUSG00000032679	Cd59a	0.0570451	-0.409675	0.759382	0.030075	-1.19752	0.166115	0.352409	2.86526	0.000463916
ENSMUSG00000027177	Hipk3	0.646511	0.246938	0.775611	0.554717	-0.194642	0.927808	0.476789	-0.347933	1
ENSMUSG00000027176	Cstf3	0.478092	0.232725	0.835062	0.427734	-0.117034	1	0.269489	-0.706759	1
ENSMUSG00000027175	Tcp11l1	0.0651944	0.948695	0.323981	0.030075	-0.963059	0.375665	0.0414599	0.122761	1
ENSMUSG00000074997	Pin1rt1	0.00135822	-0.0810521	1	0	0.387438	1	0	3.39578	1
ENSMUSG00000027173	Depdc7	0.019015	1.82584	0.254809	0.00334167	-1.51945	0.397524	0	0.395779	1
ENSMUSG00000074994	Qser1	0.234971	-0.177267	0.871116	0.247284	0.0312944	1	0.373139	0.689511	0.764674
ENSMUSG00000027171	Prrg4	0	-3.08105	0.230056	0.00668334	1.9724	0.607366	0.02073	3.81082	0.570382
ENSMUSG00000045106	Ccdc73	0.0488958	-0.263916	0.922672	0.0634917	0.461439	0.788989	0.02073	-0.411575	1
ENSMUSG00000027170	Eif3m	1.22239	-0.304588	0.575535	1.32998	0.0220586	1	2.6327	1.05259	0.173148
ENSMUSG00000074987	Wt1os	0.0516122	-0.255082	0.92428	0.0401	-0.497085	0.728383	0.18657	2.04528	0.0701774
ENSMUSG00000016458	Wt1	1.02138	-1.06564	0.000502851	1.94151	0.73311	0.0492014	3.37898	1.37179	0.0414448
ENSMUSG00000055312	Them7	0.00271643	0.50391	1	0	-0.197524	1	0	2.81082	1
ENSMUSG00000005973	Rcn1	2.33206	-0.0977502	0.938942	2.40266	0.0127851	1	3.08876	0.373708	0.894098
ENSMUSG00000027168	Pax6	0.00950751	0.333985	0.980916	0.00668334	-0.0275993	1	0	1.07385	1
ENSMUSG00000027167	Elp4	0.129031	-0.0810521	1	0.116958	-0.197524	0.958952	0.248759	1.0628	0.470336
ENSMUSG00000042670	Immp1l	0.838019	0.344921	0.606807	0.654967	-0.337024	0.672881	0.684088	-0.185643	1
ENSMUSG00000027166	Dnajc24	0.408823	0.362937	0.617649	0.310775	-0.375386	0.672881	0.352409	-0.0600044	1
ENSMUSG00000016386	Mpped2	0.00135822	-2.66601	0.0985609	0.0167084	2.9724	0.0676126	0	1.58842	1
ENSMUSG00000027122	Arl14ep	0.158911	0.342159	0.725013	0.116958	-0.419917	0.688723	0.16584	0.308317	1
ENSMUSG00000057234	Mettl15	0.0461794	0.588799	0.669574	0.030075	-0.460559	0.860028	0.02073	-0.0636522	1
ENSMUSG00000027115	Kif18a	0.019015	0.50391	0.835068	0.00668334	-1.11506	0.610481	0.0414599	1.89328	0.736634
ENSMUSG00000048482	Bdnf	0	-3.66601	0.0325104	0	-1.19752	0.753092	0.10365	6.98074	3.76415e-05
ENSMUSG00000027162	Lin7c	0.380301	-0.0234414	1	0.377609	-0.0180765	1	0.435329	0.233159	1
ENSMUSG00000050199	Lgr4	0.248554	0.66115	0.263377	0.163742	-0.530948	0.524065	0.10365	-0.883444	1
ENSMUSG00000027160	Ccdc34	0.380301	-0.708177	0.0608856	0.634917	0.702772	0.086332	0.538979	0.271084	1
ENSMUSG00000074971	Fibin	0.0543286	-2.16644	2.41179e-06	0.0935668	-0.383937	0.853171	1.20234	4.1699	2.40402e-11
ENSMUSG00000074968	Ano3	0.00271643	-4.62537	5.28365e-11	0.113617	4.93176	1.98004e-12	0	-0.813674	1
ENSMUSG00000027134	Lpcat4	0.0162986	-2.42501	2.98288e-05	0.0334167	-0.282413	0.972114	0.456059	4.39578	2.76533e-10
ENSMUSG00000027133	Nop10	3.04784	0.577742	0.16961	2.10859	-0.491175	0.371207	1.63767	-0.77214	1
ENSMUSG00000027130	Slc12a6	0.176568	-0.369557	0.617649	0.247284	0.528794	0.408932	0.10365	-0.698738	1
ENSMUSG00000027131	Emc4	0.744303	0.106721	0.985576	0.698409	-0.0782253	1	0.642629	-0.170275	1
ENSMUSG00000027132	Katnbl1	0.21324	-0.864734	0.0263834	0.414367	0.952343	0.0170509	0.228029	-0.158809	1
ENSMUSG00000055943	Emc7	1.93953	0.260187	0.700548	1.66081	-0.19849	0.899811	1.36818	-0.449523	1
ENSMUSG00000003604	Aven	0.123598	0.355047	0.742969	0.0969084	-0.290634	0.880144	0.0829198	-0.201156	1
ENSMUSG00000044042	Fmn1	0.050254	-1.15505	0.0449868	0.0802001	0.303374	0.922098	0.310949	2.44158	0.00634974
ENSMUSG00000085448	Gm13963	0.00271643	0.50391	1	0	-0.197524	1	0	2.81082	1
ENSMUSG00000074934	Grem1	0.00135822	-0.0810521	1	0	0.387438	1	0	3.39578	1
ENSMUSG00000023236	Scg5	0	-3.88841	0.0119901	0.00334167	-0.197524	1	0.10365	5.98074	9.60481e-05
ENSMUSG00000041219	Arhgap11a	0.0122239	-1.21856	0.421093	0.0334167	1.52494	0.301889	0	0.0738514	1
ENSMUSG00000068614	Actc1	0.00679108	-0.49609	0.974301	0.010025	0.802476	0.860028	0	1.22585	1
ENSMUSG00000040383	Aqr	0.317823	-0.111426	0.950483	0.3609	0.213108	0.859743	0.228029	-0.441323	1
ENSMUSG00000040321	Zfp770	0.0787765	0.342159	0.791777	0.0568084	-0.419917	0.819986	0.0829198	0.46978	1
ENSMUSG00000057147	Dph6	0.186076	0.096735	1	0.143692	-0.429255	0.680891	0.352409	1.06586	0.445619
ENSMUSG00000040282	BC052040	0.019015	-0.344087	0.947356	0.0233917	0.387438	0.973552	0.02073	0.936348	1
ENSMUSG00000027210	Meis2	0.780974	0.0832483	1	0.628234	-0.381236	0.623238	1.40964	0.926875	0.316275
ENSMUSG00000086328	2700033N17Rik	0.050254	0.0794126	1	0.0334167	-0.612562	0.712103	0.12438	1.61817	0.368084
ENSMUSG00000086308	G630016G05Rik	0.0081493	-0.595625	0.988727	0.00334167	-0.93449	0.738298	0.0621899	3.39578	0.129085
ENSMUSG00000085316	D330050G23Rik	0.0258061	1.65591	0.262538	0.00668334	-1.34953	0.475569	0	-0.0636522	1
ENSMUSG00000099470	Gm29340	0.0298808	0.272585	0.981781	0.0233917	-0.197524	1	0.02073	0.488889	1
ENSMUSG00000027351	Spred1	0.895065	0.753889	0.0646207	0.584792	-0.538993	0.347396	0.18657	-1.98792	0.25328
ENSMUSG00000027349	Fam98b	0.211882	-0.0718336	1	0.230575	0.150399	0.961736	0.16584	-0.254475	1
ENSMUSG00000027347	Rasgrp1	0.00271643	0.50391	1	0	-0.197524	1	0	2.81082	1
ENSMUSG00000040152	Thbs1	3.84647	0.474173	0.434689	3.0309	-0.282368	0.814256	1.16088	-1.64015	0.638368
ENSMUSG00000005102	Eif2ak4	0.0543286	0.469145	0.742969	0.0367584	-0.453864	0.847395	0.0414599	0.280302	1
ENSMUSG00000009549	Srp14	2.94054	0.118651	0.941284	2.75354	-0.0816584	1	2.44613	-0.255333	1
ENSMUSG00000040093	Bmf	0.17521	1.61939	0.00173619	0.0434417	-1.89267	0.000890901	0.12438	0.043263	1
ENSMUSG00000040084	Bub1b	0.0217315	-0.163514	1	0.0267334	0.4699	0.907575	0	-0.248077	1
ENSMUSG00000074923	Pak6	0	-3.08105	0.228774	0	-0.612562	1	0.0621899	6.39578	0.0160588
ENSMUSG00000074918	Inafm2	0.141254	1.10963	0.0439522	0.0601501	-1.13282	0.0671968	0.0829198	-0.224807	1
ENSMUSG00000045838	A430105I19Rik	0.0706272	0.559405	0.617649	0.0367584	-0.88558	0.379424	0.10365	0.980742	0.893289
ENSMUSG00000040035	Disp2	0.00135822	-0.0810521	1	0	0.387438	1	0	3.39578	1
ENSMUSG00000027331	Knstrn	0.0135822	-0.943549	0.669574	0.0267334	0.972401	0.672881	0.02073	1.14785	0.999459
ENSMUSG00000027332	Ivd	0.354494	1.36741	0.000670236	0.133667	-1.32647	0.00321032	0.14511	-0.842625	1
ENSMUSG00000040007	Bahd1	0.0855676	0.831485	0.338528	0.0401	-0.999585	0.281671	0.0829198	0.46978	1
ENSMUSG00000074916	Chst14	0.156195	0.162219	0.949162	0.147034	-0.0275993	1	0.0829198	-0.604221	1
ENSMUSG00000039983	Ccdc32	0.222747	-0.140995	0.93131	0.247284	0.156825	0.936686	0.228029	0.0798751	1
ENSMUSG00000027324	Rpusd2	0.00135822	-1.08105	0.86245	0.00334167	1.38744	0.860028	0	2.81082	1
ENSMUSG00000027326	Casc5	0.00679108	-0.0810521	1	0.00668334	0.387438	1	0	1.39578	1
ENSMUSG00000027323	Rad51	0.0176568	0.14134	1	0.010025	-0.612562	0.895312	0.0414599	1.89328	0.747566
ENSMUSG00000070730	Rmdn3	0.202374	0.0184836	1	0.2005	0.00529262	1	0.18657	0.00346203	1
ENSMUSG00000046814	Gchfr	0	-2.08105	0.669574	0.00334167	2.38744	0.672881	0	3.39578	1
ENSMUSG00000034278	Dnajc17	0.0869258	-0.673394	0.264798	0.1203	0.330105	0.827807	0.248759	1.43801	0.212988
ENSMUSG00000068580	Zfyve19	0.146687	0.132543	0.993842	0.130325	-0.148615	1	0.14511	0.186326	1
ENSMUSG00000027315	Spint1	0	-2.08105	0.669574	0.00334167	2.38744	0.672881	0	3.39578	1
ENSMUSG00000034216	Vps18	0.0651944	-0.22123	0.906748	0.0701751	0.0919823	1	0.10365	0.851459	0.925358
ENSMUSG00000027313	Chac1	0	-2.08105	0.669574	0	0.387438	1	0.02073	5.39578	0.302725
ENSMUSG00000034154	Ino80	0.188792	-0.101516	0.982903	0.190475	-0.0119686	1	0.269489	0.581083	0.904478
ENSMUSG00000048647	Exd1	0.0122239	0.655913	0.86245	0.00668334	-0.349527	1	0	0.810817	1
ENSMUSG00000014077	Chp1	0.708989	-1.00749	0.000900721	1.55054	1.13218	0.000246605	0.663358	-0.506733	1
ENSMUSG00000085438	1700020I14Rik	1.16535	-0.217181	0.725991	1.41687	0.29539	0.651567	0.974308	-0.344564	1
ENSMUSG00000072980	Oip5	0.0230897	0.281518	0.949162	0.02005	0.0248682	1	0	-0.189183	1
ENSMUSG00000027306	Nusap1	0.0434629	0.262902	0.946508	0.0401	0.0434838	1	0	-1.09607	1
ENSMUSG00000027305	Ndufaf1	0.138538	0.0508596	1	0.143692	0.118949	1	0.0621899	-0.794045	1
ENSMUSG00000027304	Rtf1	1.10695	0.0875475	1	0.992476	-0.176391	0.930323	1.34745	0.319936	0.982082
ENSMUSG00000027296	Itpka	0.0162986	2.61939	0.0940332	0	-2.313	0.267055	0	0.69534	1
ENSMUSG00000034032	Rpap1	0.0651944	-0.22123	0.906748	0.0768584	0.271961	0.933011	0.0621899	0.225854	1
ENSMUSG00000027298	Tyro3	0.0176568	-0.443622	0.868182	0.0267334	0.750008	0.795793	0	-0.0636522	1
ENSMUSG00000033943	Mga	0.668242	0.191966	0.86245	0.581451	-0.189257	0.930323	0.601169	-0.0788729	1
ENSMUSG00000033902	Mapkbp1	0.0882841	0.378379	0.792202	0.0601501	-0.514381	0.722396	0.10365	0.588425	1
ENSMUSG00000098789	Jmjd7	0.0353136	-0.648093	0.561959	0.0501251	0.433242	0.860028	0.0829198	1.32539	0.675316
ENSMUSG00000074899	Sptbn5	0	-2.08105	0.669574	0.00334167	2.38744	0.672881	0	3.39578	1
ENSMUSG00000027293	Ehd4	0.0950751	-0.516268	0.526488	0.150375	0.721176	0.303094	0.0414599	-0.877239	1
ENSMUSG00000027291	Vps39	0.0774183	-0.470999	0.626043	0.110275	0.520705	0.637302	0.0829198	0.209913	1
ENSMUSG00000033808	Tmem87a	0.130389	0.431398	0.669105	0.0835418	-0.626368	0.522027	0.16584	0.634967	0.936414
ENSMUSG00000062646	Ganc	0.187434	0.514327	0.50018	0.116958	-0.661805	0.358669	0.2073	0.412268	1
ENSMUSG00000079110	Capn3	0.00271643	-1.08105	0.902549	0.00334167	0.387438	1	0.02073	3.39578	0.675316
ENSMUSG00000027288	Zfp106	0.722571	0.0521271	1	0.701751	-0.0335696	1	0.663358	-0.0970448	1
ENSMUSG00000097799	Gm26899	0.00135822	-1.08105	0.86245	0	-0.197524	1	0.02073	4.39578	0.466282
ENSMUSG00000027287	Snap23	0.571809	0.0106904	1	0.534667	-0.123995	1	0.767008	0.458832	0.886232
ENSMUSG00000027286	Lrrc57	0.171135	0.659705	0.31739	0.116958	-0.453864	0.66659	0.0414599	-1.35911	0.763994
ENSMUSG00000027285	Haus2	0.150762	0.266871	0.851751	0.123642	-0.247277	0.927808	0.12438	-0.0160341	1
ENSMUSG00000033705	Stard9	0.112732	-1.30344	0.000872307	0.310775	1.4826	0.000194622	0.0829198	-0.749898	1
ENSMUSG00000027284	Cdan1	0.0434629	0.793417	0.518061	0.02005	-0.93449	0.521722	0.0414599	0.69534	1
ENSMUSG00000090100	Ttbk2	0.135822	-0.095266	1	0.143692	0.0919823	1	0.14511	0.225854	1
ENSMUSG00000027272	Ubr1	0.377584	0.261709	0.77686	0.310775	-0.262544	0.860028	0.331679	-0.0559165	1
ENSMUSG00000054484	Tmem62	0.0787765	0.0467034	1	0.0334167	-1.38195	0.0574413	0.331679	2.37472	0.00366973
ENSMUSG00000023572	Ccndbp1	0.40339	-0.071337	1	0.417709	0.0427901	1	0.456059	0.194828	1
ENSMUSG00000023216	Epb42	0.00135822	-0.0810521	1	0	0.387438	1	0	3.39578	1
ENSMUSG00000074890	Lcmt2	0.0706272	0.646868	0.543352	0.0467834	-0.460559	0.774434	0.02073	-0.67031	1
ENSMUSG00000027259	Adal	0.0461794	0.0482309	1	0.0501251	0.258155	0.990825	0	-1.24808	0.958282
ENSMUSG00000050619	Zscan29	0.115448	-0.14664	0.947886	0.123642	0.0962069	1	0.14511	0.453265	1
ENSMUSG00000027263	Tubgcp4	0.17521	0.0344251	1	0.1604	-0.137403	1	0.228029	0.505009	0.985653
ENSMUSG00000043909	Trp53bp1	0.116807	-0.638109	0.256443	0.183792	0.624938	0.338396	0.16584	0.415957	1
ENSMUSG00000027254	Map1a	0.408823	-0.191376	0.825359	0.471176	0.201795	0.860028	0.435329	0.0640482	1
ENSMUSG00000033526	Ppip5k1	0.107299	-0.250977	0.86245	0.123642	0.192422	0.946015	0.14511	0.525415	1
ENSMUSG00000000308	Ckmt1	0	-3.66601	0.179903	0	-1.19752	1	0.10365	6.98074	0.0177257
ENSMUSG00000033486	Catsper2	0.0217315	0.684483	0.724864	0.0133667	-0.378097	0.960938	0	0.00346203	1
ENSMUSG00000027248	Pdia3	5.82811	-0.20097	0.757849	6.3993	0.0904215	0.99615	8.62366	0.500003	0.728282
ENSMUSG00000046110	Serinc4	0.00271643	0.50391	1	0	-0.197524	1	0	2.81082	1
ENSMUSG00000074884	Serf2	15.4321	-0.0265848	1	16.7418	0.149013	0.91607	9.53578	-0.754629	1
ENSMUSG00000027245	Hypk	1.42613	-0.269917	0.647075	1.65747	0.173363	0.860028	2.11446	0.487023	0.777317
ENSMUSG00000048222	Mfap1b	0.234971	-0.0131481	1	0.213867	-0.175156	0.982938	0.373139	0.748889	0.690004
ENSMUSG00000068479	Mfap1a	0.301524	0.0474224	1	0.253967	-0.299972	0.811697	0.518249	0.872217	0.491215
ENSMUSG00000027242	Wdr76	0.0339554	0.0344251	1	0.0267334	-0.300618	0.94904	0.0621899	1.30832	0.786402
ENSMUSG00000027238	Frmd5	0.00271643	-0.49609	1	0.00334167	0.802476	1	0	2.39578	1
ENSMUSG00000060227	Casc4	0.429196	0.369306	0.60049	0.3208	-0.404966	0.619533	0.393869	0.0277096	1
ENSMUSG00000033411	Ctdspl2	0.385733	-0.055517	1	0.411025	0.108015	0.983871	0.331679	-0.189183	1
ENSMUSG00000027236	Eif3j1	1.16399	0.233329	0.779364	1.02255	-0.157822	0.955021	0.787738	-0.503694	1
ENSMUSG00000033396	Spg11	0.0923587	-0.0169218	1	0.0868834	-0.086493	1	0.12438	0.633279	1
ENSMUSG00000060802	B2m	16.0473	-0.644529	0.0563096	23.7927	0.47256	0.291396	33.3752	0.840676	0.434201
ENSMUSG00000033368	Trim69	0.00135822	-0.0810521	1	0	0.387438	1	0	3.39578	1
ENSMUSG00000027227	Sord	0.194225	-0.679311	0.136078	0.290725	0.480548	0.457057	0.435329	1.00346	0.422698
ENSMUSG00000027224	Duoxa1	0.00135822	-5.25098	3.01388e-10	0.116958	5.55736	2.31835e-11	0	-0.813674	1
ENSMUSG00000033268	Duox1	0	-4.54048	0.000291955	0.0334167	4.84687	0.000108506	0	0.936348	1
ENSMUSG00000033256	Shf	0.0339554	-0.287503	0.934551	0.0401	0.280523	0.956106	0.0414599	0.732814	1
ENSMUSG00000027199	Gatm	1.52256	5.59137	2.27159e-16	0.030075	-5.42378	1.81493e-13	0.02073	-4.7476	0.23545
ENSMUSG00000033213	AA467197	0.00271643	-0.49609	1	0.00334167	0.802476	1	0	2.39578	1
ENSMUSG00000005802	Slc30a4	0.16027	0.199056	0.902549	0.137008	-0.197524	0.95188	0.14511	0.0738514	1
ENSMUSG00000085633	Bloc1s6os	0.00679108	0.50391	0.947886	0.00334167	-0.197524	1	0	1.58842	1
ENSMUSG00000005804	Bloc1s6	0.25127	0.288182	0.771211	0.207184	-0.242612	0.902639	0.18657	-0.236489	1
ENSMUSG00000005803	Sqrdl	0.613914	-0.632724	0.0869234	1.0025	0.702195	0.0650683	0.642629	-0.160727	1
ENSMUSG00000027200	Sema6d	0.169777	-0.0106628	1	0.133667	-0.434919	0.675594	0.393869	1.34267	0.215969
ENSMUSG00000035183	Slc24a5	0.0991498	0.174205	0.954537	0.10025	0.132181	1	0	-2.30466	0.464362
ENSMUSG00000027201	Myef2	0.183359	0.0291308	1	0.173767	-0.0744659	1	0.2073	0.300622	1
ENSMUSG00000086416	Gm14002	0.00271643	0.50391	1	0	-0.197524	1	0	2.81082	1
ENSMUSG00000027203	Dut	0.437346	-0.103214	0.956142	0.441101	-0.0248849	1	0.642629	0.566057	0.771681
ENSMUSG00000027204	Fbn1	2.98943	-3.32103	2.00204e-31	34.3925	3.54251	2.11333e-14	2.25956	-2.43181	0.147938
ENSMUSG00000053615	Gm9913	0.019015	-1.75912	0.028683	0.0701751	1.75941	0.035514	0.0414599	0.810817	1
ENSMUSG00000068394	Cep152	0.031239	-0.583552	0.669574	0.0501251	0.743582	0.608192	0.02073	0.110377	1
ENSMUSG00000035109	Shc4	0.00271643	-0.49609	1	0.00334167	0.802476	1	0	2.39578	1
ENSMUSG00000091337	Eid1	0.805422	-0.292998	0.617649	0.975768	0.24904	0.731966	1.05723	0.305056	0.998658
ENSMUSG00000035093	Secisbp2l	0.453644	-0.16064	0.86245	0.421051	-0.212592	0.914747	1.0365	1.21958	0.128184
ENSMUSG00000027206	Cops2	0.59354	0.0213096	1	0.578109	-0.039983	1	0.621899	0.0949472	1
ENSMUSG00000027207	Galk2	0.27436	0.174893	0.917162	0.243942	-0.144575	1	0.228029	-0.127783	1
ENSMUSG00000027208	Fgf7	0.816288	2.66071	1.58077e-12	0.147034	-2.35433	4.2561e-09	0	-4.93961	0.00221947
ENSMUSG00000023330	Dtwd1	0.148046	0.115345	1	0.14035	-0.0317871	1	0.10365	-0.267186	1
ENSMUSG00000027360	Hdc	0.0081493	-1.2737	0.557606	0	-2.41992	0.278959	0.14511	4.58842	0.00240602
ENSMUSG00000027361	Gabpb1	0.143971	0.572952	0.467113	0.106933	-0.323055	0.860028	0.02073	-1.72316	0.670266
ENSMUSG00000098024	Gm27003	0.0325972	2.5628	0.0266476	0.00334167	-2.25642	0.10171	0	-0.30466	1
ENSMUSG00000027363	Usp8	0.763318	0.321229	0.651875	0.621551	-0.267791	0.810169	0.538979	-0.398155	1
ENSMUSG00000027364	Usp50	0.744303	0.50391	0.32258	0.531326	-0.450505	0.503112	0.476789	-0.486864	1
ENSMUSG00000027365	Trpm7	0.531063	0.0338118	1	0.447784	-0.310533	0.748907	0.953578	0.911449	0.359164
ENSMUSG00000027366	Sppl2a	0.647869	-0.272942	0.669574	0.751876	0.171444	0.882557	0.974308	0.523361	0.775097
ENSMUSG00000001998	Ap4e1	0.0570451	-1.0471	0.0702285	0.0601501	-0.409028	0.792487	0.476789	3.05	1.58079e-05
ENSMUSG00000001999	Blvra	0.321897	0.199056	0.873113	0.233917	-0.512663	0.476741	0.559709	0.936348	0.41188
ENSMUSG00000034906	Ncaph	0.00271643	-0.49609	1	0.00334167	0.802476	1	0	2.39578	1
ENSMUSG00000074825	Itpripl1	0.0638362	0.255983	0.947273	0.0367584	-0.808959	0.50575	0.14511	1.51314	0.369456
ENSMUSG00000044145	1810024B03Rik	0.135822	0.447876	0.620117	0.0969084	-0.433592	0.685037	0.10365	-0.0416259	1
ENSMUSG00000003660	Snrnp200	0.249912	-0.357026	0.59329	0.287384	0.116136	0.982938	0.518249	1.01407	0.34631
ENSMUSG00000003662	Ciao1	0.256703	-0.183622	0.86245	0.290725	0.174445	0.927808	0.290219	0.188928	1
ENSMUSG00000034850	Tmem127	0.344987	0.145117	0.943235	0.307434	-0.155552	0.983223	0.331679	0.0444504	1
ENSMUSG00000027367	Stard7	0.396599	0.427204	0.515057	0.26065	-0.61712	0.290008	0.497519	0.50436	0.856919
ENSMUSG00000027368	Dusp2	0.00407465	-0.666015	0.941284	0	-1.19752	0.746056	0.0414599	3.98074	0.17818
ENSMUSG00000027371	Fahd2a	0.0937169	0.14134	0.983088	0.0634917	-0.612562	0.580978	0.2073	1.37948	0.302725
ENSMUSG00000079056	Kcnip3	0.267569	0.715414	0.208115	0.18045	-0.475058	0.611075	0.0414599	-1.99654	0.416455
ENSMUSG00000034800	Zfp661	0.0108657	2.08887	0.280929	0	-1.78249	0.460806	0	1.22585	1
ENSMUSG00000027374	Mrps5	0.503898	0.458107	0.432316	0.357559	-0.472384	0.492249	0.414599	-0.115785	1
ENSMUSG00000027378	Nphp1	0.187434	-0.662551	0.161541	0.263992	0.360638	0.672881	0.497519	1.27145	0.174028
ENSMUSG00000051319	1500011K16Rik	0.666884	-0.132891	0.897816	0.681701	-0.0152307	1	1.0365	0.625261	0.675316
ENSMUSG00000027381	Bcl2l11	0.145329	-0.475912	0.550355	0.0902251	-1.04361	0.14344	0.891388	2.7784	7.42865e-05
ENSMUSG00000014355	Anapc1	0.358569	-0.230876	0.759303	0.404342	0.138266	0.939164	0.518249	0.503762	0.885941
ENSMUSG00000014361	Mertk	0.224106	1.90167	5.76255e-05	0.0367584	-2.47881	3.36653e-06	0.18657	0.250102	1
ENSMUSG00000014353	Tmem87b	0.524271	0.438322	0.467501	0.38095	-0.435957	0.569659	0.414599	-0.18057	1
ENSMUSG00000027386	Fbln7	0.0679108	1.00641	0.323672	0.0367584	-0.700025	0.657311	0	-1.55842	1
ENSMUSG00000027387	Zc3h8	0.0638362	0.416448	0.781857	0.0467834	-0.349527	0.861083	0.0414599	0.0265456	1
ENSMUSG00000074807	Gm10762	0.0244479	0.35952	0.973825	0.02005	-0.0531344	1	0	-0.248077	1
ENSMUSG00000042851	Zc3h6	0.179285	0.192871	0.907539	0.1604	-0.116793	1	0.12438	-0.296712	1
ENSMUSG00000027394	Ttl	0.131747	-0.247702	0.823454	0.147034	0.124404	1	0.2073	0.705464	0.819307
ENSMUSG00000027395	Polr1b	0.0407465	0.288182	0.941284	0.0367584	0.0182044	1	0	-0.996538	1
ENSMUSG00000037938	Chchd5	0.205091	-0.40298	0.554348	0.257309	0.271961	0.797942	0.352409	0.726501	0.742256
ENSMUSG00000027397	Slc20a1	0.0774183	-0.432524	0.669574	0.116958	0.67472	0.409931	0.02073	-1.14338	1
ENSMUSG00000048327	Ckap2l	0.00543286	-0.344087	1	0.00668334	0.650473	0.982938	0	1.58842	1
ENSMUSG00000027399	Il1a	0.00135822	-0.0810521	1	0	0.387438	1	0	3.39578	1
ENSMUSG00000027398	Il1b	0.00543286	1.24088	0.669574	0	-0.93449	0.930323	0	2.07385	1
ENSMUSG00000074805	Il1bos	0.00135822	-0.0810521	1	0	0.387438	1	0	3.39578	1
ENSMUSG00000037902	Sirpa	0.211882	-1.95636	2.45862e-10	0.932326	2.1504	6.07607e-12	0.16584	-1.20248	0.793691
ENSMUSG00000037885	Stk35	0.131747	-0.0209311	1	0.130325	-0.00487919	1	0.14511	0.297747	1
ENSMUSG00000100255	Gm28196	0	-3.08105	0.173525	0.00668334	1.9724	0.579367	0.02073	3.81082	0.587957
ENSMUSG00000027404	Snrpb	2.94597	0.193463	0.841896	2.50959	-0.234769	0.838499	3.00584	0.0733574	1
ENSMUSG00000060332	Tmc2	0.00135822	-1.08105	0.86245	0.00334167	1.38744	0.860028	0	2.81082	1
ENSMUSG00000027405	Nop56	0.66281	0.486316	0.393551	0.471176	-0.462815	0.530557	0.476789	-0.318466	1
ENSMUSG00000027406	Idh3b	0.488958	-0.139786	0.896354	0.491226	-0.0505668	1	0.829198	0.764647	0.546915
ENSMUSG00000053552	Ebf4	0.0081493	0.726303	0.979983	0	-1.61256	0.672881	0.02073	2.58842	0.811147
ENSMUSG00000027408	Cpxm1	6.31163	1.2279	0.000154598	2.85713	-1.07872	0.00386347	1.69986	-1.65518	0.367591
ENSMUSG00000037773	Pced1a	0.0828512	-0.17125	0.941284	0.0935668	0.201025	0.965643	0.0829198	0.225854	1
ENSMUSG00000027411	Vps16	0.115448	-0.327213	0.700616	0.147034	0.355729	0.7333	0.12438	0.180767	1
ENSMUSG00000027303	Ptpra	0.941244	-0.296896	0.604591	1.14285	0.251082	0.724812	1.2438	0.309709	0.988581
ENSMUSG00000037740	Mrps26	0.698123	0.179184	0.874238	0.624892	-0.140122	0.990825	0.559709	-0.252193	1
ENSMUSG00000027301	Oxt	0.00271643	-0.49609	1	0.00334167	0.802476	1	0	2.39578	1
ENSMUSG00000027300	Ubox5	0.0271643	1.31127	0.349646	0.00668334	-1.48703	0.338396	0.02073	0.872217	1
ENSMUSG00000079043	Fastkd5	0.0271643	-0.148166	1	0.030075	0.249935	1	0.02073	0.488889	1
ENSMUSG00000037703	Lzts3	0.0203732	-0.0810521	1	0.0233917	0.387438	0.973552	0	-0.127783	1
ENSMUSG00000068290	Ddrgk1	1.16671	0.0635144	1	1.00584	-0.261378	0.8076	1.80351	0.674059	0.567394
ENSMUSG00000074797	Itpa	0.317823	0.123039	0.970881	0.310775	0.0172146	1	0.16584	-0.791848	1
ENSMUSG00000074796	Slc4a11	0.00271643	-0.49609	1	0.00334167	0.802476	1	0	2.39578	1
ENSMUSG00000027309	4930402H24Rik	0.719855	1.38655	9.99369e-05	0.263992	-1.38603	0.000430309	0.331679	-0.769423	1
ENSMUSG00000027312	Atrn	0.176568	-0.024909	1	0.173767	-0.0241927	1	0.2073	0.339511	1
ENSMUSG00000027316	Gfra4	0.127672	0.733916	0.351119	0.0167084	-2.88558	1.42266e-05	0.435329	2.21135	0.0062956
ENSMUSG00000027318	Adam33	0.222747	-0.953135	0.0195846	0.26065	-0.197524	0.960218	1.49256	2.66079	5.83296e-06
ENSMUSG00000074793	Hspa12b	0.0203732	-2.86241	4.70748e-09	0.173767	2.94543	1.4825e-09	0.0414599	-0.106721	1
ENSMUSG00000027327	1700037H04Rik	0.105941	-0.584626	0.367135	0.167084	0.667546	0.292085	0.10365	-0.0304853	1
ENSMUSG00000027329	Spef1	0.0380301	0.0764892	1	0.0267334	-0.487031	0.859743	0.0829198	1.50825	0.594539
ENSMUSG00000068267	Cenpb	0.298808	-0.785003	0.0407684	0.497909	0.644713	0.162967	0.621899	0.818594	0.544639
ENSMUSG00000027330	Cdc25b	0.0393883	0.366407	0.864586	0.02005	-0.89267	0.50575	0.0829198	1.54778	0.560273
ENSMUSG00000068264	Ap5s1	0.158911	0.186881	0.929543	0.137008	-0.186029	0.982926	0.14511	0.0828965	1
ENSMUSG00000037523	Mavs	0.162986	0.283222	0.819229	0.130325	-0.290634	0.865802	0.14511	0.0738514	1
ENSMUSG00000037514	Pank2	0.400674	0.321046	0.669574	0.294067	-0.454241	0.545356	0.476789	0.395779	0.990793
ENSMUSG00000048911	Rnf24	0.141254	0.878306	0.199911	0.0768584	-0.782487	0.365631	0.0621899	-0.604221	1
ENSMUSG00000027333	Smox	0.15212	1.4912	0.00397367	0.0534667	-1.37059	0.0196382	0.0414599	-1.03049	1
ENSMUSG00000079037	Prnp	1.37587	0.0530408	1	1.21637	-0.218452	0.867202	2.01081	0.582129	0.675316
ENSMUSG00000027339	Rassf2	0.737511	0.777592	0.0626538	0.431076	-0.729745	0.139756	0.414599	-0.606366	1
ENSMUSG00000027340	Slc23a2	0.16027	0.684483	0.30219	0.10025	-0.60088	0.490215	0.0829198	-0.501461	1
ENSMUSG00000027341	Tmem230	0.384375	0.248516	0.796902	0.314117	-0.281111	0.811824	0.373139	0.0814645	1
ENSMUSG00000027342	Pcna	0.362644	0.139547	0.950483	0.330825	-0.113364	1	0.310949	-0.123857	1
ENSMUSG00000087377	AV099323	0.0244479	0.844947	0.669574	0.0133667	-0.538561	0.90909	0	-0.127783	1
ENSMUSG00000058793	Cds2	0.434629	-0.262417	0.676979	0.471176	0.0413303	1	0.829198	0.901582	0.375376
ENSMUSG00000050558	Prokr2	0.00135822	-0.0810521	1	0	0.387438	1	0	3.39578	1
ENSMUSG00000027346	Gpcpd1	0.376226	0.546036	0.350866	0.270675	-0.414881	0.642683	0.16584	-0.922136	0.993984
ENSMUSG00000044991	1110034G24Rik	0.105941	0.522289	0.615699	0.0601501	-0.790899	0.397524	0.14511	0.795867	0.835357
ENSMUSG00000027350	Chgb	0.00135822	-0.0810521	1	0	0.387438	1	0	3.39578	1
ENSMUSG00000037376	Trmt6	0.296091	0.389954	0.617649	0.223892	-0.370589	0.687143	0.228029	-0.179129	1
ENSMUSG00000027353	Mcm8	0.00679108	0.50391	0.947886	0.00334167	-0.197524	1	0	1.58842	1
ENSMUSG00000027357	Crls1	0.172493	-0.168515	0.905394	0.1604	-0.197524	0.95209	0.393869	1.25828	0.225853
ENSMUSG00000043110	Lrrn4	0.00543286	-6.76475	3.38651e-21	0.00334167	-5.63493	3.09067e-07	5.28614	9.81082	2.95149e-35
ENSMUSG00000027358	Bmp2	0.120881	-2.72875	2.40529e-11	0.935668	3.01407	2.26041e-13	0.02073	-3.1356	0.374128
ENSMUSG00000027261	Hao1	0	-2.66601	0.370451	0.00334167	1.38744	0.860028	0.02073	4.39578	0.466282
ENSMUSG00000034723	Tmx4	0.430555	0.220604	0.85928	0.364242	-0.227807	0.916537	0.393869	-0.0203847	1
ENSMUSG00000051177	Plcb1	0.294733	1.93224	2.27512e-05	0.0701751	-1.95403	0.000108506	0.10365	-0.920125	1
ENSMUSG00000039943	Plcb4	0.608481	0.520066	0.321703	0.474517	-0.279239	0.804155	0.10365	-2.22627	0.184404
ENSMUSG00000039913	Pak7	0.00271643	0.50391	1	0	-0.197524	1	0	2.81082	1
ENSMUSG00000074771	Ankef1	0.176568	4.95237	9.11484e-11	0.00334167	-4.64598	1.32418e-08	0	-2.64861	0.420878
ENSMUSG00000027274	Mkks	0.85296	1.00641	0.00724841	0.451126	-0.849279	0.0574413	0.248759	-1.48121	0.555096
ENSMUSG00000027281	Slx4ip	0.0380301	-0.808034	0.391278	0.0568084	0.42808	0.859236	0.12438	1.67957	0.361372
ENSMUSG00000027276	Jag1	0.161628	-1.12836	0.00338425	0.401	1.36379	0.000336455	0.0621899	-1.51111	0.675316
ENSMUSG00000085504	Gm14055	0	-2.66601	0.370451	0.00668334	2.9724	0.338396	0	2.81082	1
ENSMUSG00000062098	Btbd3	0.247195	0.130867	0.973084	0.233917	-0.0402435	1	0.16584	-0.417289	1
ENSMUSG00000085911	Gm14061	0.00135822	-0.0810521	1	0	0.387438	1	0	3.39578	1
ENSMUSG00000074766	Ism1	0.294733	2.2277	5.4454e-06	0.0701751	-1.92131	0.000323265	0	-3.50509	0.137664
ENSMUSG00000039033	Tasp1	0.115448	0.644773	0.42608	0.0768584	-0.487031	0.672881	0.0414599	-0.787442	1
ENSMUSG00000045624	Esf1	0.562302	0.416243	0.487375	0.434417	-0.330683	0.712103	0.331679	-0.60687	1
ENSMUSG00000078197	Gm17374	0.00271643	-1.08105	0.902549	0.00668334	1.38744	0.712103	0	2.07385	1
ENSMUSG00000027384	Ndufaf5	0.0896423	-0.184888	0.947886	0.106933	0.302549	0.844429	0.0621899	-0.233577	1
ENSMUSG00000068205	Macrod2	0.11409	-0.372101	0.669574	0.14035	0.259114	0.872538	0.18657	0.729023	0.848626
ENSMUSG00000051379	Flrt3	0.188792	-1.03923	0.0467537	0.451126	1.34562	0.00659802	0	-3.70751	0.292327
ENSMUSG00000038844	Kif16b	0.069269	-0.0244686	1	0.0601501	-0.222615	0.982938	0.12438	1.07385	0.768327
ENSMUSG00000008333	Snrpb2	0.91408	-0.172287	0.828045	1.02923	0.159055	0.892445	1.0365	0.128626	1
ENSMUSG00000086171	Pcsk2os1	0.00271643	0.50391	1	0	-0.197524	1	0	2.81082	1
ENSMUSG00000027419	Pcsk2	0.00135822	-1.08105	0.86245	0.00334167	1.38744	0.860028	0	2.81082	1
ENSMUSG00000027420	Bfsp1	0.0719855	-0.970021	0.0623989	0.157059	1.16505	0.0210434	0.0414599	-0.67747	1
ENSMUSG00000015932	Dstn	2.19352	-0.984129	0.000804712	3.78945	0.575913	0.149441	7.79446	1.52898	0.00894205
ENSMUSG00000027422	Rrbp1	7.65762	0.135808	0.906752	6.9206	-0.144816	0.943598	7.3384	-0.0450605	1
ENSMUSG00000027423	Snx5	0.756526	-0.00132493	1	0.758559	0.00600913	1	0.746278	-0.011316	1
ENSMUSG00000027424	Mgme1	0.130389	0.711506	0.344404	0.0802001	-0.612562	0.532182	0.0621899	-0.523084	1
ENSMUSG00000027425	Csrp2bp	0.0977916	-0.383081	0.669574	0.137008	0.531828	0.52946	0.0621899	-0.437111	1
ENSMUSG00000037259	Dzank1	0.0380301	0.607004	0.68394	0.0267334	-0.300618	0.94904	0	-0.813674	1
ENSMUSG00000027427	Polr3f	0.156195	0.133073	0.97647	0.126983	-0.315844	0.834118	0.228029	0.713955	0.842903
ENSMUSG00000027428	Rbbp9	0.368077	0.984043	0.0230127	0.150375	-1.27388	0.00483897	0.393869	0.409369	0.993984
ENSMUSG00000027429	Sec23b	0.240404	0.0548313	1	0.237259	0.0104688	1	0.18657	-0.242294	1
ENSMUSG00000074754	Gm561	0.373509	0.132655	0.966576	0.337509	-0.134893	1	0.352409	0.00728374	1
ENSMUSG00000027430	Dtd1	0.344987	0.703848	0.153583	0.190475	-0.83673	0.10619	0.331679	0.19784	1
ENSMUSG00000063873	Slc24a3	0.748377	2.98308	2.69133e-14	0.106933	-2.67669	1.19369e-10	0	-4.79405	0.00344058
ENSMUSG00000001768	Rin2	0.608481	0.270088	0.727399	0.511276	-0.225358	0.882085	0.456059	-0.314278	1
ENSMUSG00000002728	Naa20	1.12868	0.385768	0.505026	0.888884	-0.310089	0.711279	0.704818	-0.5756	1
ENSMUSG00000001767	Crnkl1	0.225464	-0.28231	0.719055	0.257309	0.141459	0.968857	0.373139	0.71297	0.717912
ENSMUSG00000037110	Ralgapa2	0.154837	0.44251	0.617649	0.1203	-0.285751	0.862633	0.0621899	-0.842625	1
ENSMUSG00000074749	Kiz	0.226822	-0.288648	0.692572	0.173767	-0.612562	0.367698	0.912118	2.10627	0.000900927
ENSMUSG00000027433	Xrn2	0.56366	-0.0671129	1	0.578109	0.0230268	1	0.663358	0.23805	1
ENSMUSG00000037034	Pax1	0.00543286	1.24088	0.669574	0	-0.93449	0.930323	0	2.07385	1
ENSMUSG00000074743	Thbd	2.01559	-0.618946	0.122528	2.21219	-0.13148	1	8.60293	2.02811	0.000360477
ENSMUSG00000027435	Cd93	0.00407465	0.918948	0.874238	0	-0.612562	0.927808	0	2.39578	1
ENSMUSG00000036992	Nxt1	0.194225	-0.354071	0.643366	0.230575	0.185804	0.919978	0.352409	0.830995	0.609176
ENSMUSG00000027439	Gzf1	0.183359	0.173521	0.930281	0.14035	-0.415116	0.674676	0.290219	0.826937	0.689754
ENSMUSG00000027438	Napb	0.0434629	-0.206583	0.957132	0.0401	-0.16005	1	0.10365	1.48889	0.490152
ENSMUSG00000027447	Cst3	19.1142	1.11238	0.000736008	7.45527	-1.3533	0.000101405	17.5168	0.127266	1
ENSMUSG00000074736	Syndig1	0.00135822	-2.66601	0.292299	0.0167084	2.9724	0.257284	0	1.58842	1
ENSMUSG00000068134	Zfp120	0.157553	0.467385	0.588374	0.106933	-0.522364	0.567563	0.14511	0.176611	1
ENSMUSG00000079009	Gm14139	0.00135822	-0.0810521	1	0	0.387438	1	0	3.39578	1
ENSMUSG00000060336	Zfp937	0.0611197	-0.0810521	1	0.0568084	-0.115062	1	0.10365	1.00346	0.879312
ENSMUSG00000074735	Gm21994	0.0244479	-0.155053	1	0.030075	0.461439	0.925682	0	-0.411575	1
ENSMUSG00000079008	Gm14124	0.00135822	-0.0810521	1	0	0.387438	1	0	3.39578	1
ENSMUSG00000063364	3300002I08Rik	0.0366718	0.726303	0.617649	0.02005	-0.663188	0.700605	0.02073	0.308317	1
ENSMUSG00000095315	Gm10130	0.00135822	-0.0810521	1	0	0.387438	1	0	3.39578	1
ENSMUSG00000068130	Zfp442	0.0937169	0.404375	0.685739	0.0668334	-0.429698	0.765965	0.0829198	0.225854	1
ENSMUSG00000074731	Zfp345	0.00271643	0.50391	1	0	-0.197524	1	0	2.81082	1
ENSMUSG00000033096	Apmap	0.234971	-0.192697	0.86245	0.237259	-0.0573466	1	0.456059	0.982703	0.421514
ENSMUSG00000027452	Acss1	0.00271643	-1.81802	0.350866	0.0133667	2.1244	0.276647	0	1.58842	1
ENSMUSG00000086563	Platr15	0.00135822	-0.0810521	1	0	0.387438	1	0	3.39578	1
ENSMUSG00000033068	Entpd6	0.108657	1.45144	0.0145284	0.0434417	-1.14506	0.108066	0	-2.15881	0.4873
ENSMUSG00000033059	Pygb	0.404748	0.785398	0.0847737	0.187134	-1.11952	0.0142127	0.518249	0.624544	0.753315
ENSMUSG00000032046	Abhd12	0.482167	0.463944	0.419972	0.357559	-0.389056	0.633728	0.290219	-0.552198	1
ENSMUSG00000027454	Gins1	0.0448211	-0.947786	0.153159	0.0868834	0.894398	0.267975	0.0829198	0.810817	1
ENSMUSG00000068115	Ninl	0.0162986	-2.66601	5.75479e-06	0.0267334	-0.868902	0.524088	0.621899	4.95766	3.08028e-12
ENSMUSG00000053916	Nanp	0.00407465	-0.0810521	1	0.00334167	0.387438	1	0	2.07385	1
ENSMUSG00000067352	Gm14149	0	-2.08105	0.669574	0.00334167	2.38744	0.672881	0	3.39578	1
ENSMUSG00000027455	Nsfl1c	0.503898	-0.185749	0.829866	0.568084	0.157832	0.917569	0.601169	0.220521	1
ENSMUSG00000087433	Gm14167	0.0203732	-0.0810521	1	0.02005	0.10733	1	0.02073	0.936348	1
ENSMUSG00000032966	Fkbp1a	4.77006	-0.369326	0.421761	6.61985	0.496258	0.245767	3.37898	-0.67031	1
ENSMUSG00000027456	Sdcbp2	0.00543286	1.24088	0.685393	0	-0.93449	0.936686	0	2.07385	1
ENSMUSG00000027457	Snph	0.00135822	-0.0810521	1	0	0.387438	1	0	3.39578	1
ENSMUSG00000044364	Tmem74b	0.00271643	0.50391	1	0	-0.197524	1	0	2.81082	1
ENSMUSG00000032869	Psmf1	0.157553	0.116887	1	0.130325	-0.290634	0.860028	0.228029	0.69534	0.850601
ENSMUSG00000032852	Rspo4	0	-2.08105	0.669574	0.00334167	2.38744	0.672881	0	3.39578	1
ENSMUSG00000027460	Angpt4	0.0271643	1.7263	1	0.00334167	-2.07199	1	0.02073	0.936348	0.82295
ENSMUSG00000087004	Gm14154	0.00135822	-2.66601	0.118494	0.0167084	2.9724	0.0857221	0	1.58842	1
ENSMUSG00000027459	Fam110a	0.0217315	-2.31552	0.00093678	0.0768584	0.928007	0.449311	0.331679	3.16131	0.00446233
ENSMUSG00000032802	Srxn1	0.475376	-0.585727	0.197247	0.802001	0.812488	0.0502514	0.16584	-1.64131	0.585421
ENSMUSG00000068079	Tcf15	0.122239	2.42674	0.000187354	0.0233917	-2.12036	0.00277806	0	-2.21893	0.588561
ENSMUSG00000074698	Csnk2a1	0.865184	0.213993	0.824105	0.731826	-0.236344	0.860028	0.829198	0.0101801	1
ENSMUSG00000027465	Tbc1d20	0.505256	0.233161	0.816752	0.427734	-0.223386	0.895664	0.435329	-0.113456	1
ENSMUSG00000027466	Rbck1	0.590824	0.10217	0.993954	0.548034	-0.101108	1	0.559709	-0.0256843	1
ENSMUSG00000032715	Trib3	0.019015	-1.49609	0.0500842	0.0601501	1.63537	0.0384712	0.02073	0.351385	1
ENSMUSG00000051817	Sox12	0.0366718	-1.08105	0.151287	0.0267334	-0.997226	0.402992	0.393869	3.54778	5.65019e-06
ENSMUSG00000074682	Zcchc3	0.0543286	-0.182932	0.980916	0.030075	-1.01855	0.330773	0.248759	2.45236	0.0107551
ENSMUSG00000032680	6820408C15Rik	0	-2.08105	0.669574	0	0.387438	1	0.02073	5.39578	0.302725
ENSMUSG00000084935	Gm14161	0	-2.08105	0.669574	0.00334167	2.38744	0.672881	0	3.39578	1
ENSMUSG00000062124	Defb45	0.00135822	-0.0810521	1	0	0.387438	1	0	3.39578	1
ENSMUSG00000044863	Defb36	0.00950751	1.91895	0.708023	0	-1.61256	0.895045	0	1.39578	1
ENSMUSG00000074678	Defb25	0.0624779	1.01411	0.258107	0.0334167	-0.707719	0.624955	0	-1.43711	0.990793
ENSMUSG00000000359	Rem1	0.656018	3.37838	1.80654e-15	0.0668334	-3.14209	3.94118e-12	0.02073	-3.5815	0.0313529
ENSMUSG00000087148	1700030C14Rik	0.00271643	0.50391	1	0	-0.197524	1	0	2.81082	1
ENSMUSG00000019188	H13	1.53478	0.432974	0.40356	1.08604	-0.493854	0.385359	1.4511	0.0377319	1
ENSMUSG00000042814	Mcts2	0.0855676	0.0120573	1	0.0902251	0.150399	1	0.0414599	-0.527053	1
ENSMUSG00000097722	Gm26841	0	-2.08105	0.669574	0.00334167	2.38744	0.672881	0	3.39578	1
ENSMUSG00000042745	Id1	0.207807	0.430847	0.74176	0.106933	-1.01938	0.274355	0.435329	1.31605	0.339114
[truncated: 14,753 more rows]
