# Supplementary material for: Identification of functionally distinct fibro-inflammatory and adipogenic stromal subpopulations in visceral adipose tissue of adult mice
Source: eLife. 2018 Sep 28;7:e39636. doi: 10.7554/eLife.39636 (PMC6167054; doi:10.7554/eLife.39636)
Supplement: Supplementary file 1. [file elife-39636-supp1.xlsx]

## Sheet: Statistical Information
Supplementary File 1: Table of statistical data (exact p values and sample/cohort sizes for each dataset in the study).
Figure	N(sample size)	Statistical test method	# of Times Experiment was Performed	Description		p-value
2F		Unpaired Student’s t test	3 independent trials	Agt	APCs vs FIPs	5.10934e-05
					APCs vs MLCs	6.05616e-06
				Cxcl14	APCs vs FIPs	0.000337687
	APCs n = 4				APCs vs MLCs	0.000714311
	FIPs n = 4			Mmd2	APCs vs FIPs	0.00195954
	MLCs n = 4				APCs vs MLCs	0.00223013
				Pde11a	APCs vs FIPs	1.66732e-05
					APCs vs MLCs	1.40695e-05
				Lrrn1	APCs vs FIPs	0.0144162
					APCs vs MLCs	0.00613836
2G		Unpaired Student’s t test	3 independent trials	Ly6c1	FIPs vs APCs	1.05534e-05
					FIPs vs MLCs	2.03094e-05
				Nov	FIPs vs APCs	0.000455648
	APCs n = 4				FIPs vs MLCs	0.00221545
	FIPs n = 4			Efhd1	FIPs vs APCs	1.99726e-05
	MLCs n = 4				FIPs vs MLCs	0.000841254
				Stmn4	FIPs vs APCs	0.00200587
					FIPs vs MLCs	0.00125255
				Dact2	FIPs vs APCs	0.000276304
					FIPs vs MLCs	0.00371051
2H		Unpaired Student’s t test	3 independent trials	Upk3b	MLCs vs APCs	5.42618e-08
					MLCs vs FIPs	5.32083e-08
				Pkhd11b	MLCs vs APCs	0.00569328
	APCs n = 4				MLCs vs FIPs	0.00550457
	FIPs n = 4			Krt18	MLCs vs APCs	0.00589846
	MLCs n = 4				MLCs vs FIPs	0.00577516
				Chst4	MLCs vs APCs	0.0356495
					MLCs vs FIPs	0.0136482
				Krt8	MLCs vs APCs	0.0190498
					MLCs vs FIPs	0.0170786
3Q		Unpaired Student’s t test	4 independent trials with 6-8 mice pooled per experiment	Adipoq	Total PDGFRβ+ vs APCs	3.90876e-08
					Total PDGFRβ+ vs FIPs	2.48998e-05
					Total PDGFRβ+ vs MLCs	0.00643711
	Total PDGFRβ+ n = 7			Adipsin	Total PDGFRβ+ vs APCs	6.68479e-07
	APCs n = 4				Total PDGFRβ+ vs FIPs	2.54139e-05
	FIPs n = 6				Total PDGFRβ+ vs MLCs	0.00173335
	MLCs n = 4			Cebpa	Total PDGFRβ+ vs APCs	6.08478e-06
					Total PDGFRβ+ vs MLCs	0.00137144
				Pparg isoform 2	Total PDGFRβ+ vs APCs	0.00123899
					Total PDGFRβ+ vs MLCs	0.0198231
3S1A	APCs n = 4	Unpaired Student’s t test	3 independent trials	Pparg isoform 2	APCs vs FIPs	0.00453063
	FIPs n = 4				APCs vs MLCs	0.00585878
	MLCs n = 4				-	-
3S1E	APCs n = 5	Unpaired Student’s t test	3 independent trials	Day 2	FIPs vs APCs	0.0479117
	FIPs n = 5			Day 4	FIPs vs APCs	0.000109306
	MLCs n = 5			Day 6	FIPs vs APCs	0.000466203
3S1G		Unpaired Student’s t test	3 independent trials	Pdgfrb	FIPs vs APCs	1.02039e-05
					FIPs vs MLCs	0.00268754
				Pdgfra	FIPs vs APCs	0.00864292
	APCs n = 4			Ly6a	FIPs vs APCs	0.000185308
	FIPs n = 4				FIPs vs MLCs	0.00113806
	MLCs n = 4			Cd34	FIPs vs APCs	4.39361e-06
					FIPs vs MLCs	1.38134e-05
				Cd38	APCs vs FIPs	0.000243528
					APCs vs MLCs	0.0043111
3S2D		Unpaired Student’s t test	2 independent trials with 6-8 mice pooled per experiment (3 wells per treatment)	Adipoq	Spontaneous vs DMI	0.000427329
					Spontaneous vs DMI + Rosi	0.00041791
	Spontaneous n = 3			Adipsin	Spontaneous vs DMI	4.76475e-05
	DMI n = 3				Spontaneous vs DMI + Rosi	6.94387e-05
	DMI + Rosi n = 3			Cebpa	Spontaneous vs DMI	0.0205991
					Spontaneous vs DMI + Rosi	0.000243249
				Pparg isoform 2	Spontaneous vs DMI	0.00854767
					Spontaneous vs DMI + Rosi	0.00144135
3S4A	APCs n = 4	Unpaired Student’s t test	3 independent trials	Zfp423	APCs vs FIPs	0.00151666
	FIPs n = 4				APCs vs MLCs	0.000261871
	MLCs n = 4				-	-
3S4C	Zfp423GFP-Low n = 4	Unpaired Student’s t test	2 independent trials	Pparg isoform 1	Zfp423GFP-Low vs Zfp423GFP-High	3.8008e-07
	Zfp423GFP-High n = 4			Pparg isoform 2	Zfp423GFP-Low vs Zfp423GFP-High	4.9845e-06
3S4D		Unpaired Student’s t test	2 independent trials	Agt	Zfp423GFP-Low vs Zfp423GFP-High	3.25293e-10
	Zfp423GFP-Low n = 4			Cxcl14	Zfp423GFP-Low vs Zfp423GFP-High	0.0216384
	Zfp423GFP-High n = 4			Lrrn1	Zfp423GFP-Low vs Zfp423GFP-High	3.77268e-06
				Mmd2	Zfp423GFP-Low vs Zfp423GFP-High	1.56154e-08
				Pde11a	Zfp423GFP-Low vs Zfp423GFP-High	3.98746e-06
3S4E		Unpaired Student’s t test	2 independent trials	Plin1	Zfp423GFP-Low vs Zfp423GFP-High	0.000375409
				Car3	Zfp423GFP-Low vs Zfp423GFP-High	0.00173612
				Cd36	Zfp423GFP-Low vs Zfp423GFP-High	0.000208617
	Zfp423GFP-Low n = 4			Fabp5	Zfp423GFP-Low vs Zfp423GFP-High	0.00025778
	Zfp423GFP-High n = 4			Agpat2	Zfp423GFP-Low vs Zfp423GFP-High	2.88171e-06
				Rbp4	Zfp423GFP-Low vs Zfp423GFP-High	3.59658e-07
				Hspd1	Zfp423GFP-Low vs Zfp423GFP-High	0.00088355
				Cebpa	Zfp423GFP-Low vs Zfp423GFP-High	0.00851729
3S4F		Unpaired Student’s t test	2 independent trials	Dact2	Zfp423GFP-Low vs Zfp423GFP-High	5.89937e-06
	Zfp423GFP-Low n = 4			Efhd1	Zfp423GFP-Low vs Zfp423GFP-High	2.5983e-07
	Zfp423GFP-High n = 4			Ly6c1	Zfp423GFP-Low vs Zfp423GFP-High	2.46053e-05
				Nov	Zfp423GFP-Low vs Zfp423GFP-High	1.61695e-06
				Stmn4	Zfp423GFP-Low vs Zfp423GFP-High	6.92015e-06
3S4G		Unpaired Student’s t test	2 independent trials	Krt18	Zfp423GFP-Low vs Zfp423GFP-High	0.0133993
	Zfp423GFP-Low n = 4			Krt8	Zfp423GFP-Low vs Zfp423GFP-High	0.000627641
	Zfp423GFP-High n = 4			Pkhd11b	Zfp423GFP-Low vs Zfp423GFP-High	0.000906172
				Upk3b	Zfp423GFP-Low vs Zfp423GFP-High	0.00122147
4S1C		Unpaired Student’s t test	2 independent trials	Agt	APCs vs FIPs	0.000299191
					APCs vs MLCs	0.000301802
				Cxcl14	APCs vs FIPs	0.00272553
	APCs n = 4				APCs vs MLCs	0.00312014
	FIPs n = 4			Mmd2	APCs vs FIPs	0.0184834
	MLCs n = 4				APCs vs MLCs	0.0336642
				Pde11a	APCs vs FIPs	0.000388281
					APCs vs MLCs	0.000430066
				Lrrn1	APCs vs FIPs	0.000954488
					APCs vs MLCs	0.00951554
4S1D		Unpaired Student’s t test	2 independent trials	Ly6c1	FIPs vs APCs	0.00352574
					FIPs vs MLCs	1.21553e-05
				Nov	FIPs vs APCs	0.000287927
	APCs n = 4				FIPs vs MLCs	0.000522016
	FIPs n = 4			Efhd1	FIPs vs APCs	1.93163e-06
	MLCs n = 4				FIPs vs MLCs	1.45276e-06
				Stmn4	FIPs vs APCs	3.12962e-05
					FIPs vs MLCs	6.08886e-05
				Dact2	FIPs vs APCs	8.06167e-07
					FIPs vs MLCs	1.83067e-06
4S1E		Unpaired Student’s t test	2 independent trials	Upk3b	MLCs vs APCs	8.84221e-08
					MLCs vs FIPs	8.53952e-08
				Pkhd11b	MLCs vs APCs	1.13257e-07
	APCs n = 4				MLCs vs FIPs	1.01825e-07
	FIPs n = 4			Krt18	MLCs vs APCs	5.73393e-07
	MLCs n = 4				MLCs vs FIPs	5.2393e-07
				Chst4	MLCs vs APCs	0.0278523
					MLCs vs FIPs	0.00021851
				Krt8	MLCs vs APCs	1.23336e-05
					MLCs vs FIPs	7.06229e-06
4S1F	APCs n = 4	Unpaired Student’s t test	2 independent trials	Pparg isoform 2	APCs vs FIPs	3.68041e-05
	FIPs n = 4				APCs vs MLCs	0.000590216
	MLCs n = 4				-	-
4S1G		Unpaired Student’s t test	2 independent trials	Col1a1	FIPs vs APCs	0.00140287
					FIPs vs MLCs	0.0273777
				Col3a1	FIPs vs APCs	0.026128
					FIPs vs MLCs	0.0328273
				Fn1	FIPs vs APCs	2.0876e-06
	APCs n = 4				FIPs vs MLCs	2.7784e-06
	FIPs n = 4			Lox	FIPs vs APCs	0.000524526
	MLCs n = 4				MLCs vs APCs	0.000409028
				Tgfb1	FIPs vs APCs	0.0417061
					FIPs vs MLCs	8.76129e-05
				Tgfb2	FIPs vs APCs	6.09823e-05
					FIPs vs MLCs	0.042427
					MLCs vs APCs	0.00168078
4S1H		Unpaired Student’s t test	2 independent trials	Ccl2	FIPs vs APCs	0.000359462
					FIPs vs MLCs	0.000154083
				Cxcl10	FIPs vs APCs	0.0199443
					FIPs vs MLCs	0.00551016
					MLCs vs APCs	0.000975819
	APCs n = 4			Cxcl2	FIPs vs APCs	0.0243272
	FIPs n = 4				FIPs vs MLCs	0.0013806
	MLCs n = 4			Il6	FIPs vs APCs	0.000875987
					FIPs vs MLCs	1.72666e-06
					MLCs vs APCs	0.000451226
				Tnfa	FIPs vs APCs	0.00117498
					MLCs vs APCs	0.000661066
5A	CM from APCs n = 4	Unpaired Student’s t test	2 independent trials with 6-8 mice pooled per experiment	Pparg isoform 2	CM from APCs vs CM from FIPs	0.0456453
	CM from FIPs n = 4
	CM from MLCs n = 4
5E		Unpaired Student’s t test	3 independent trials with 6-8 mice pooled per experiment	Adipoq	CM from APCs vs CM from FIPs	0.0101147
					CM from APCs vs CM from MLCs	0.0240684
	CM from APCs n = 3			Adipsin	CM from APCs vs CM from FIPs	0.0176061
	CM from FIPs n = 3				CM from APCs vs CM from MLCs	0.0339554
	CM from MLCs n = 3			Cebpa	CM from APCs vs CM from FIPs	0.0256727
				Pparg isoform 2	CM from APCs vs CM from FIPs	0.00302442
					CM from APCs vs CM from MLCs	0.016328
5G	APCs n = 4	Unpaired Student’s t test	2 independent trials	F3	APCs vs FIPs	0.00675303
	FIPs n = 4				FIPs vs MLCs	0.00812986
	MLCs n = 4				-	-
6A		Unpaired Student’s t test	3 independent trials with 6-8 mice pooled per experiment (4 wells per treatment)	Ccl2	APCs + LPS vs FIPs + LPS	0.0425722
	APCs n = 4			Cxcl10	APCs + LPS vs FIPs + LPS	0.0463849
	FIPs n = 4			Cxcl2	APCs + Vehicle vs FIPs + Vehicle	0.0379375
	MLCs n = 4				APCs + LPS vs FIPs + LPS	0.0215543
				Il6	APCs + LPS vs FIPs + LPS	0.04657
6B		Unpaired Student’s t test	3 independent trials with 6-8 mice pooled per experiment (4 wells per treatment)	Ccl2	APCs + Vehicle vs FIPs + Vehicle	0.0399913
	APCs n = 4				APCs + TNFα vs FIPs + TNFα	0.00244921
	FIPs n = 4			Cxcl10	APCs +TNFα vs FIPs + TNFα	2.12141e-06
	MLCs n = 4			Cxcl2	APCs + Vehicle vs FIPs + Vehicle	0.00194198
					APCs + TNFα vs FIPs + TNFα	0.0379375
				Il6	APCs + TNFα vs FIPs + TNFα	0.0405091
6D		Unpaired Student’s t test	2 independent trials with 6-8 mice pooled per experiment (4 wells per treatment)	Il6	APCs + Vehicle vs APCs + LPS	0.0140292
					FIPs + Vehicle vs FIPs + LPS	2.95525e-05
					APCs + LPS vs FIPs + LPS	0.00144412
				Il1b	APCs + Vehicle vs APCs + LPS	1.00893e-06
					FIPs + Vehicle vs FIPs + LPS	2.08921e-05
					APCs + LPS vs FIPs + LPS	0.000698977
	APCs n = 4			Cxcl10	APCs + Vehicle vs APCs + LPS	5.04162e-06
	FIPs n = 4				FIPs + Vehicle vs FIPs + LPS	9.48906e-08
	MLCs n = 4				APCs + LPS vs FIPs + LPS	0.000534835
				Nos2	APCs + Vehicle vs APCs + LPS	2.43677e-06
					FIPs + Vehicle vs FIPs + LPS	1.09295e-06
					APCs + LPS vs FIPs + LPS	0.00653015
				Tnfa	APCs + Vehicle vs APCs + LPS	1.1238e-06
					FIPs + Vehicle vs FIPs + LPS	4.5414e-05
					APCs + LPS vs FIPs + LPS	0.00655685
6S1A		Unpaired Student’s t test	3 independent trials	Col1a1	FIPs vs APCs	0.0188326
					FIPs vs MLCs	0.0362234
	APCs n = 4			Col3a1	FIPs vs APCs	0.00608392
	FIPs n = 4				FIPs vs MLCs	0.00897754
	MLCs n = 4			Fn1	FIPs vs APCs	1.85984e-08
					FIPs vs MLCs	2.81049e-07
				Tgfb2	FIPs vs APCs	7.3914e-06
					MLCs vs APCs	0.00638885
6S1B		Unpaired Student’s t test	3 independent trials with 6-8 mice pooled per experiment (4 wells per treatment)	Col1a1	APCs + TGFβ vs FIPs + TGFβ	0.0123923
	APCs n = 4			Col2a1	APCs + TGFβ vs FIPs + TGFβ	0.0127883
	FIPs n = 4			Col3a1	APCs + Vehicle vs FIPs + Vehicle	0.000584632
					APCs + TGFβ vs FIPs + TGFβ	0.000621883
				Col5a1	APCs + Vehicle vs FIPs + Vehicle	0.00325018
7A		Unpaired Student’s t test	3 independent trials	Total PDGFRβ+	Chow vs 1 week HFD	0.0431253
				FIPs	Chow vs 1 week HFD	0.0299593
	APCs n = 4				Chow vs 4 weeks HFD	0.000146991
	FIPs n = 4				1 week HFD vs 4 weeks HFD	0.000547939
	MLCs n = 4			APCs	Chow vs 1 week HFD	0.00131552
					Chow vs 4 weeks HFD	0.00131016
					1 week HFD vs 4 weeks HFD	5.30207e-05
7C		Unpaired Student’s t test	3 independent trials	Chow	APCs vs FIPs	0.000988673
	APCs n = 4				APCs vs MLCs	0.0212702
	FIPs n = 4			HFD	APCs vs FIPs	7.20104e-06
	MLCs n = 4				APCs vs MLCs	0.0163767
					FIPs vs MLCs	0.0218333
7D	APCs n = 4	Unpaired Student’s t test	3 independent trials	Pparg isoform 2	APCs Chow vs APCs HFD	0.00487907
	FIPs n = 4				MLCs Chow vs MLCs HFD	0.00394774
	MLCs n = 4				-	-
7E	APCs n = 4	Unpaired Student’s t test	3 independent trials	Il6	APCs Chow vs APCs HFD	0.000187492
	FIPs n = 4				FIPs Chow vs FIPs HFD	2.05575e-05
	MLCs n = 4				APCs HFD vs FIPs HFD	0.00410997
7F	APCs n = 4	Unpaired Student’s t test	3 independent trials	Ccl2	APCs HFD vs FIPs HFD	0.0147674
	FIPs n = 4				FIPs Chow vs FIPs HFD	0.0495925
	MLCs n = 4				-	-
7G	APCs n = 4	Unpaired Student’s t test	3 independent trials	Cxcl2	APCs Chow vs FIPs Chow	0.001201
	FIPs n = 4				APCs HFD vs FIPs HFD	0.00586141
	MLCs n = 4				-	-
7H	APCs n = 4	Unpaired Student’s t test	3 independent trials	Tnfa	APCs Chow vs APCs HFD	0.0135704
	FIPs n = 4				FIPs Chow vs FIPs HFD	0.000184888
	MLCs n = 4				APCs HFD vs FIPs HFD	0.00252508
7I	APCs n = 4	Unpaired Student’s t test	3 independent trials	Tgfb1	APCs Chow vs APCs HFD	0.00810462
	FIPs n = 4				FIPs Chow vs FIPs HFD	0.000146964
	MLCs n = 4				APCs HFD vs FIPs HFD	0.0070199
7J	APCs n = 4	Unpaired Student’s t test	3 independent trials	Tgfb2	APCs Chow vs APCs HFD	0.00617994
	FIPs n = 4				FIPs Chow vs FIPs HFD	0.0262248
	MLCs n = 4				APCs HFD vs FIPs HFD	0.00979079
7K	APCs n = 4	Unpaired Student’s t test	3 independent trials	Fn1	APCs Chow vs APCs HFD	0.0442573
	FIPs n = 4				APCs HFD vs FIPs HFD	4.39776e-05
	MLCs n = 4				MLCs Chow vs MLCs HFD	0.00536986
7L	APCs n = 4	Unpaired Student’s t test	3 independent trials	Col1a1	APCs Chow vs APCs HFD	0.0125215
	FIPs n = 4				FIPs Chow vs FIPs HFD	0.0163905
	MLCs n = 4				MLCs Chow vs MLCs HFD	0.0132108
7M	APCs n = 4	Unpaired Student’s t test	3 independent trials	Col3a1	FIPs Chow vs FIPs HFD	0.00912096
	FIPs n = 4				-	-
	MLCs n = 4				-	-
8B		Unpaired Student’s t test	3 independent trials	Nr4a1	APCs vs FIPs	2.44586e-06
	APCs n = 4				FIPs vs MLCs	0.000144523
	FIPs n = 4			Nr4a2	APCs vs FIPs	0.000149228
	MLCs n = 4				FIPs vs MLCs	0.000900465
				Nr4a3	APCs vs FIPs	0.000514364
					FIPs vs MLCs	0.00273572
8C		Unpaired Student’s t test	3 independent trials	Nr4a1	APCs vs FIPs	5.79969e-07
	APCs n = 4				FIPs vs MLCs	0.00030886
	FIPs n = 4			Nr4a2	APCs vs FIPs	4.38468e-06
	MLCs n = 4				FIPs vs MLCs	6.03642e-06
				Nr4a3	APCs vs FIPs	5.32646e-07
					FIPs vs MLCs	5.40685e-07
8D	Vehicle n = 4	Unpaired Student’s t test	2 independent trials with 6-8 mice pooled per experiment (4 wells per treatment)	Nr4a1	Vehicle vs TNFα	0.000830826
	TNFα n = 4			Nr4a2	Vehicle vs TNFα	0.000214087
				Nr4a3	Vehicle vs TNFα	0.000162253
8E	pMCSV-GFP n = 4	Unpaired Student’s t test	3 independent trials with 6-8 mice pooled per experiment	Nr4a1	pMCSV-GFP vs pMCSV-Nr4a1	9.11674e-05
	pMCSV-Nr4a1 n = 4
8F	pMCSV-GFP n = 4	Unpaired Student’s t test	3 independent trials with 6-8 mice pooled per experiment	Nr4a2	pMCSV-GFP vs pMCSV-Nr4a2	1.07746e-05
	pMCSV-Nr4a2 n = 4
8G	pMCSV-GFP n = 4	Unpaired Student’s t test	3 independent trials with 6-8 mice pooled per experiment	Nr4a3	pMCSV-GFP vs pMCSV-Nr4a3	0.0057812
	pMCSV-Nr4a3 n = 4
8H		Unpaired Student’s t test	3 independent trials with 6-8 mice pooled per experiment (4 wells per treatment)	Cxcl2	pMCSV-GFP Vehicle vs pMCSV-Nr4a3 Vehicle	0.0146
	pMCSV-GFP n = 4				pMCSV-GFP TNFα vs pMCSV-Nr4a1 TNFα	0.0459
	pMCSV-Nr4a n = 4				pMCSV-GFP TNFα vs pMCSV-Nr4a2 TNFα	0.0225
					pMCSV-GFP TNFα vs pMCSV-Nr4a3 TNFα	0.0001
8I	pMCSV-GFP n = 4	Unpaired Student’s t test	3 independent trials with 6-8 mice pooled per experiment (4 wells per treatment)	Cxcl10	pMCSV-GFP TNFα vs pMCSV-Nr4a1 TNFα	0.0177
	pMCSV-Nr4a n = 4				pMCSV-GFP TNFα vs pMCSV-Nr4a2 TNFα	0.1919
					pMCSV-GFP TNFα vs pMCSV-Nr4a3 TNFα	0.0005
8J		Unpaired Student’s t test	3 independent trials with 6-8 mice pooled per experiment (4 wells per treatment)	Ccl2	pMCSV-GFP Vehicle vs pMCSV-Nr4a3 Vehicle	0.0025
	pMCSV-GFP n = 4				pMCSV-GFP TNFα vs pMCSV-Nr4a1 TNFα	0.0354
	pMCSV-Nr4a n = 4				pMCSV-GFP TNFα vs pMCSV-Nr4a2 TNFα	0.0091
					pMCSV-GFP TNFα vs pMCSV-Nr4a3 TNFα	0.0032
8K		Unpaired Student’s t test	3 independent trials with 6-8 mice pooled per experiment (4 wells per treatment)	Il6	pMCSV-GFP Vehicle vs pMCSV-Nr4a3 Vehicle	0.0005
	pMCSV-GFP n = 4				pMCSV-GFP TNFα vs pMCSV-Nr4a1 TNFα	0.0217
	pMCSV-Nr4a n = 4				pMCSV-GFP TNFα vs pMCSV-Nr4a2 TNFα	0.01
					pMCSV-GFP TNFα vs pMCSV-Nr4a3 TNFα	0.0013
8L	shGFP n = 4	Unpaired Student’s t test	3 independent trials with 6-8 mice pooled per experiment (4 wells per treatment)	Nr4a1	shGFP vs shNr4a1-#1	0.000590342
	shNr4a1-# n = 4				shGFP vs shNr4a1-#2	0.000834106
					shGFP vs shNr4a1-#3	0.000834106
8M	shGFP n = 4	Unpaired Student’s t test	3 independent trials with 6-8 mice pooled per experiment (4 wells per treatment)	Ccl2	shGFP TNFα vs shNr4a1-#1 TNFα	0.0120781
	shNr4a1-# n = 4				shGFP TNFα vs shNr4a1-#2 TNFα	0.0413623
					shGFP TNFα vs shNr4a1-#3 TNFα	0.0462546
8N		Unpaired Student’s t test	3 independent trials with 6-8 mice pooled per experiment (4 wells per treatment)	Tnfa	shGFP Vehicle vs shNr4a1-#1 Vehicle	0.00011989
	shGFP n = 4				shGFP Vehicle vs shNr4a1-#3 Vehicle	0.0019616
	shNr4a1-# n = 4				shGFP TNFα vs shNr4a1-#1 TNFα	0.00107858
					shGFP TNFα vs shNr4a1-#2 TNFα	0.0387312
					shGFP TNFα vs shNr4a1-#3 TNFα	0.0388339
8O	shGFP n = 4	Unpaired Student’s t test	3 independent trials with 6-8 mice pooled per experiment (4 wells per treatment)	Cxcl2	shGFP TNFα vs shNr4a1-#1 TNFα	0.00536293
	shNr4a1-# n = 4				shGFP TNFα vs shNr4a1-#2 TNFα	0.00172324
					shGFP TNFα vs shNr4a1-#3 TNFα	0.0035229
8P		Unpaired Student’s t test	3 independent trials with 6-8 mice pooled per experiment (4 wells per treatment)	Il6	shGFP Vehicle vs shNr4a1-#1 Vehicle	0.0288871
	shGFP n = 4				shGFP Vehicle vs shNr4a1-#2 Vehicle	0.0201578
	shNr4a1-# n = 4				shGFP TNFα vs shNr4a1-#1 TNFα	0.0127983
					shGFP TNFα vs shNr4a1-#2 TNFα	0.0482494
					shGFP TNFα vs shNr4a1-#3 TNFα	0.00499665
